# Supplementary material for: Functional Signatures of the Epiphytic Prokaryotic Microbiome of Agaves and Cacti
Source: Front Microbiol. 2020 Jan 17;10:3044. doi: 10.3389/fmicb.2019.03044 (PMC6978686; doi:10.3389/fmicb.2019.03044)
Supplement: Supplementary file 2 [file Table_1.XLSX]

## Sheet: Legend
Enrichment summary			Colors indicate a gene enrichment in each comparison:
Comparisons:
Between compartments:			phyllosphere	rhizosphere	soil
	Native plants
	A. tequilana
Between plants:			A. salmiana	A. tequilana	Cacti
	Rhizosphere
	Phyllosphere

## Sheet: Full_summary
pathway	enzyme	ko	name	Native_phyllo_vs_rhizo	Native_phyllo_vs_soil	Native_rhizo_vs_soil	A.tequilana_phyllo_vs_rhizo	A.tequilana_phyllo_vs_soil	A.tequilana_rhizo_vs_soil	Phyllosphere_salmiana_vs_tequilana	Phyllosphere_salmiana_vs_cacti	Phyllosphere_cacti_vs_tequilana	Rhizosphere_salmiana_vs_tequilana	Rhizosphere_salmiana_vs_cacti	Rhizosphere_cacti_vs_tequilana
Glycolysis / Gluconeogenesis [PATH:ko00010]	hexokinase [EC:2.7.1.1]	K00844	HK	0	0	0	0	0	0	0	0	0	0	0	0
Glycolysis / Gluconeogenesis [PATH:ko00010]	glucokinase [EC:2.7.1.2]	K12407	GCK	0	0	0	0	0	0	0	0	0	0	0	0
Glycolysis / Gluconeogenesis [PATH:ko00010]	glucokinase [EC:2.7.1.2]	K00845	glk	0	0	0	0	0	0	0	0	0	0	0	0
Glycolysis / Gluconeogenesis [PATH:ko00010]	glucose-6-phosphate isomerase [EC:5.3.1.9]	K01810	GPI	0	0	0	0	0	0	0	0	0	0	0	0
Glycolysis / Gluconeogenesis [PATH:ko00010]	glucose-6-phosphate isomerase, archaeal [EC:5.3.1.9]	K06859	pgi1	0	0	0	0	0	0	salmiana	0	cacti	0	0	0
Glycolysis / Gluconeogenesis [PATH:ko00010]	transaldolase / glucose-6-phosphate isomerase [EC:2.2.1.2 5.3.1.9]	K13810	tal-pgi	0	0	0	0	soil	soil	salmiana	0	cacti	salmiana	0	cacti
Glycolysis / Gluconeogenesis [PATH:ko00010]	glucose/mannose-6-phosphate isomerase [EC:5.3.1.9 5.3.1.8]	K15916	pgi-pmi	0	0	0	0	0	0	salmiana	0	cacti	salmiana	0	cacti
Glycolysis / Gluconeogenesis [PATH:ko00010]	6-phosphofructokinase 1 [EC:2.7.1.11]	K00850	pfkA	0	0	0	0	0	0	0	0	0	0	0	0
Glycolysis / Gluconeogenesis [PATH:ko00010]	6-phosphofructokinase 2 [EC:2.7.1.11]	K16370	pfkB	0	phyllo	0	0	phyllo	0	0	0	tequilana	tequilana	0	0
Glycolysis / Gluconeogenesis [PATH:ko00010]	ATP-dependent phosphofructokinase / diphosphate-dependent phosphofructokinase [EC:2.7.1.11 2.7.1.90]	K21071	pfk	0	0	0	0	0	0	0	0	0	0	0	0
Glycolysis / Gluconeogenesis [PATH:ko00010]	ADP-dependent phosphofructokinase/glucokinase [EC:2.7.1.146 2.7.1.147]	K00918	pfkC	0	0	0	0	0	0	0	0	0	salmiana	0	cacti
Glycolysis / Gluconeogenesis [PATH:ko00010]	diphosphate-dependent phosphofructokinase [EC:2.7.1.90]	K00895	pfp	0	0	0	0	0	0	0	0	0	0	0	0
Glycolysis / Gluconeogenesis [PATH:ko00010]	fructose-1,6-bisphosphatase I [EC:3.1.3.11]	K03841	FBP	0	0	0	0	0	0	0	0	0	0	0	0
Glycolysis / Gluconeogenesis [PATH:ko00010]	fructose-1,6-bisphosphatase II [EC:3.1.3.11]	K02446	glpX	0	0	0	0	0	0	0	0	0	0	0	0
Glycolysis / Gluconeogenesis [PATH:ko00010]	fructose-1,6-bisphosphatase II / sedoheptulose-1,7-bisphosphatase [EC:3.1.3.11 3.1.3.37]	K11532	glpX-SEBP	0	0	0	0	soil	soil	0	0	cacti	salmiana	0	0
Glycolysis / Gluconeogenesis [PATH:ko00010]	fructose-1,6-bisphosphatase I / sedoheptulose-1,7-bisphosphatase [EC:3.1.3.11 3.1.3.37]	K01086	fbp-SEBP	0	0	0	0	0	0	0	0	0	0	0	0
Glycolysis / Gluconeogenesis [PATH:ko00010]	fructose-1,6-bisphosphatase III [EC:3.1.3.11]	K04041	fbp3	rhizo	0	rhizo	0	0	0	0	salmiana	0	0	0	cacti
Glycolysis / Gluconeogenesis [PATH:ko00010]	fructose-bisphosphate aldolase, class I [EC:4.1.2.13]	K01623	ALDO	0	0	0	0	0	0	0	0	0	0	0	0
Glycolysis / Gluconeogenesis [PATH:ko00010]	fructose-bisphosphate aldolase, class I [EC:4.1.2.13]	K11645	fbaB	0	0	0	0	0	0	0	0	0	0	0	0
Glycolysis / Gluconeogenesis [PATH:ko00010]	fructose-bisphosphate aldolase, class II [EC:4.1.2.13]	K01624	FBA	0	0	0	0	0	0	0	0	0	0	0	0
Glycolysis / Gluconeogenesis [PATH:ko00010]	fructose 1,6-bisphosphate aldolase/phosphatase [EC:4.1.2.13 3.1.3.11]	K01622	K01622	0	0	0	0	0	0	0	0	0	salmiana	0	cacti
Glycolysis / Gluconeogenesis [PATH:ko00010]	fructose-bisphosphate aldolase / 6-deoxy-5-ketofructose 1-phosphate synthase [EC:4.1.2.13 2.2.1.11]	K16305	K16305	0	0	0	0	0	0	0	0	0	0	0	0
Glycolysis / Gluconeogenesis [PATH:ko00010]	fructose-bisphosphate aldolase / 2-amino-3,7-dideoxy-D-threo-hept-6-ulosonate synthase [EC:4.1.2.13 2.2.1.10]	K16306	K16306	0	0	0	0	0	0	salmiana	0	cacti	salmiana	0	cacti
Glycolysis / Gluconeogenesis [PATH:ko00010]	triosephosphate isomerase (TIM) [EC:5.3.1.1]	K01803	TPI	0	0	0	0	0	0	0	0	0	0	0	0
Glycolysis / Gluconeogenesis [PATH:ko00010]	glyceraldehyde 3-phosphate dehydrogenase [EC:1.2.1.12]	K00134	GAPDH	0	0	0	0	0	0	0	0	0	0	0	0
Glycolysis / Gluconeogenesis [PATH:ko00010]	glyceraldehyde-3-phosphate dehydrogenase, spermatogenic [EC:1.2.1.12]	K10705	GAPDHS	0	0	0	0	0	0	0	0	0	0	0	0
Glycolysis / Gluconeogenesis [PATH:ko00010]	glyceraldehyde-3-phosphate dehydrogenase (NAD(P)) [EC:1.2.1.59]	K00150	gap2	phyllo	0	soil	0	0	0	0	0	0	salmiana	0	cacti
Glycolysis / Gluconeogenesis [PATH:ko00010]	phosphoglycerate kinase [EC:2.7.2.3]	K00927	PGK	0	0	0	0	0	0	0	0	0	0	0	0
Glycolysis / Gluconeogenesis [PATH:ko00010]	2,3-bisphosphoglycerate-dependent phosphoglycerate mutase [EC:5.4.2.11]	K01834	PGAM	0	0	0	0	0	0	0	0	0	0	0	0
Glycolysis / Gluconeogenesis [PATH:ko00010]	2,3-bisphosphoglycerate-independent phosphoglycerate mutase [EC:5.4.2.12]	K15633	gpmI	0	0	0	0	0	0	0	0	0	0	0	0
Glycolysis / Gluconeogenesis [PATH:ko00010]	probable phosphoglycerate mutase [EC:5.4.2.12]	K15634	gpmB	phyllo	phyllo	0	phyllo	phyllo	0	0	salmiana	tequilana	0	0	0
Glycolysis / Gluconeogenesis [PATH:ko00010]	2,3-bisphosphoglycerate-independent phosphoglycerate mutase [EC:5.4.2.12]	K15635	apgM	0	0	0	0	0	0	0	0	0	salmiana	0	cacti
Glycolysis / Gluconeogenesis [PATH:ko00010]	enolase [EC:4.2.1.11]	K01689	ENO	0	0	0	0	0	0	0	0	0	0	0	0
Glycolysis / Gluconeogenesis [PATH:ko00010]	pyruvate kinase [EC:2.7.1.40]	K00873	PK	0	0	0	0	0	0	0	0	0	0	0	0
Glycolysis / Gluconeogenesis [PATH:ko00010]	pyruvate kinase isozymes R/L [EC:2.7.1.40]	K12406	PKLR	0	0	0	0	0	0	0	0	0	0	0	0
Glycolysis / Gluconeogenesis [PATH:ko00010]	pyruvate dehydrogenase E1 component [EC:1.2.4.1]	K00163	aceE	0	0	0	0	0	0	0	0	cacti	0	0	0
Glycolysis / Gluconeogenesis [PATH:ko00010]	pyruvate dehydrogenase E1 component alpha subunit [EC:1.2.4.1]	K00161	PDHA	0	0	0	phyllo	0	0	0	0	0	0	0	0
Glycolysis / Gluconeogenesis [PATH:ko00010]	pyruvate dehydrogenase E1 component beta subunit [EC:1.2.4.1]	K00162	PDHB	0	0	0	phyllo	0	0	0	0	0	0	0	0
Glycolysis / Gluconeogenesis [PATH:ko00010]	pyruvate dehydrogenase E2 component (dihydrolipoamide acetyltransferase) [EC:2.3.1.12]	K00627	DLAT	0	0	0	0	0	0	0	0	0	0	0	0
Glycolysis / Gluconeogenesis [PATH:ko00010]	dihydrolipoamide dehydrogenase [EC:1.8.1.4]	K00382	DLD	0	0	0	0	0	0	0	0	0	0	0	0
Glycolysis / Gluconeogenesis [PATH:ko00010]	dihydrolipoamide dehydrogenase-binding protein of pyruvate dehydrogenase complex	K13997	PDHX	0	0	0	0	0	0	0	0	0	0	0	0
Glycolysis / Gluconeogenesis [PATH:ko00010]	pyruvate ferredoxin oxidoreductase alpha subunit [EC:1.2.7.1]	K00169	porA	0	0	0	0	0	0	0	0	0	0	0	0
Glycolysis / Gluconeogenesis [PATH:ko00010]	pyruvate ferredoxin oxidoreductase beta subunit [EC:1.2.7.1]	K00170	porB	0	0	0	0	0	0	0	0	0	0	0	0
Glycolysis / Gluconeogenesis [PATH:ko00010]	pyruvate ferredoxin oxidoreductase gamma subunit [EC:1.2.7.1]	K00172	porG	0	0	0	0	0	0	0	0	0	0	0	0
Glycolysis / Gluconeogenesis [PATH:ko00010]	pyruvate ferredoxin oxidoreductase delta subunit [EC:1.2.7.1]	K00171	porD	phyllo	0	soil	0	0	0	0	0	0	0	0	0
Glycolysis / Gluconeogenesis [PATH:ko00010]	pyruvate-ferredoxin/flavodoxin oxidoreductase [EC:1.2.7.1 1.2.7.-]	K03737	por	0	0	0	0	0	0	0	0	0	0	0	0
Glycolysis / Gluconeogenesis [PATH:ko00010]	2-oxoglutarate/2-oxoacid ferredoxin oxidoreductase subunit alpha [EC:1.2.7.3 1.2.7.11]	K00174	korA	0	0	0	0	soil	soil	salmiana	0	cacti	salmiana	0	cacti
Glycolysis / Gluconeogenesis [PATH:ko00010]	2-oxoglutarate/2-oxoacid ferredoxin oxidoreductase subunit beta [EC:1.2.7.3 1.2.7.11]	K00175	korB	0	0	0	0	soil	soil	salmiana	0	cacti	salmiana	0	cacti
Glycolysis / Gluconeogenesis [PATH:ko00010]	L-lactate dehydrogenase [EC:1.1.1.27]	K00016	LDH	rhizo	0	0	0	0	0	0	0	tequilana	0	0	0
Glycolysis / Gluconeogenesis [PATH:ko00010]	pyruvate decarboxylase [EC:4.1.1.1]	K01568	PDC	0	0	0	0	0	0	0	0	0	0	0	0
Glycolysis / Gluconeogenesis [PATH:ko00010]	alcohol dehydrogenase 1/7 [EC:1.1.1.1]	K13951	ADH1_7	0	0	0	0	0	0	0	0	0	0	0	0
Glycolysis / Gluconeogenesis [PATH:ko00010]	alcohol dehydrogenase 4 [EC:1.1.1.1]	K13980	ADH4	0	0	0	0	0	0	0	0	0	0	0	0
Glycolysis / Gluconeogenesis [PATH:ko00010]	S-(hydroxymethyl)glutathione dehydrogenase / alcohol dehydrogenase [EC:1.1.1.284 1.1.1.1]	K00121	frmA	0	0	0	0	0	0	0	0	0	0	0	0
Glycolysis / Gluconeogenesis [PATH:ko00010]	alcohol dehydrogenase 6 [EC:1.1.1.1]	K13952	ADH6	0	0	0	0	0	0	0	0	0	0	0	0
Glycolysis / Gluconeogenesis [PATH:ko00010]	acetaldehyde dehydrogenase / alcohol dehydrogenase [EC:1.2.1.10 1.1.1.1]	K04072	adhE	0	0	0	0	0	0	0	0	tequilana	tequilana	0	0
Glycolysis / Gluconeogenesis [PATH:ko00010]	alcohol dehydrogenase, propanol-preferring [EC:1.1.1.1]	K13953	adhP	0	0	0	0	0	0	0	0	0	0	0	0
Glycolysis / Gluconeogenesis [PATH:ko00010]	alcohol dehydrogenase [EC:1.1.1.1]	K13954	yiaY	rhizo	0	0	rhizo	soil	0	0	0	0	0	0	0
Glycolysis / Gluconeogenesis [PATH:ko00010]	alcohol dehydrogenase class-P [EC:1.1.1.1]	K18857	ADH1	0	0	0	0	0	0	0	0	0	0	0	0
Glycolysis / Gluconeogenesis [PATH:ko00010]	alcohol dehydrogenase [EC:1.1.1.1]	K00001	E1.1.1.1	0	0	0	0	0	0	0	0	cacti	0	0	0
Glycolysis / Gluconeogenesis [PATH:ko00010]	alcohol dehydrogenase (NADP+) [EC:1.1.1.2]	K00002	AKR1A1	0	phyllo	0	0	0	0	0	0	0	0	0	tequilana
Glycolysis / Gluconeogenesis [PATH:ko00010]	methanol dehydrogenase (cytochrome c) subunit 1 [EC:1.1.2.7]	K14028	mdh1	phyllo	phyllo	0	0	0	0	salmiana	0	cacti	salmiana	0	cacti
Glycolysis / Gluconeogenesis [PATH:ko00010]	methanol dehydrogenase (cytochrome c) subunit 2 [EC:1.1.2.7]	K14029	mdh2	0	0	0	0	0	0	salmiana	cacti	cacti	0	0	0
Glycolysis / Gluconeogenesis [PATH:ko00010]	alcohol dehydrogenase (cytochrome c) [EC:1.1.2.8]	K00114	exaA	0	0	0	0	0	soil	0	0	0	0	0	0
Glycolysis / Gluconeogenesis [PATH:ko00010]	alcohol dehydrogenase	K04022	eutG	0	0	0	0	0	0	0	0	0	0	0	0
Glycolysis / Gluconeogenesis [PATH:ko00010]	alcohol dehydrogenase (quinone), dehydrogenase subunit [EC:1.1.5.5]	K22473	adhA	0	0	0	0	0	0	0	0	0	0	0	0
Glycolysis / Gluconeogenesis [PATH:ko00010]	alcohol dehydrogenase (quinone), cytochrome c subunit [EC:1.1.5.5]	K22474	adhB	0	0	0	0	0	0	0	0	0	0	0	0
Glycolysis / Gluconeogenesis [PATH:ko00010]	aldehyde dehydrogenase (NAD+) [EC:1.2.1.3]	K00128	ALDH	0	0	0	0	0	0	0	0	0	0	0	0
Glycolysis / Gluconeogenesis [PATH:ko00010]	aldehyde dehydrogenase family 7 member A1 [EC:1.2.1.31 1.2.1.8 1.2.1.3]	K14085	ALDH7A1	0	0	0	0	0	0	0	0	0	0	0	0
Glycolysis / Gluconeogenesis [PATH:ko00010]	aldehyde dehydrogenase family 9 member A1 [EC:1.2.1.47 1.2.1.3]	K00149	ALDH9A1	0	0	0	0	0	0	0	0	0	0	0	0
Glycolysis / Gluconeogenesis [PATH:ko00010]	aldehyde dehydrogenase (NAD(P)+) [EC:1.2.1.5]	K00129	E1.2.1.5	0	0	0	0	0	0	salmiana	0	cacti	salmiana	0	cacti
Glycolysis / Gluconeogenesis [PATH:ko00010]	aldehyde dehydrogenase [EC:1.2.1.-]	K00138	aldB	0	0	0	0	0	0	0	0	0	0	0	0
Glycolysis / Gluconeogenesis [PATH:ko00010]	acetyl-CoA synthetase [EC:6.2.1.1]	K01895	ACSS	0	0	0	phyllo	0	0	tequilana	0	tequilana	0	0	0
Glycolysis / Gluconeogenesis [PATH:ko00010]	acetate---CoA ligase [EC:6.2.1.1]	K01913	AAE7	0	0	0	0	0	0	0	0	0	0	0	0
Glycolysis / Gluconeogenesis [PATH:ko00010]	acetate---CoA ligase (ADP-forming) subunit alpha [EC:6.2.1.13]	K01905	acdA	0	0	0	0	0	0	0	0	0	salmiana	0	0
Glycolysis / Gluconeogenesis [PATH:ko00010]	acetate---CoA ligase (ADP-forming) subunit beta [EC:6.2.1.13]	K22224	acdB	0	0	0	0	0	0	0	0	0	0	0	0
Glycolysis / Gluconeogenesis [PATH:ko00010]	aldose 1-epimerase [EC:5.1.3.3]	K01785	galM	0	0	0	0	0	0	0	0	0	0	0	0
Glycolysis / Gluconeogenesis [PATH:ko00010]	glucose-1-phosphatase [EC:3.1.3.10]	K01085	agp	0	phyllo	rhizo	0	0	0	0	salmiana	tequilana	tequilana	0	tequilana
Glycolysis / Gluconeogenesis [PATH:ko00010]	glucose-1-phosphatase [EC:3.1.3.10]	K20866	yihX	0	0	0	0	0	0	0	0	0	0	0	0
Glycolysis / Gluconeogenesis [PATH:ko00010]	phosphoglucomutase [EC:5.4.2.2]	K01835	pgm	0	0	0	0	0	0	0	0	0	0	0	0
Glycolysis / Gluconeogenesis [PATH:ko00010]	phosphomannomutase / phosphoglucomutase [EC:5.4.2.8 5.4.2.2]	K15778	pmm-pgm	0	0	0	0	soil	0	0	0	0	0	0	0
Glycolysis / Gluconeogenesis [PATH:ko00010]	phosphoglucomutase / phosphopentomutase [EC:5.4.2.2 5.4.2.7]	K15779	PGM2	0	0	0	0	0	0	0	0	0	0	0	0
Glycolysis / Gluconeogenesis [PATH:ko00010]	glucose-6-phosphatase [EC:3.1.3.9]	K01084	G6PC	0	0	0	0	0	0	0	0	0	0	0	0
Glycolysis / Gluconeogenesis [PATH:ko00010]	polyphosphate glucokinase [EC:2.7.1.63]	K00886	ppgK	0	0	0	0	0	soil	0	0	0	salmiana	0	cacti
Glycolysis / Gluconeogenesis [PATH:ko00010]	ADP-dependent glucokinase [EC:2.7.1.147]	K08074	ADPGK	0	0	0	0	0	0	0	0	0	0	0	0
Glycolysis / Gluconeogenesis [PATH:ko00010]	glucose-6-phosphate 1-epimerase [EC:5.1.3.15]	K01792	E5.1.3.15	0	phyllo	0	0	0	rhizo	0	0	0	tequilana	0	tequilana
Glycolysis / Gluconeogenesis [PATH:ko00010]	bisphosphoglycerate/phosphoglycerate mutase [EC:5.4.2.4 5.4.2.11]	K01837	BPGM	0	0	0	0	0	0	0	0	0	0	0	0
Glycolysis / Gluconeogenesis [PATH:ko00010]	multiple inositol-polyphosphate phosphatase / 2,3-bisphosphoglycerate 3-phosphatase [EC:3.1.3.62 3.1.3.80]	K03103	MINPP1	0	0	0	0	0	0	0	0	0	0	0	0
Glycolysis / Gluconeogenesis [PATH:ko00010]	glyceraldehyde-3-phosphate dehydrogenase (ferredoxin) [EC:1.2.7.6]	K11389	gapor	0	0	0	0	0	0	0	0	0	0	0	0
Glycolysis / Gluconeogenesis [PATH:ko00010]	glyceraldehyde-3-phosphate dehydrogenase (NADP+) [EC:1.2.1.9]	K00131	gapN	rhizo	0	0	0	0	0	salmiana	0	cacti	0	0	0
Glycolysis / Gluconeogenesis [PATH:ko00010]	glyceraldehyde-3-phosphate dehydrogenase [NAD(P)+] [EC:1.2.1.90]	K18978	gapN	0	0	0	0	0	0	0	0	0	0	0	0
Glycolysis / Gluconeogenesis [PATH:ko00010]	phosphoenolpyruvate carboxykinase (GTP) [EC:4.1.1.32]	K01596	E4.1.1.32	0	0	0	0	0	0	0	0	cacti	0	0	0
Glycolysis / Gluconeogenesis [PATH:ko00010]	phosphoenolpyruvate carboxykinase (ATP) [EC:4.1.1.49]	K01610	E4.1.1.49	0	0	0	0	0	0	0	0	0	0	0	0
Glycolysis / Gluconeogenesis [PATH:ko00010]	6-phospho-beta-glucosidase [EC:3.2.1.86]	K01222	E3.2.1.86A	0	0	0	0	0	0	0	0	0	0	0	0
Glycolysis / Gluconeogenesis [PATH:ko00010]	6-phospho-beta-glucosidase [EC:3.2.1.86]	K01223	E3.2.1.86B	0	phyllo	rhizo	0	phyllo	rhizo	0	0	tequilana	tequilana	0	0
Glycolysis / Gluconeogenesis [PATH:ko00010]	PTS system, sugar-specific IIA component [EC:2.7.1.-]	K02777	PTS-Glc-EIIA	0	phyllo	rhizo	0	phyllo	rhizo	0	salmiana	tequilana	tequilana	0	0
Glycolysis / Gluconeogenesis [PATH:ko00010]	PTS system, glucose-specific IIB component [EC:2.7.1.199]	K02778	PTS-Glc-EIIB	0	0	0	0	0	0	0	0	0	tequilana	0	tequilana
Glycolysis / Gluconeogenesis [PATH:ko00010]	PTS system, glucose-specific IIC component	K02779	PTS-Glc-EIIC	rhizo	0	rhizo	0	0	0	0	salmiana	tequilana	tequilana	cacti	0
Glycolysis / Gluconeogenesis [PATH:ko00010]	PTS system, maltose/glucose-specific IIB component [EC:2.7.1.199 2.7.1.208]	K02790	PTS-MalGlc-EIIB	0	0	0	0	0	0	0	0	0	0	0	0
Glycolysis / Gluconeogenesis [PATH:ko00010]	PTS system, maltose/glucose-specific IIC component	K02791	PTS-MalGlc-EIIC	0	phyllo	rhizo	0	0	0	0	salmiana	tequilana	tequilana	0	tequilana
Glycolysis / Gluconeogenesis [PATH:ko00010]	PTS system, glucose-specific IIA component [EC:2.7.1.199]	K20116	PTS-Glc1-EIIA	0	0	0	0	0	0	0	0	0	0	0	0
Glycolysis / Gluconeogenesis [PATH:ko00010]	PTS system, glucose-specific IIB component [EC:2.7.1.199]	K20117	PTS-Glc1-EIIB	0	0	0	0	0	0	0	0	0	0	0	0
Glycolysis / Gluconeogenesis [PATH:ko00010]	PTS system, glucose-specific IIC component	K20118	PTS-Glc1-EIIC	0	0	0	0	0	0	0	0	0	0	0	0
Glycolysis / Gluconeogenesis [PATH:ko00010]	PTS system, beta-glucoside (arbutin/salicin/cellobiose)-specific IIB component [EC:2.7.1.-]	K02752	PTS-Asc-EIIB	0	0	0	0	0	0	0	0	0	0	0	0
Glycolysis / Gluconeogenesis [PATH:ko00010]	PTS system, beta-glucoside (arbutin/salicin/cellobiose)-specific IIC component	K02753	PTS-Asc-EIIC	0	0	0	0	0	0	0	salmiana	tequilana	tequilana	0	tequilana
Citrate cycle (TCA cycle) [PATH:ko00020]	citrate synthase [EC:2.3.3.1]	K01647	CS	0	0	0	0	0	0	0	0	0	0	0	0
Citrate cycle (TCA cycle) [PATH:ko00020]	ATP citrate (pro-S)-lyase [EC:2.3.3.8]	K01648	ACLY	0	0	0	0	0	0	0	0	0	0	0	0
Citrate cycle (TCA cycle) [PATH:ko00020]	ATP-citrate lyase alpha-subunit [EC:2.3.3.8]	K15230	aclA	0	0	0	0	0	0	0	0	0	0	0	0
Citrate cycle (TCA cycle) [PATH:ko00020]	ATP-citrate lyase beta-subunit [EC:2.3.3.8]	K15231	aclB	0	0	0	0	0	0	0	0	0	0	0	0
Citrate cycle (TCA cycle) [PATH:ko00020]	citrate (Re)-synthase [EC:2.3.3.3]	K05942	E2.3.3.3	0	0	0	0	0	0	0	0	0	0	0	0
Citrate cycle (TCA cycle) [PATH:ko00020]	aconitate hydratase [EC:4.2.1.3]	K01681	ACO	0	0	0	0	soil	0	0	0	cacti	0	0	0
Citrate cycle (TCA cycle) [PATH:ko00020]	aconitate hydratase 2 / 2-methylisocitrate dehydratase [EC:4.2.1.3 4.2.1.99]	K01682	acnB	0	phyllo	rhizo	0	0	0	0	0	tequilana	0	0	0
Citrate cycle (TCA cycle) [PATH:ko00020]	isocitrate dehydrogenase [EC:1.1.1.42]	K00031	IDH1	0	0	0	0	0	0	0	0	0	0	0	0
Citrate cycle (TCA cycle) [PATH:ko00020]	isocitrate dehydrogenase (NAD+) [EC:1.1.1.41]	K00030	IDH3	0	0	0	0	soil	soil	salmiana	0	cacti	salmiana	0	cacti
Citrate cycle (TCA cycle) [PATH:ko00020]	isocitrate--homoisocitrate dehydrogenase [EC:1.1.1.286]	K17753	HICDH	0	0	0	0	0	0	0	0	0	0	0	0
Citrate cycle (TCA cycle) [PATH:ko00020]	2-oxoglutarate dehydrogenase E1 component [EC:1.2.4.2]	K00164	OGDH	0	0	0	0	0	0	0	0	0	0	0	0
Citrate cycle (TCA cycle) [PATH:ko00020]	2-oxoglutarate dehydrogenase E2 component (dihydrolipoamide succinyltransferase) [EC:2.3.1.61]	K00658	DLST	0	0	0	0	0	0	0	0	tequilana	0	0	0
Citrate cycle (TCA cycle) [PATH:ko00020]	dihydrolipoamide dehydrogenase [EC:1.8.1.4]	K00382	DLD	0	0	0	0	0	0	0	0	0	0	0	0
Citrate cycle (TCA cycle) [PATH:ko00020]	2-oxoglutarate/2-oxoacid ferredoxin oxidoreductase subunit alpha [EC:1.2.7.3 1.2.7.11]	K00174	korA	0	0	0	0	soil	soil	salmiana	0	cacti	salmiana	0	cacti
Citrate cycle (TCA cycle) [PATH:ko00020]	2-oxoglutarate/2-oxoacid ferredoxin oxidoreductase subunit beta [EC:1.2.7.3 1.2.7.11]	K00175	korB	0	0	0	0	soil	soil	salmiana	0	cacti	salmiana	0	cacti
Citrate cycle (TCA cycle) [PATH:ko00020]	2-oxoglutarate ferredoxin oxidoreductase subunit gamma [EC:1.2.7.3]	K00177	korC	0	0	0	0	0	0	0	0	0	salmiana	0	0
Citrate cycle (TCA cycle) [PATH:ko00020]	2-oxoglutarate ferredoxin oxidoreductase subunit delta [EC:1.2.7.3]	K00176	korD	0	0	0	0	0	0	0	0	0	0	0	0
Citrate cycle (TCA cycle) [PATH:ko00020]	succinyl-CoA synthetase alpha subunit [EC:6.2.1.5]	K01902	sucD	0	0	0	0	0	0	0	0	0	0	0	0
Citrate cycle (TCA cycle) [PATH:ko00020]	succinyl-CoA synthetase beta subunit [EC:6.2.1.5]	K01903	sucC	0	0	0	0	0	0	0	0	0	0	0	0
Citrate cycle (TCA cycle) [PATH:ko00020]	succinyl-CoA synthetase alpha subunit [EC:6.2.1.4 6.2.1.5]	K01899	LSC1	0	0	0	0	0	0	0	0	0	0	0	0
Citrate cycle (TCA cycle) [PATH:ko00020]	succinyl-CoA synthetase beta subunit [EC:6.2.1.4 6.2.1.5]	K01900	LSC2	0	0	0	0	0	0	0	0	0	0	0	0
Citrate cycle (TCA cycle) [PATH:ko00020]	succinyl-CoA:acetate CoA-transferase [EC:2.8.3.18]	K18118	aarC	rhizo	0	rhizo	0	0	0	0	0	0	0	0	0
Citrate cycle (TCA cycle) [PATH:ko00020]	succinate dehydrogenase (ubiquinone) flavoprotein subunit [EC:1.3.5.1]	K00234	SDHA	0	0	0	0	0	0	0	0	0	0	0	0
Citrate cycle (TCA cycle) [PATH:ko00020]	succinate dehydrogenase (ubiquinone) iron-sulfur subunit [EC:1.3.5.1]	K00235	SDHB	0	0	0	0	0	0	0	0	0	0	0	0
Citrate cycle (TCA cycle) [PATH:ko00020]	succinate dehydrogenase (ubiquinone) cytochrome b560 subunit	K00236	SDHC	0	0	0	0	0	0	0	0	0	0	0	0
Citrate cycle (TCA cycle) [PATH:ko00020]	succinate dehydrogenase (ubiquinone) membrane anchor subunit	K00237	SDHD	0	0	0	0	0	0	0	0	0	0	0	0
Citrate cycle (TCA cycle) [PATH:ko00020]	succinate dehydrogenase / fumarate reductase, flavoprotein subunit [EC:1.3.5.1 1.3.5.4]	K00239	sdhA	0	0	0	0	0	0	0	0	cacti	0	0	0
Citrate cycle (TCA cycle) [PATH:ko00020]	succinate dehydrogenase / fumarate reductase, iron-sulfur subunit [EC:1.3.5.1 1.3.5.4]	K00240	sdhB	0	0	0	0	0	0	0	0	0	0	0	0
Citrate cycle (TCA cycle) [PATH:ko00020]	succinate dehydrogenase / fumarate reductase, cytochrome b subunit	K00241	sdhC	0	0	0	0	0	0	0	0	0	0	0	0
Citrate cycle (TCA cycle) [PATH:ko00020]	succinate dehydrogenase / fumarate reductase, membrane anchor subunit	K00242	sdhD	0	0	0	0	0	0	0	0	0	0	0	0
Citrate cycle (TCA cycle) [PATH:ko00020]	succinate dehydrogenase / fumarate reductase, subunit D	K18859	sdhD	0	0	0	0	0	0	0	0	0	0	0	0
Citrate cycle (TCA cycle) [PATH:ko00020]	putative succinate dehydrogenase / fumarate reductase, subunit D	K18860	sdhD	0	0	0	0	0	0	0	0	0	0	0	0
Citrate cycle (TCA cycle) [PATH:ko00020]	fumarate reductase flavoprotein subunit [EC:1.3.5.4]	K00244	frdA	0	0	0	0	0	0	0	0	0	0	0	0
Citrate cycle (TCA cycle) [PATH:ko00020]	fumarate reductase iron-sulfur subunit [EC:1.3.5.4]	K00245	frdB	0	0	0	0	0	0	0	0	tequilana	0	0	0
Citrate cycle (TCA cycle) [PATH:ko00020]	fumarate reductase subunit C	K00246	frdC	0	0	0	0	0	0	0	salmiana	tequilana	0	0	tequilana
Citrate cycle (TCA cycle) [PATH:ko00020]	fumarate reductase subunit D	K00247	frdD	0	0	0	0	0	0	0	0	tequilana	0	0	tequilana
Citrate cycle (TCA cycle) [PATH:ko00020]	fumarate hydratase, class I [EC:4.2.1.2]	K01676	E4.2.1.2A	0	0	0	0	0	0	0	0	0	0	0	0
Citrate cycle (TCA cycle) [PATH:ko00020]	fumarate hydratase subunit alpha [EC:4.2.1.2]	K01677	E4.2.1.2AA	0	0	soil	0	0	0	salmiana	0	cacti	salmiana	0	cacti
Citrate cycle (TCA cycle) [PATH:ko00020]	fumarate hydratase subunit beta [EC:4.2.1.2]	K01678	E4.2.1.2AB	0	0	soil	0	0	0	0	0	0	0	0	0
Citrate cycle (TCA cycle) [PATH:ko00020]	fumarate hydratase, class II [EC:4.2.1.2]	K01679	E4.2.1.2B	0	0	0	0	0	0	0	0	0	0	0	0
Citrate cycle (TCA cycle) [PATH:ko00020]	malate dehydrogenase [EC:1.1.1.37]	K00025	MDH1	0	0	0	0	0	0	0	0	0	0	0	0
Citrate cycle (TCA cycle) [PATH:ko00020]	malate dehydrogenase [EC:1.1.1.37]	K00026	MDH2	0	0	0	0	0	0	0	0	0	0	0	0
Citrate cycle (TCA cycle) [PATH:ko00020]	malate dehydrogenase [EC:1.1.1.37]	K00024	mdh	0	0	0	0	0	0	0	0	0	0	0	0
Citrate cycle (TCA cycle) [PATH:ko00020]	malate dehydrogenase (quinone) [EC:1.1.5.4]	K00116	mqo	0	0	rhizo	0	0	rhizo	0	0	0	tequilana	0	0
Citrate cycle (TCA cycle) [PATH:ko00020]	pyruvate carboxylase [EC:6.4.1.1]	K01958	PC	0	0	0	0	0	0	0	0	cacti	0	0	0
Citrate cycle (TCA cycle) [PATH:ko00020]	pyruvate carboxylase subunit A [EC:6.4.1.1]	K01959	pycA	0	0	0	0	0	0	0	0	0	0	0	tequilana
Citrate cycle (TCA cycle) [PATH:ko00020]	pyruvate carboxylase subunit B [EC:6.4.1.1]	K01960	pycB	0	0	0	0	0	0	0	0	0	0	0	tequilana
Citrate cycle (TCA cycle) [PATH:ko00020]	phosphoenolpyruvate carboxykinase (ATP) [EC:4.1.1.49]	K01610	E4.1.1.49	0	0	0	0	0	0	0	0	0	0	0	0
Citrate cycle (TCA cycle) [PATH:ko00020]	phosphoenolpyruvate carboxykinase (GTP) [EC:4.1.1.32]	K01596	E4.1.1.32	0	0	0	0	0	0	0	0	cacti	0	0	0
Citrate cycle (TCA cycle) [PATH:ko00020]	pyruvate dehydrogenase E1 component [EC:1.2.4.1]	K00163	aceE	0	0	0	0	0	0	0	0	cacti	0	0	0
Citrate cycle (TCA cycle) [PATH:ko00020]	pyruvate dehydrogenase E1 component alpha subunit [EC:1.2.4.1]	K00161	PDHA	0	0	0	phyllo	0	0	0	0	0	0	0	0
Citrate cycle (TCA cycle) [PATH:ko00020]	pyruvate dehydrogenase E1 component beta subunit [EC:1.2.4.1]	K00162	PDHB	0	0	0	phyllo	0	0	0	0	0	0	0	0
Citrate cycle (TCA cycle) [PATH:ko00020]	pyruvate dehydrogenase E2 component (dihydrolipoamide acetyltransferase) [EC:2.3.1.12]	K00627	DLAT	0	0	0	0	0	0	0	0	0	0	0	0
Citrate cycle (TCA cycle) [PATH:ko00020]	dihydrolipoamide dehydrogenase-binding protein of pyruvate dehydrogenase complex	K13997	PDHX	0	0	0	0	0	0	0	0	0	0	0	0
Citrate cycle (TCA cycle) [PATH:ko00020]	pyruvate ferredoxin oxidoreductase alpha subunit [EC:1.2.7.1]	K00169	porA	0	0	0	0	0	0	0	0	0	0	0	0
Citrate cycle (TCA cycle) [PATH:ko00020]	pyruvate ferredoxin oxidoreductase beta subunit [EC:1.2.7.1]	K00170	porB	0	0	0	0	0	0	0	0	0	0	0	0
Citrate cycle (TCA cycle) [PATH:ko00020]	pyruvate ferredoxin oxidoreductase gamma subunit [EC:1.2.7.1]	K00172	porG	0	0	0	0	0	0	0	0	0	0	0	0
Citrate cycle (TCA cycle) [PATH:ko00020]	pyruvate ferredoxin oxidoreductase delta subunit [EC:1.2.7.1]	K00171	porD	phyllo	0	soil	0	0	0	0	0	0	0	0	0
Citrate cycle (TCA cycle) [PATH:ko00020]	pyruvate-ferredoxin/flavodoxin oxidoreductase [EC:1.2.7.1 1.2.7.-]	K03737	por	0	0	0	0	0	0	0	0	0	0	0	0
Pentose phosphate pathway [PATH:ko00030]	glucose-6-phosphate isomerase [EC:5.3.1.9]	K01810	GPI	0	0	0	0	0	0	0	0	0	0	0	0
Pentose phosphate pathway [PATH:ko00030]	glucose-6-phosphate isomerase, archaeal [EC:5.3.1.9]	K06859	pgi1	0	0	0	0	0	0	salmiana	0	cacti	0	0	0
Pentose phosphate pathway [PATH:ko00030]	transaldolase / glucose-6-phosphate isomerase [EC:2.2.1.2 5.3.1.9]	K13810	tal-pgi	0	0	0	0	soil	soil	salmiana	0	cacti	salmiana	0	cacti
Pentose phosphate pathway [PATH:ko00030]	glucose/mannose-6-phosphate isomerase [EC:5.3.1.9 5.3.1.8]	K15916	pgi-pmi	0	0	0	0	0	0	salmiana	0	cacti	salmiana	0	cacti
Pentose phosphate pathway [PATH:ko00030]	glucose-6-phosphate 1-dehydrogenase [EC:1.1.1.49 1.1.1.363]	K00036	G6PD	0	0	0	0	0	0	0	0	0	0	0	0
Pentose phosphate pathway [PATH:ko00030]	NAD+ dependent glucose-6-phosphate dehydrogenase [EC:1.1.1.388]	K19243	azf	phyllo	0	0	0	0	0	salmiana	0	0	salmiana	0	cacti
Pentose phosphate pathway [PATH:ko00030]	6-phosphogluconolactonase [EC:3.1.1.31]	K01057	PGLS	0	0	0	0	0	0	0	0	0	0	0	0
Pentose phosphate pathway [PATH:ko00030]	6-phosphogluconolactonase [EC:3.1.1.31]	K07404	pgl	0	0	rhizo	0	0	0	0	0	tequilana	tequilana	0	0
Pentose phosphate pathway [PATH:ko00030]	hexose-6-phosphate dehydrogenase [EC:1.1.1.47 3.1.1.31]	K13937	H6PD	0	0	0	0	0	0	0	0	0	0	0	0
Pentose phosphate pathway [PATH:ko00030]	6-phosphogluconate dehydrogenase [EC:1.1.1.44 1.1.1.343]	K00033	PGD	0	0	0	0	0	0	0	0	0	0	0	0
Pentose phosphate pathway [PATH:ko00030]	ribulose-phosphate 3-epimerase [EC:5.1.3.1]	K01783	rpe	0	0	0	0	0	0	0	0	0	0	0	0
Pentose phosphate pathway [PATH:ko00030]	transketolase [EC:2.2.1.1]	K00615	E2.2.1.1	0	0	0	0	0	0	0	0	0	0	0	0
Pentose phosphate pathway [PATH:ko00030]	transaldolase [EC:2.2.1.2]	K00616	E2.2.1.2	0	0	0	0	0	0	0	0	0	0	0	0
Pentose phosphate pathway [PATH:ko00030]	ribose 5-phosphate isomerase A [EC:5.3.1.6]	K01807	rpiA	0	0	0	0	0	0	0	0	0	0	0	0
Pentose phosphate pathway [PATH:ko00030]	ribose 5-phosphate isomerase B [EC:5.3.1.6]	K01808	rpiB	0	0	0	0	0	0	0	0	0	0	0	0
Pentose phosphate pathway [PATH:ko00030]	bifunctional enzyme Fae/Hps [EC:4.2.1.147 4.1.2.43]	K13812	fae-hps	0	0	0	0	0	0	0	0	0	0	0	0
Pentose phosphate pathway [PATH:ko00030]	3-hexulose-6-phosphate synthase [EC:4.1.2.43]	K08093	hxlA	rhizo	0	rhizo	phyllo	phyllo	0	0	0	tequilana	0	cacti	cacti
Pentose phosphate pathway [PATH:ko00030]	6-phospho-3-hexuloisomerase [EC:5.3.1.27]	K08094	hxlB	rhizo	0	rhizo	0	phyllo	rhizo	0	0	tequilana	0	cacti	0
Pentose phosphate pathway [PATH:ko00030]	3-hexulose-6-phosphate synthase / 6-phospho-3-hexuloisomerase [EC:4.1.2.43 5.3.1.27]	K13831	hps-phi	0	0	0	0	0	0	0	0	0	salmiana	0	0
Pentose phosphate pathway [PATH:ko00030]	xylulose-5-phosphate/fructose-6-phosphate phosphoketolase [EC:4.1.2.9 4.1.2.22]	K01621	xfp	0	0	0	0	soil	0	salmiana	0	cacti	0	0	0
Pentose phosphate pathway [PATH:ko00030]	deoxyribose-phosphate aldolase [EC:4.1.2.4]	K01619	deoC	0	0	0	0	0	0	0	0	0	0	0	0
Pentose phosphate pathway [PATH:ko00030]	ribokinase [EC:2.7.1.15]	K00852	rbsK	0	0	0	0	0	0	0	0	0	0	0	0
Pentose phosphate pathway [PATH:ko00030]	phosphopentomutase [EC:5.4.2.7]	K01839	deoB	0	0	0	0	0	0	0	0	0	0	0	0
Pentose phosphate pathway [PATH:ko00030]	phosphopentomutase [EC:5.4.2.7]	K22199	ppm	0	0	0	0	0	0	0	0	0	0	0	0
Pentose phosphate pathway [PATH:ko00030]	phosphoglucomutase [EC:5.4.2.2]	K01835	pgm	0	0	0	0	0	0	0	0	0	0	0	0
Pentose phosphate pathway [PATH:ko00030]	phosphomannomutase / phosphoglucomutase [EC:5.4.2.8 5.4.2.2]	K15778	pmm-pgm	0	0	0	0	soil	0	0	0	0	0	0	0
Pentose phosphate pathway [PATH:ko00030]	phosphoglucomutase / phosphopentomutase [EC:5.4.2.2 5.4.2.7]	K15779	PGM2	0	0	0	0	0	0	0	0	0	0	0	0
Pentose phosphate pathway [PATH:ko00030]	ribose 1,5-bisphosphokinase [EC:2.7.4.23]	K05774	phnN	0	phyllo	rhizo	0	0	0	0	0	tequilana	tequilana	0	tequilana
Pentose phosphate pathway [PATH:ko00030]	ribose-phosphate pyrophosphokinase [EC:2.7.6.1]	K00948	PRPS	0	0	0	0	0	0	0	0	tequilana	0	0	0
Pentose phosphate pathway [PATH:ko00030]	phosphogluconate dehydratase [EC:4.2.1.12]	K01690	edd	0	0	0	0	0	0	0	0	0	0	0	0
Pentose phosphate pathway [PATH:ko00030]	2-dehydro-3-deoxyphosphogluconate aldolase / (4S)-4-hydroxy-2-oxoglutarate aldolase [EC:4.1.2.14 4.1.3.42]	K01625	eda	0	0	0	0	0	0	0	0	0	0	0	0
Pentose phosphate pathway [PATH:ko00030]	2-dehydro-3-deoxy-phosphogluconate aldolase [EC:4.1.2.14]	K17463	dgaF	0	0	0	0	0	0	0	0	0	0	0	0
Pentose phosphate pathway [PATH:ko00030]	2-dehydro-3-deoxy-phosphogluconate/2-dehydro-3-deoxy-6-phosphogalactonate aldolase [EC:4.1.2.55]	K11395	kdpgA	0	0	0	0	0	0	0	0	0	0	0	0
Pentose phosphate pathway [PATH:ko00030]	glyceraldehyde-3-phosphate dehydrogenase (NADP+) [EC:1.2.1.9]	K00131	gapN	rhizo	0	0	0	0	0	salmiana	0	cacti	0	0	0
Pentose phosphate pathway [PATH:ko00030]	glyceraldehyde-3-phosphate dehydrogenase [NAD(P)+] [EC:1.2.1.90]	K18978	gapN	0	0	0	0	0	0	0	0	0	0	0	0
Pentose phosphate pathway [PATH:ko00030]	glucose 1-dehydrogenase [EC:1.1.1.47]	K00034	gdh	0	0	0	phyllo	phyllo	0	tequilana	0	tequilana	0	0	cacti
Pentose phosphate pathway [PATH:ko00030]	glucose 1-dehydrogenase [EC:1.1.1.47]	K22969	gdh	0	0	0	0	0	0	0	0	0	0	0	0
Pentose phosphate pathway [PATH:ko00030]	hexose oxidase [EC:1.1.3.5]	K21840	HOX	0	0	0	0	0	0	0	0	0	0	0	0
Pentose phosphate pathway [PATH:ko00030]	glucose/galactose 1-dehydrogenase (NADP+) [EC:1.1.1.360]	K18124	gdh2	0	0	0	0	0	0	0	0	0	0	0	0
Pentose phosphate pathway [PATH:ko00030]	aldose 1-dehydrogenase [NAD(P)+] [EC:1.1.1.359]	K18125	ssgdh	0	0	0	0	0	0	0	0	0	0	0	0
Pentose phosphate pathway [PATH:ko00030]	glucose 1-dehydrogenase (FAD, quinone) [EC:1.1.5.9]	K00115	GLD	0	0	0	0	0	0	0	0	0	0	0	0
Pentose phosphate pathway [PATH:ko00030]	glucose dehydrogenase [EC:1.1.5.9]	K19813	gdh	0	0	0	0	0	0	0	0	0	0	0	0
Pentose phosphate pathway [PATH:ko00030]	quinoprotein glucose dehydrogenase [EC:1.1.5.2]	K00117	gcd	0	0	0	0	0	0	0	0	0	0	0	0
Pentose phosphate pathway [PATH:ko00030]	gluconolactonase [EC:3.1.1.17]	K01053	E3.1.1.17	0	0	0	0	0	0	0	0	0	0	0	0
Pentose phosphate pathway [PATH:ko00030]	gluconate 2-dehydrogenase alpha chain [EC:1.1.99.3]	K06151	E1.1.99.3A	0	0	0	rhizo	0	0	0	0	cacti	0	0	tequilana
Pentose phosphate pathway [PATH:ko00030]	gluconate 2-dehydrogenase gamma chain [EC:1.1.99.3]	K06152	E1.1.99.3G	0	0	0	rhizo	0	rhizo	0	0	0	tequilana	0	tequilana
Pentose phosphate pathway [PATH:ko00030]	glyoxylate/hydroxypyruvate/2-ketogluconate reductase [EC:1.1.1.79 1.1.1.81 1.1.1.215]	K00090	ghrB	0	phyllo	rhizo	0	0	rhizo	0	salmiana	tequilana	tequilana	0	0
Pentose phosphate pathway [PATH:ko00030]	2-ketogluconate reductase [EC:1.1.1.215]	K22229	K22229	0	0	0	0	0	0	0	0	0	0	0	0
Pentose phosphate pathway [PATH:ko00030]	dehydrogluconokinase [EC:2.7.1.13]	K11441	kguK	0	0	0	0	0	0	0	0	0	0	0	0
Pentose phosphate pathway [PATH:ko00030]	phosphogluconate 2-dehydrogenase [EC:1.1.1.43]	K00032	E1.1.1.43	0	0	0	0	0	0	0	0	0	tequilana	0	tequilana
Pentose phosphate pathway [PATH:ko00030]	gluconokinase [EC:2.7.1.12]	K00851	E2.7.1.12	0	0	0	0	0	0	0	0	0	0	0	0
Pentose phosphate pathway [PATH:ko00030]	gluconate/galactonate dehydratase [EC:4.2.1.140]	K05308	gnaD	0	0	0	0	0	0	0	0	0	salmiana	0	cacti
Pentose phosphate pathway [PATH:ko00030]	2-dehydro-3-deoxygluconokinase [EC:2.7.1.45]	K00874	kdgK	0	0	0	0	0	0	0	0	0	0	0	0
Pentose phosphate pathway [PATH:ko00030]	2-dehydro-3-deoxygluconokinase / 2-dehydro-3-deoxygalactonokinase [EC:2.7.1.178]	K18126	sskdgK	0	0	0	0	0	0	0	0	0	0	0	0
Pentose phosphate pathway [PATH:ko00030]	2-dehydro-3-deoxy-D-gluconate aldolase [EC:4.1.2.51]	K18127	kdgA	0	0	0	0	0	0	0	0	0	0	0	0
Pentose phosphate pathway [PATH:ko00030]	aldehyde:ferredoxin oxidoreductase [EC:1.2.7.5]	K03738	aor	0	0	0	0	0	0	salmiana	0	cacti	salmiana	0	cacti
Pentose phosphate pathway [PATH:ko00030]	glyceraldehyde dehydrogenase large subunit [EC:1.2.99.8]	K18020	cutA	0	0	0	0	0	0	0	0	0	0	0	0
Pentose phosphate pathway [PATH:ko00030]	glyceraldehyde dehydrogenase medium subunit [EC:1.2.99.8]	K18021	cutB	0	0	0	0	0	0	0	0	0	0	0	0
Pentose phosphate pathway [PATH:ko00030]	glyceraldehyde dehydrogenase small subunit [EC:1.2.99.8]	K18022	cutC	0	0	0	0	0	0	0	0	0	0	0	0
Pentose phosphate pathway [PATH:ko00030]	D-glyceraldehyde dehydrogenase (NADP+) [EC:1.2.1.89]	K18128	gadh	0	0	0	0	0	0	0	0	0	0	0	0
Pentose phosphate pathway [PATH:ko00030]	glycerate 2-kinase [EC:2.7.1.165]	K11529	gck	0	0	0	0	0	0	0	0	tequilana	salmiana	0	cacti
Pentose phosphate pathway [PATH:ko00030]	glucosaminate ammonia-lyase [EC:4.3.1.9]	K22345	E4.3.1.9	0	0	0	0	0	0	0	0	0	0	0	0
Pentose phosphate pathway [PATH:ko00030]	PTS system, D-glucosaminate-specific IIA component [EC:2.7.1.203]	K17464	PTS-Dga-EIIA	0	0	0	0	0	0	0	0	0	0	0	0
Pentose phosphate pathway [PATH:ko00030]	PTS system, D-glucosaminate-specific IIB component [EC:2.7.1.203]	K17465	PTS-Dga-EIIB	0	0	0	0	0	0	0	0	0	0	0	0
Pentose phosphate pathway [PATH:ko00030]	PTS system, D-glucosaminate-specific IIC component	K17466	PTS-Dga-EIIC	0	0	0	0	0	0	0	0	0	0	0	0
Pentose phosphate pathway [PATH:ko00030]	PTS system, D-glucosaminate-specific IID component	K17467	PTS-Dga-EIID	0	0	0	0	0	0	0	0	0	0	0	0
Pentose phosphate pathway [PATH:ko00030]	D-glucosaminate-6-phosphate ammonia-lyase [EC:4.3.1.29]	K17468	dgaE	0	0	0	0	0	0	0	0	0	0	0	0
Pentose phosphate pathway [PATH:ko00030]	fructose-bisphosphate aldolase, class I [EC:4.1.2.13]	K01623	ALDO	0	0	0	0	0	0	0	0	0	0	0	0
Pentose phosphate pathway [PATH:ko00030]	fructose-bisphosphate aldolase, class I [EC:4.1.2.13]	K11645	fbaB	0	0	0	0	0	0	0	0	0	0	0	0
Pentose phosphate pathway [PATH:ko00030]	fructose-bisphosphate aldolase, class II [EC:4.1.2.13]	K01624	FBA	0	0	0	0	0	0	0	0	0	0	0	0
Pentose phosphate pathway [PATH:ko00030]	fructose 1,6-bisphosphate aldolase/phosphatase [EC:4.1.2.13 3.1.3.11]	K01622	K01622	0	0	0	0	0	0	0	0	0	salmiana	0	cacti
Pentose phosphate pathway [PATH:ko00030]	fructose-bisphosphate aldolase / 6-deoxy-5-ketofructose 1-phosphate synthase [EC:4.1.2.13 2.2.1.11]	K16305	K16305	0	0	0	0	0	0	0	0	0	0	0	0
Pentose phosphate pathway [PATH:ko00030]	fructose-bisphosphate aldolase / 2-amino-3,7-dideoxy-D-threo-hept-6-ulosonate synthase [EC:4.1.2.13 2.2.1.10]	K16306	K16306	0	0	0	0	0	0	salmiana	0	cacti	salmiana	0	cacti
Pentose phosphate pathway [PATH:ko00030]	fructose-1,6-bisphosphatase I [EC:3.1.3.11]	K03841	FBP	0	0	0	0	0	0	0	0	0	0	0	0
Pentose phosphate pathway [PATH:ko00030]	fructose-1,6-bisphosphatase II [EC:3.1.3.11]	K02446	glpX	0	0	0	0	0	0	0	0	0	0	0	0
Pentose phosphate pathway [PATH:ko00030]	fructose-1,6-bisphosphatase II / sedoheptulose-1,7-bisphosphatase [EC:3.1.3.11 3.1.3.37]	K11532	glpX-SEBP	0	0	0	0	soil	soil	0	0	cacti	salmiana	0	0
Pentose phosphate pathway [PATH:ko00030]	fructose-1,6-bisphosphatase I / sedoheptulose-1,7-bisphosphatase [EC:3.1.3.11 3.1.3.37]	K01086	fbp-SEBP	0	0	0	0	0	0	0	0	0	0	0	0
Pentose phosphate pathway [PATH:ko00030]	fructose-1,6-bisphosphatase III [EC:3.1.3.11]	K04041	fbp3	rhizo	0	rhizo	0	0	0	0	salmiana	0	0	0	cacti
Pentose phosphate pathway [PATH:ko00030]	6-phosphofructokinase 1 [EC:2.7.1.11]	K00850	pfkA	0	0	0	0	0	0	0	0	0	0	0	0
Pentose phosphate pathway [PATH:ko00030]	6-phosphofructokinase 2 [EC:2.7.1.11]	K16370	pfkB	0	phyllo	0	0	phyllo	0	0	0	tequilana	tequilana	0	0
Pentose phosphate pathway [PATH:ko00030]	ATP-dependent phosphofructokinase / diphosphate-dependent phosphofructokinase [EC:2.7.1.11 2.7.1.90]	K21071	pfk	0	0	0	0	0	0	0	0	0	0	0	0
Pentose phosphate pathway [PATH:ko00030]	ADP-dependent phosphofructokinase/glucokinase [EC:2.7.1.146 2.7.1.147]	K00918	pfkC	0	0	0	0	0	0	0	0	0	salmiana	0	cacti
Pentose phosphate pathway [PATH:ko00030]	diphosphate-dependent phosphofructokinase [EC:2.7.1.90]	K00895	pfp	0	0	0	0	0	0	0	0	0	0	0	0
Pentose and glucuronate interconversions [PATH:ko00040]	pectinesterase [EC:3.1.1.11]	K01051	E3.1.1.11	0	0	0	0	0	0	0	0	0	0	0	0
Pentose and glucuronate interconversions [PATH:ko00040]	pectate lyase [EC:4.2.2.2]	K22539	PLY	0	0	0	0	0	0	0	0	0	0	0	0
Pentose and glucuronate interconversions [PATH:ko00040]	pectate lyase [EC:4.2.2.2]	K01728	pel	0	0	0	0	0	0	0	0	0	0	0	0
Pentose and glucuronate interconversions [PATH:ko00040]	pectate lyase C [EC:4.2.2.2 4.2.2.10]	K19551	pelC	0	0	0	0	0	0	0	0	0	0	0	0
Pentose and glucuronate interconversions [PATH:ko00040]	pectate disaccharide-lyase [EC:4.2.2.9]	K01731	pelW	0	0	0	0	0	0	0	0	0	0	0	0
Pentose and glucuronate interconversions [PATH:ko00040]	pectate disaccharide-lyase [EC:4.2.2.9]	K22994	pelX	0	0	0	0	0	0	0	0	0	0	0	0
Pentose and glucuronate interconversions [PATH:ko00040]	oligogalacturonide lyase [EC:4.2.2.6]	K01730	ogl	rhizo	0	0	0	0	0	0	0	0	0	0	0
Pentose and glucuronate interconversions [PATH:ko00040]	4-deoxy-L-threo-5-hexosulose-uronate ketol-isomerase [EC:5.3.1.17]	K01815	kduI	0	0	0	0	0	0	0	salmiana	tequilana	0	0	0
Pentose and glucuronate interconversions [PATH:ko00040]	2-dehydro-3-deoxy-D-gluconate 5-dehydrogenase [EC:1.1.1.127]	K00065	kduD	0	0	0	0	0	0	0	0	0	0	0	0
Pentose and glucuronate interconversions [PATH:ko00040]	polygalacturonase [EC:3.2.1.15]	K01184	E3.2.1.15	0	0	0	0	0	0	0	0	0	0	0	0
Pentose and glucuronate interconversions [PATH:ko00040]	galacturan 1,4-alpha-galacturonidase [EC:3.2.1.67]	K01213	E3.2.1.67	0	0	0	0	0	0	0	0	0	0	0	0
Pentose and glucuronate interconversions [PATH:ko00040]	galacturan 1,4-alpha-galacturonidase [EC:3.2.1.67]	K22933	lplD	0	0	0	0	0	0	0	0	0	0	0	0
Pentose and glucuronate interconversions [PATH:ko00040]	glucuronate isomerase [EC:5.3.1.12]	K01812	uxaC	0	0	0	0	0	0	0	0	0	0	0	0
Pentose and glucuronate interconversions [PATH:ko00040]	tagaturonate reductase [EC:1.1.1.58]	K00041	uxaB	0	phyllo	rhizo	0	0	0	0	0	tequilana	tequilana	0	0
Pentose and glucuronate interconversions [PATH:ko00040]	altronate hydrolase [EC:4.2.1.7]	K01685	uxaA	0	0	0	0	0	0	0	0	0	0	0	0
Pentose and glucuronate interconversions [PATH:ko00040]	altronate dehydratase small subunit [EC:4.2.1.7]	K16849	uxaA1	0	0	0	0	0	0	0	0	0	0	0	0
Pentose and glucuronate interconversions [PATH:ko00040]	altronate dehydratase large subunit [EC:4.2.1.7]	K16850	uxaA2	rhizo	0	0	0	0	0	0	0	0	0	0	0
Pentose and glucuronate interconversions [PATH:ko00040]	mannonate dehydratase [EC:4.2.1.8]	K01686	uxuA	0	0	0	0	0	0	0	0	0	0	0	0
Pentose and glucuronate interconversions [PATH:ko00040]	mannonate dehydratase [EC:4.2.1.8]	K08323	rspA	0	0	0	0	0	0	0	0	0	0	0	0
Pentose and glucuronate interconversions [PATH:ko00040]	L-gulonate 5-dehydrogenase [EC:1.1.1.380]	K08322	rspB	0	phyllo	rhizo	0	phyllo	rhizo	0	salmiana	tequilana	tequilana	0	tequilana
Pentose and glucuronate interconversions [PATH:ko00040]	fructuronate reductase [EC:1.1.1.57]	K00040	uxuB	0	0	0	0	0	0	0	0	0	0	0	0
Pentose and glucuronate interconversions [PATH:ko00040]	tagaturonate epimerase [EC:5.1.2.7]	K21619	uxaE	0	0	0	0	0	0	0	0	0	0	0	0
Pentose and glucuronate interconversions [PATH:ko00040]	D-galacturonate reductase [EC:1.1.1.-]	K18106	GAAA	0	0	0	0	0	0	0	0	0	0	0	0
Pentose and glucuronate interconversions [PATH:ko00040]	D-galacturonate reductase [EC:1.1.1.365]	K19634	gar1	0	0	0	0	0	0	0	0	0	0	0	0
Pentose and glucuronate interconversions [PATH:ko00040]	L-galactonate dehydratase [EC:4.2.1.146]	K18102	GAAB	0	0	0	0	0	0	0	0	0	0	0	0
Pentose and glucuronate interconversions [PATH:ko00040]	L-threo-3-deoxy-hexylosonate aldolase [EC:4.1.2.54]	K18103	GAAC	0	0	0	0	0	0	0	0	0	0	0	0
Pentose and glucuronate interconversions [PATH:ko00040]	L-glyceraldehyde reductase [EC:1.1.1.372]	K18107	GAAD	0	0	0	0	0	0	0	0	0	0	0	0
Pentose and glucuronate interconversions [PATH:ko00040]	beta-glucuronidase [EC:3.2.1.31]	K01195	uidA	0	0	0	0	soil	0	0	0	cacti	0	0	0
Pentose and glucuronate interconversions [PATH:ko00040]	klotho [EC:3.2.1.31]	K14756	KL	0	0	0	0	0	0	0	0	0	0	0	0
Pentose and glucuronate interconversions [PATH:ko00040]	glucuronosyltransferase [EC:2.4.1.17]	K00699	UGT	0	0	0	0	0	0	0	0	0	0	0	0
Pentose and glucuronate interconversions [PATH:ko00040]	glucuronokinase [EC:2.7.1.43]	K16190	GLCAK	0	0	0	0	0	0	0	0	0	0	0	0
Pentose and glucuronate interconversions [PATH:ko00040]	UDP-sugar pyrophosphorylase [EC:2.7.7.64]	K12447	USP	0	0	0	0	0	0	0	0	0	0	0	0
Pentose and glucuronate interconversions [PATH:ko00040]	UDPglucose 6-dehydrogenase [EC:1.1.1.22]	K00012	UGDH	0	0	0	0	0	0	0	0	0	0	0	0
Pentose and glucuronate interconversions [PATH:ko00040]	UTP--glucose-1-phosphate uridylyltransferase [EC:2.7.7.9]	K00963	UGP2	0	0	0	0	0	0	0	0	0	0	0	0
Pentose and glucuronate interconversions [PATH:ko00040]	alcohol dehydrogenase (NADP+) [EC:1.1.1.2]	K00002	AKR1A1	0	phyllo	0	0	0	0	0	0	0	0	0	tequilana
Pentose and glucuronate interconversions [PATH:ko00040]	L-gulonate 3-dehydrogenase [EC:1.1.1.45]	K13247	CRYL1	0	0	0	0	0	0	0	0	0	0	0	0
Pentose and glucuronate interconversions [PATH:ko00040]	3-dehydro-L-gulonate 2-dehydrogenase [EC:1.1.1.130]	K08092	dlgD	0	0	0	0	0	0	0	0	0	tequilana	0	tequilana
Pentose and glucuronate interconversions [PATH:ko00040]	L-xylulokinase [EC:2.7.1.53]	K00880	lyxK	0	0	0	0	0	0	0	0	0	tequilana	0	tequilana
Pentose and glucuronate interconversions [PATH:ko00040]	3-dehydro-L-gulonate-6-phosphate decarboxylase [EC:4.1.1.85]	K03078	ulaD	phyllo	phyllo	rhizo	0	0	0	0	salmiana	tequilana	tequilana	0	tequilana
Pentose and glucuronate interconversions [PATH:ko00040]	L-ribulose-5-phosphate 3-epimerase [EC:5.1.3.22]	K03079	ulaE	phyllo	phyllo	rhizo	0	0	0	0	salmiana	tequilana	tequilana	0	tequilana
Pentose and glucuronate interconversions [PATH:ko00040]	L-ribulose-5-phosphate 4-epimerase [EC:5.1.3.4]	K03077	araD	0	phyllo	0	0	phyllo	rhizo	0	salmiana	tequilana	tequilana	0	0
Pentose and glucuronate interconversions [PATH:ko00040]	ribulose-phosphate 3-epimerase [EC:5.1.3.1]	K01783	rpe	0	0	0	0	0	0	0	0	0	0	0	0
Pentose and glucuronate interconversions [PATH:ko00040]	L-arabinose isomerase [EC:5.3.1.4]	K01804	araA	0	0	0	0	0	0	0	0	0	0	0	0
Pentose and glucuronate interconversions [PATH:ko00040]	L-ribulokinase [EC:2.7.1.16]	K00853	araB	0	0	0	0	0	0	0	0	0	0	0	0
Pentose and glucuronate interconversions [PATH:ko00040]	xylulokinase [EC:2.7.1.17]	K00854	xylB	0	0	0	0	0	0	0	0	0	0	0	0
Pentose and glucuronate interconversions [PATH:ko00040]	xylose isomerase [EC:5.3.1.5]	K01805	xylA	0	0	0	0	0	0	0	0	0	0	0	0
Pentose and glucuronate interconversions [PATH:ko00040]	aldehyde reductase [EC:1.1.1.21]	K00011	AKR1B	0	0	0	0	0	0	0	0	0	salmiana	0	cacti
Pentose and glucuronate interconversions [PATH:ko00040]	alditol oxidase [EC:1.1.3.41]	K00594	xyoA	0	0	0	phyllo	0	soil	0	0	0	salmiana	0	cacti
Pentose and glucuronate interconversions [PATH:ko00040]	D-xylose reductase [EC:1.1.1.307]	K17743	XR	0	0	0	0	0	0	0	0	0	0	0	0
Pentose and glucuronate interconversions [PATH:ko00040]	L-xylulose reductase [EC:1.1.1.10]	K03331	DCXR	0	0	0	0	0	0	0	0	0	0	0	0
Pentose and glucuronate interconversions [PATH:ko00040]	L-rhamnose isomerase / sugar isomerase [EC:5.3.1.14 5.3.1.-]	K01820	rhaA	0	0	0	0	soil	0	salmiana	0	cacti	0	0	0
Pentose and glucuronate interconversions [PATH:ko00040]	rhamnulokinase [EC:2.7.1.5]	K00848	rhaB	0	0	0	0	0	0	0	0	0	0	0	0
Pentose and glucuronate interconversions [PATH:ko00040]	rhamnulose-1-phosphate aldolase [EC:4.1.2.19]	K01629	rhaD	0	0	0	0	0	0	0	0	0	0	0	0
Pentose and glucuronate interconversions [PATH:ko00040]	D-arabinitol 2-dehydrogenase [EC:1.1.1.250]	K17738	ARD	0	0	0	0	0	0	0	0	0	0	0	0
Pentose and glucuronate interconversions [PATH:ko00040]	D-arabinitol dehydrogenase (NADP+) [EC:1.1.1.287]	K17818	ARD1	0	0	0	0	0	0	salmiana	0	cacti	salmiana	0	cacti
Pentose and glucuronate interconversions [PATH:ko00040]	D-arabinitol 4-dehydrogenase [EC:1.1.1.11]	K00007	dalD	0	0	0	0	0	0	0	0	0	tequilana	0	tequilana
Pentose and glucuronate interconversions [PATH:ko00040]	D-lyxose ketol-isomerase [EC:5.3.1.15]	K09988	lyxA	0	phyllo	rhizo	0	0	0	0	0	tequilana	tequilana	0	tequilana
Pentose and glucuronate interconversions [PATH:ko00040]	D-xylulose reductase [EC:1.1.1.9]	K05351	E1.1.1.9	0	0	0	0	0	0	0	0	0	0	0	0
Pentose and glucuronate interconversions [PATH:ko00040]	L-iditol 2-dehydrogenase [EC:1.1.1.14]	K00008	SORD	0	0	0	0	soil	soil	salmiana	0	cacti	0	0	cacti
Pentose and glucuronate interconversions [PATH:ko00040]	D-xylose 1-dehydrogenase [EC:1.1.1.175]	K22185	xylB	0	0	0	0	0	0	0	0	0	0	0	0
Pentose and glucuronate interconversions [PATH:ko00040]	dihydrodiol dehydrogenase / D-xylose 1-dehydrogenase (NADP) [EC:1.3.1.20 1.1.1.179]	K00078	DHDH	0	0	0	0	0	0	0	0	0	0	0	0
Pentose and glucuronate interconversions [PATH:ko00040]	D-xylose 1-dehydrogenase (NADP+) [EC:1.1.1.179]	K14273	xdh	0	0	0	0	0	0	0	0	0	0	0	0
Pentose and glucuronate interconversions [PATH:ko00040]	xylonolactonase [EC:3.1.1.-]	K14274	xylC	0	0	0	0	0	0	0	0	0	0	0	0
Pentose and glucuronate interconversions [PATH:ko00040]	D-xylonate dehydratase [EC:4.2.1.82]	K14275	xad	0	0	0	0	0	0	0	0	0	0	0	0
Pentose and glucuronate interconversions [PATH:ko00040]	xylonate dehydratase [EC:4.2.1.82]	K22186	xylD	0	0	0	0	0	0	0	0	0	0	0	0
Pentose and glucuronate interconversions [PATH:ko00040]	xylonate dehydratase [EC:4.2.1.82]	K22396	yjhG	0	0	0	0	0	0	0	0	0	0	0	0
Pentose and glucuronate interconversions [PATH:ko00040]	2-dehydro-3-deoxy-D-pentonate aldolase [EC:4.1.2.28]	K22397	yjhH	0	0	0	0	0	0	0	0	0	0	0	0
Pentose and glucuronate interconversions [PATH:ko00040]	2-dehydro-3-deoxy-D-arabinonate dehydratase [EC:4.2.1.141]	K14259	kdxD	0	0	0	0	0	0	salmiana	0	cacti	salmiana	0	cacti
Pentose and glucuronate interconversions [PATH:ko00040]	2,5-dioxopentanoate dehydrogenase [EC:1.2.1.26]	K13877	aldH	0	0	0	0	0	0	0	0	0	0	0	0
Pentose and glucuronate interconversions [PATH:ko00040]	2,5-dioxopentanoate dehydrogenase [EC:1.2.1.26]	K19588	dopDH	0	0	0	0	0	0	0	0	0	0	0	0
Pentose and glucuronate interconversions [PATH:ko00040]	alpha-ketoglutaric semialdehyde dehydrogenase [EC:1.2.1.-]	K22187	xylA	0	0	0	0	0	0	0	0	0	0	0	0
Pentose and glucuronate interconversions [PATH:ko00040]	D-ribulokinase [EC:2.7.1.47]	K00875	rbtK	0	0	0	0	0	0	0	0	0	0	0	0
Pentose and glucuronate interconversions [PATH:ko00040]	D-ribulokinase [EC:2.7.1.47]	K22935	XK1	0	0	0	0	0	0	0	0	0	0	0	0
Pentose and glucuronate interconversions [PATH:ko00040]	ribitol 2-dehydrogenase [EC:1.1.1.56]	K00039	rbtD	0	0	0	0	0	0	0	0	0	0	0	0
Pentose and glucuronate interconversions [PATH:ko00040]	ribulose-5-phosphate 2-dehydrogenase [EC:1.1.1.137]	K21680	E1.1.1.137	0	0	0	0	0	0	0	0	0	0	0	0
Pentose and glucuronate interconversions [PATH:ko00040]	ribitol-5-phosphate 2-dehydrogenase (NADP+) [EC:1.1.1.405]	K05352	tarJ	0	0	0	0	0	0	0	0	0	0	0	0
Pentose and glucuronate interconversions [PATH:ko00040]	ribitol-5-phosphate 2-dehydrogenase (NADP+) / D-ribitol-5-phosphate cytidylyltransferase [EC:1.1.1.405 2.7.7.40]	K21681	bcs1	0	0	0	0	0	0	0	0	0	0	0	0
Pentose and glucuronate interconversions [PATH:ko00040]	D-ribitol-5-phosphate cytidylyltransferase [EC:2.7.7.40]	K21030	tarI	0	0	0	0	0	0	0	0	0	0	0	0
Pentose and glucuronate interconversions [PATH:ko00040]	D-ribitol-5-phosphate cytidylyltransferase [EC:2.7.7.40]	K21031	ISPD	0	0	0	0	0	0	0	0	0	0	0	0
Fructose and mannose metabolism [PATH:ko00051]	mannan endo-1,4-beta-mannosidase [EC:3.2.1.78]	K01218	gmuG	0	0	0	0	0	soil	0	0	0	salmiana	0	cacti
Fructose and mannose metabolism [PATH:ko00051]	mannan endo-1,4-beta-mannosidase [EC:3.2.1.78]	K19355	MAN	0	0	0	0	0	0	0	0	cacti	salmiana	0	cacti
Fructose and mannose metabolism [PATH:ko00051]	fructokinase [EC:2.7.1.4]	K00847	E2.7.1.4	0	0	0	0	0	0	0	0	0	0	0	0
Fructose and mannose metabolism [PATH:ko00051]	mannose-6-phosphate isomerase [EC:5.3.1.8]	K01809	manA	0	0	0	0	0	0	0	0	0	0	0	0
Fructose and mannose metabolism [PATH:ko00051]	glucose/mannose-6-phosphate isomerase [EC:5.3.1.9 5.3.1.8]	K15916	pgi-pmi	0	0	0	0	0	0	salmiana	0	cacti	salmiana	0	cacti
Fructose and mannose metabolism [PATH:ko00051]	mannose-1-phosphate guanylyltransferase / mannose-6-phosphate isomerase [EC:2.7.7.13 5.3.1.8]	K16011	algA	0	0	0	0	0	0	0	0	0	0	0	0
Fructose and mannose metabolism [PATH:ko00051]	phosphomannomutase [EC:5.4.2.8]	K17497	PMM	0	0	0	0	0	0	0	0	0	0	0	0
Fructose and mannose metabolism [PATH:ko00051]	phosphomannomutase [EC:5.4.2.8]	K01840	manB	0	0	0	0	0	0	0	0	0	0	0	0
Fructose and mannose metabolism [PATH:ko00051]	phosphomannomutase / phosphoglucomutase [EC:5.4.2.8 5.4.2.2]	K15778	pmm-pgm	0	0	0	0	soil	0	0	0	0	0	0	0
Fructose and mannose metabolism [PATH:ko00051]	mannose-1-phosphate guanylyltransferase / phosphomannomutase [EC:2.7.7.13 5.4.2.8]	K16881	K16881	0	0	0	0	soil	soil	salmiana	0	cacti	salmiana	0	cacti
Fructose and mannose metabolism [PATH:ko00051]	mannose-1-phosphate guanylyltransferase [EC:2.7.7.13]	K00971	manC	0	0	0	0	0	0	0	0	0	0	0	0
Fructose and mannose metabolism [PATH:ko00051]	mannose-1-phosphate guanylyltransferase [EC:2.7.7.13]	K00966	GMPP	0	0	0	0	soil	soil	salmiana	0	cacti	salmiana	0	cacti
Fructose and mannose metabolism [PATH:ko00051]	GDPmannose 4,6-dehydratase [EC:4.2.1.47]	K01711	gmd	0	0	0	0	0	0	0	0	0	0	0	0
Fructose and mannose metabolism [PATH:ko00051]	GDP-L-fucose synthase [EC:1.1.1.271]	K02377	TSTA3	0	0	0	0	0	0	0	0	0	0	0	0
Fructose and mannose metabolism [PATH:ko00051]	fucose-1-phosphate guanylyltransferase [EC:2.7.7.30]	K00976	FPGT	0	0	0	0	0	0	0	0	0	0	0	0
Fructose and mannose metabolism [PATH:ko00051]	ADP-sugar diphosphatase [EC:3.6.1.21]	K18447	NUDX14	0	0	0	0	0	0	0	0	0	0	0	0
Fructose and mannose metabolism [PATH:ko00051]	fucokinase [EC:2.7.1.52]	K05305	FUK	0	0	0	0	0	0	0	0	0	0	0	0
Fructose and mannose metabolism [PATH:ko00051]	L-fucose/D-arabinose isomerase [EC:5.3.1.25 5.3.1.3]	K01818	fucI	0	0	0	0	0	0	0	0	0	0	0	0
Fructose and mannose metabolism [PATH:ko00051]	L-fuculokinase [EC:2.7.1.51]	K00879	fucK	0	0	0	0	0	0	0	0	0	tequilana	0	0
Fructose and mannose metabolism [PATH:ko00051]	L-fuculose-phosphate aldolase [EC:4.1.2.17]	K01628	fucA	0	0	0	0	0	0	0	0	0	0	0	0
Fructose and mannose metabolism [PATH:ko00051]	D-threo-aldose 1-dehydrogenase [EC:1.1.1.122]	K00064	E1.1.1.122	0	0	0	0	0	0	0	0	0	0	0	0
Fructose and mannose metabolism [PATH:ko00051]	L-fucose dehydrogenase	K18333	K18333	0	0	0	0	0	0	0	0	0	tequilana	0	0
Fructose and mannose metabolism [PATH:ko00051]	L-fuconolactonase [EC:3.1.1.-]	K07046	K07046	0	0	0	0	0	0	0	0	0	0	0	0
Fructose and mannose metabolism [PATH:ko00051]	L-fuconate dehydratase [EC:4.2.1.68]	K18334	fucD	0	0	0	0	soil	0	salmiana	0	cacti	0	0	0
Fructose and mannose metabolism [PATH:ko00051]	2-keto-3-deoxy-L-fuconate dehydrogenase [EC:1.1.1.-]	K18335	K18335	0	0	0	0	0	0	0	0	0	0	0	0
Fructose and mannose metabolism [PATH:ko00051]	2,4-diketo-3-deoxy-L-fuconate hydrolase [EC:3.7.1.-]	K18336	K18336	0	0	0	0	0	0	0	0	0	0	0	0
Fructose and mannose metabolism [PATH:ko00051]	L-rhamnose 1-dehydrogenase [EC:1.1.1.378 1.1.1.377 1.1.1.173]	K18337	LRA1	rhizo	0	rhizo	0	0	0	0	0	0	0	0	0
Fructose and mannose metabolism [PATH:ko00051]	L-rhamnono-1,4-lactonase [EC:3.1.1.65]	K18338	LRA2	0	0	0	0	0	0	0	0	0	0	0	0
Fructose and mannose metabolism [PATH:ko00051]	L-rhamnonate dehydratase [EC:4.2.1.90]	K12661	LRA3	0	0	0	0	0	0	salmiana	0	cacti	0	0	0
Fructose and mannose metabolism [PATH:ko00051]	2-keto-3-deoxy-L-rhamnonate aldolase [EC:4.1.2.53]	K18339	LRA4	0	0	0	0	0	0	0	0	0	0	0	0
Fructose and mannose metabolism [PATH:ko00051]	2-dehydro-3-deoxy-L-rhamnonate aldolase [EC:4.1.2.53]	K12660	rhmA	0	0	0	0	0	0	0	0	0	0	0	0
Fructose and mannose metabolism [PATH:ko00051]	L-rhamnose isomerase [EC:5.3.1.14]	K01813	rhaA	0	phyllo	rhizo	0	phyllo	rhizo	0	salmiana	tequilana	tequilana	0	tequilana
Fructose and mannose metabolism [PATH:ko00051]	2-dehydro-3-deoxy-L-rhamnonate dehydrogenase (NAD+) [EC:1.1.1.401]	K21883	lra5	0	0	0	0	0	0	0	0	0	0	0	0
Fructose and mannose metabolism [PATH:ko00051]	L-rhamnose isomerase / sugar isomerase [EC:5.3.1.14 5.3.1.-]	K01820	rhaA	0	0	0	0	soil	0	salmiana	0	cacti	0	0	0
Fructose and mannose metabolism [PATH:ko00051]	rhamnulokinase [EC:2.7.1.5]	K00848	rhaB	0	0	0	0	0	0	0	0	0	0	0	0
Fructose and mannose metabolism [PATH:ko00051]	rhamnulose-1-phosphate aldolase [EC:4.1.2.19]	K01629	rhaD	0	0	0	0	0	0	0	0	0	0	0	0
Fructose and mannose metabolism [PATH:ko00051]	mannosyl-3-phosphoglycerate synthase [EC:2.4.1.217]	K05947	E2.4.1.217	0	0	0	0	0	0	0	0	0	salmiana	0	cacti
Fructose and mannose metabolism [PATH:ko00051]	mannosyl-3-phosphoglycerate phosphatase [EC:3.1.3.70]	K07026	E3.1.3.70	0	phyllo	rhizo	0	0	0	0	salmiana	tequilana	tequilana	0	tequilana
Fructose and mannose metabolism [PATH:ko00051]	mannosylglycerate synthase [EC:2.4.1.269]	K18818	mgs	0	0	0	0	0	0	0	0	0	0	0	0
Fructose and mannose metabolism [PATH:ko00051]	hexokinase [EC:2.7.1.1]	K00844	HK	0	0	0	0	0	0	0	0	0	0	0	0
Fructose and mannose metabolism [PATH:ko00051]	6-phosphofructokinase 1 [EC:2.7.1.11]	K00850	pfkA	0	0	0	0	0	0	0	0	0	0	0	0
Fructose and mannose metabolism [PATH:ko00051]	6-phosphofructokinase 2 [EC:2.7.1.11]	K16370	pfkB	0	phyllo	0	0	phyllo	0	0	0	tequilana	tequilana	0	0
Fructose and mannose metabolism [PATH:ko00051]	ATP-dependent phosphofructokinase / diphosphate-dependent phosphofructokinase [EC:2.7.1.11 2.7.1.90]	K21071	pfk	0	0	0	0	0	0	0	0	0	0	0	0
Fructose and mannose metabolism [PATH:ko00051]	diphosphate-dependent phosphofructokinase [EC:2.7.1.90]	K00895	pfp	0	0	0	0	0	0	0	0	0	0	0	0
Fructose and mannose metabolism [PATH:ko00051]	fructose-1,6-bisphosphatase I [EC:3.1.3.11]	K03841	FBP	0	0	0	0	0	0	0	0	0	0	0	0
Fructose and mannose metabolism [PATH:ko00051]	fructose-1,6-bisphosphatase II [EC:3.1.3.11]	K02446	glpX	0	0	0	0	0	0	0	0	0	0	0	0
Fructose and mannose metabolism [PATH:ko00051]	fructose-1,6-bisphosphatase II / sedoheptulose-1,7-bisphosphatase [EC:3.1.3.11 3.1.3.37]	K11532	glpX-SEBP	0	0	0	0	soil	soil	0	0	cacti	salmiana	0	0
Fructose and mannose metabolism [PATH:ko00051]	fructose-1,6-bisphosphatase I / sedoheptulose-1,7-bisphosphatase [EC:3.1.3.11 3.1.3.37]	K01086	fbp-SEBP	0	0	0	0	0	0	0	0	0	0	0	0
Fructose and mannose metabolism [PATH:ko00051]	fructose-1,6-bisphosphatase III [EC:3.1.3.11]	K04041	fbp3	rhizo	0	rhizo	0	0	0	0	salmiana	0	0	0	cacti
Fructose and mannose metabolism [PATH:ko00051]	6-phosphofructo-2-kinase / fructose-2,6-biphosphatase 1 [EC:2.7.1.105 3.1.3.46]	K19028	PFKFB1	0	0	0	0	0	0	0	0	0	0	0	0
Fructose and mannose metabolism [PATH:ko00051]	6-phosphofructo-2-kinase / fructose-2,6-biphosphatase 2 [EC:2.7.1.105 3.1.3.46]	K19029	PFKFB2	0	0	0	0	0	0	0	0	0	0	0	0
Fructose and mannose metabolism [PATH:ko00051]	6-phosphofructo-2-kinase / fructose-2,6-biphosphatase 3 [EC:2.7.1.105 3.1.3.46]	K01103	PFKFB3	0	0	0	0	0	0	0	0	0	0	0	0
Fructose and mannose metabolism [PATH:ko00051]	6-phosphofructo-2-kinase / fructose-2,6-biphosphatase 4 [EC:2.7.1.105 3.1.3.46]	K19030	PFKFB4	0	0	0	0	0	0	0	0	0	0	0	0
Fructose and mannose metabolism [PATH:ko00051]	6-phosphofructo-2-kinase [EC:2.7.1.105]	K00900	E2.7.1.105	0	0	0	0	0	0	0	0	0	0	0	0
Fructose and mannose metabolism [PATH:ko00051]	fructose-2,6-bisphosphatase [EC:3.1.3.46]	K14634	TIGAR	0	0	0	0	0	0	0	0	0	0	0	0
Fructose and mannose metabolism [PATH:ko00051]	mannitol-1-phosphate 5-dehydrogenase [EC:1.1.1.17]	K00009	mtlD	0	0	0	0	0	0	0	0	tequilana	0	0	0
Fructose and mannose metabolism [PATH:ko00051]	sorbitol-6-phosphate 2-dehydrogenase [EC:1.1.1.140]	K00068	srlD	0	phyllo	rhizo	0	phyllo	rhizo	0	salmiana	tequilana	tequilana	0	tequilana
Fructose and mannose metabolism [PATH:ko00051]	L-sorbose 1-phosphate reductase [EC:1.1.1.-]	K19956	sorE	0	0	0	0	0	0	0	0	0	0	0	0
Fructose and mannose metabolism [PATH:ko00051]	ketohexokinase [EC:2.7.1.3]	K00846	KHK	0	0	0	0	0	0	0	0	0	0	0	0
Fructose and mannose metabolism [PATH:ko00051]	1-phosphofructokinase [EC:2.7.1.56]	K00882	fruK	0	0	0	0	0	0	0	0	0	0	0	0
Fructose and mannose metabolism [PATH:ko00051]	L-iditol 2-dehydrogenase [EC:1.1.1.14]	K00008	SORD	0	0	0	0	soil	soil	salmiana	0	cacti	0	0	cacti
Fructose and mannose metabolism [PATH:ko00051]	aldehyde reductase [EC:1.1.1.21]	K00011	AKR1B	0	0	0	0	0	0	0	0	0	salmiana	0	cacti
Fructose and mannose metabolism [PATH:ko00051]	alditol oxidase [EC:1.1.3.41]	K00594	xyoA	0	0	0	phyllo	0	soil	0	0	0	salmiana	0	cacti
Fructose and mannose metabolism [PATH:ko00051]	xylose isomerase [EC:5.3.1.5]	K01805	xylA	0	0	0	0	0	0	0	0	0	0	0	0
Fructose and mannose metabolism [PATH:ko00051]	D-sorbitol dehydrogenase (acceptor) [EC:1.1.99.21]	K08261	E1.1.99.21	0	0	0	0	0	0	0	0	0	0	0	0
Fructose and mannose metabolism [PATH:ko00051]	sorbose reductase [EC:1.1.1.289]	K17742	SOU1	0	0	0	0	0	0	0	0	0	0	0	0
Fructose and mannose metabolism [PATH:ko00051]	sorbose reductase [EC:1.1.1.289]	K19633	sr	0	0	0	0	0	0	0	0	0	0	0	0
Fructose and mannose metabolism [PATH:ko00051]	mannitol 2-dehydrogenase [EC:1.1.1.67]	K00045	E1.1.1.67	phyllo	0	0	0	0	0	0	0	0	0	0	0
Fructose and mannose metabolism [PATH:ko00051]	D-arabinitol 4-dehydrogenase [EC:1.1.1.11]	K00007	dalD	0	0	0	0	0	0	0	0	0	tequilana	0	tequilana
Fructose and mannose metabolism [PATH:ko00051]	GDP-mannose 6-dehydrogenase [EC:1.1.1.132]	K00066	algD	0	0	0	rhizo	soil	0	salmiana	0	cacti	0	0	0
Fructose and mannose metabolism [PATH:ko00051]	mannuronan synthase [EC:2.4.1.33]	K19290	alg8	0	0	0	0	0	0	0	0	0	tequilana	0	tequilana
Fructose and mannose metabolism [PATH:ko00051]	mannuronan synthase [EC:2.4.1.33]	K19291	alg44	0	0	0	0	0	0	0	0	0	tequilana	0	tequilana
Fructose and mannose metabolism [PATH:ko00051]	mannuronan 5-epimerase [EC:5.1.3.37]	K01795	algG	0	0	0	0	0	0	0	0	0	tequilana	0	tequilana
Fructose and mannose metabolism [PATH:ko00051]	poly(beta-D-mannuronate) lyase [EC:4.2.2.3]	K01729	algL	0	0	0	0	0	0	0	0	0	0	0	0
Fructose and mannose metabolism [PATH:ko00051]	fructose-bisphosphate aldolase, class I [EC:4.1.2.13]	K01623	ALDO	0	0	0	0	0	0	0	0	0	0	0	0
Fructose and mannose metabolism [PATH:ko00051]	fructose-bisphosphate aldolase, class I [EC:4.1.2.13]	K11645	fbaB	0	0	0	0	0	0	0	0	0	0	0	0
Fructose and mannose metabolism [PATH:ko00051]	fructose-bisphosphate aldolase, class II [EC:4.1.2.13]	K01624	FBA	0	0	0	0	0	0	0	0	0	0	0	0
Fructose and mannose metabolism [PATH:ko00051]	fructose 1,6-bisphosphate aldolase/phosphatase [EC:4.1.2.13 3.1.3.11]	K01622	K01622	0	0	0	0	0	0	0	0	0	salmiana	0	cacti
Fructose and mannose metabolism [PATH:ko00051]	fructose-bisphosphate aldolase / 6-deoxy-5-ketofructose 1-phosphate synthase [EC:4.1.2.13 2.2.1.11]	K16305	K16305	0	0	0	0	0	0	0	0	0	0	0	0
Fructose and mannose metabolism [PATH:ko00051]	fructose-bisphosphate aldolase / 2-amino-3,7-dideoxy-D-threo-hept-6-ulosonate synthase [EC:4.1.2.13 2.2.1.10]	K16306	K16306	0	0	0	0	0	0	salmiana	0	cacti	salmiana	0	cacti
Fructose and mannose metabolism [PATH:ko00051]	triosephosphate isomerase (TIM) [EC:5.3.1.1]	K01803	TPI	0	0	0	0	0	0	0	0	0	0	0	0
Fructose and mannose metabolism [PATH:ko00051]	triose/dihydroxyacetone kinase / FAD-AMP lyase (cyclizing) [EC:2.7.1.28 2.7.1.29 4.6.1.15]	K00863	DAK	0	0	0	0	0	rhizo	0	0	0	0	0	0
Fructose and mannose metabolism [PATH:ko00051]	fructan beta-fructosidase [EC:3.2.1.80]	K03332	fruA	rhizo	phyllo	rhizo	phyllo	0	0	0	0	tequilana	0	cacti	cacti
Fructose and mannose metabolism [PATH:ko00051]	GDP-6-deoxy-D-talose 4-dehydrogenase [EC:1.1.1.135]	K22252	tld	0	0	0	0	0	0	0	0	0	0	0	0
Fructose and mannose metabolism [PATH:ko00051]	GDP-4-dehydro-6-deoxy-D-mannose reductase [EC:1.1.1.281]	K15856	rmd	0	0	0	0	soil	0	0	0	cacti	0	0	cacti
Fructose and mannose metabolism [PATH:ko00051]	allose kinase [EC:2.7.1.55]	K00881	alsK	0	0	0	0	0	0	0	0	0	tequilana	0	tequilana
Fructose and mannose metabolism [PATH:ko00051]	ribose 5-phosphate isomerase B [EC:5.3.1.6]	K01808	rpiB	0	0	0	0	0	0	0	0	0	0	0	0
Fructose and mannose metabolism [PATH:ko00051]	D-allulose-6-phosphate 3-epimerase [EC:5.1.3.-]	K17195	alsE	0	0	0	0	0	0	0	0	0	tequilana	0	tequilana
Fructose and mannose metabolism [PATH:ko00051]	PTS system, fructose-specific IIA component [EC:2.7.1.202]	K02768	PTS-Fru-EIIA	0	0	0	0	0	0	0	0	0	0	0	0
Fructose and mannose metabolism [PATH:ko00051]	PTS system, fructose-specific IIB component [EC:2.7.1.202]	K02769	PTS-Fru-EIIB	0	phyllo	rhizo	0	0	0	0	0	0	tequilana	0	0
Fructose and mannose metabolism [PATH:ko00051]	PTS system, fructose-specific IIC component	K02770	PTS-Fru-EIIC	0	0	0	0	0	0	0	0	0	0	0	0
Fructose and mannose metabolism [PATH:ko00051]	PTS system, fructose-specific IIA component [EC:2.7.1.202]	K11194	PTS-Fru1-EIIA	0	0	0	0	0	0	0	0	0	salmiana	cacti	cacti
Fructose and mannose metabolism [PATH:ko00051]	PTS system, fructose-specific IIB component [EC:2.7.1.202]	K11195	PTS-Fru1-EIIB	0	0	0	0	0	0	0	0	0	salmiana	cacti	cacti
Fructose and mannose metabolism [PATH:ko00051]	PTS system, fructose-specific IIC component	K11196	PTS-Fru1-EIIC	0	0	0	0	0	0	0	0	0	salmiana	cacti	cacti
Fructose and mannose metabolism [PATH:ko00051]	PTS system, fructose-specific IID component	K02771	PTS-Fru1-EIID	0	0	0	0	0	0	0	0	0	salmiana	cacti	cacti
Fructose and mannose metabolism [PATH:ko00051]	PTS system, mannose-specific IIA component [EC:2.7.1.191]	K02793	PTS-Man-EIIA	0	0	0	0	soil	0	0	0	cacti	0	0	0
Fructose and mannose metabolism [PATH:ko00051]	PTS system, mannose-specific IIB component [EC:2.7.1.191]	K02794	PTS-Man-EIIB	0	0	0	0	0	0	0	0	tequilana	tequilana	0	0
Fructose and mannose metabolism [PATH:ko00051]	PTS system, mannose-specific IIC component	K02795	PTS-Man-EIIC	0	phyllo	rhizo	0	0	rhizo	0	salmiana	tequilana	tequilana	0	0
Fructose and mannose metabolism [PATH:ko00051]	PTS system, mannose-specific IID component	K02796	PTS-Man-EIID	0	0	0	0	0	0	0	salmiana	tequilana	tequilana	0	tequilana
Fructose and mannose metabolism [PATH:ko00051]	PTS system, mannitol-specific IIA component [EC:2.7.1.197]	K02798	PTS-Mtl-EIIA	0	0	0	0	0	0	0	0	0	salmiana	0	cacti
Fructose and mannose metabolism [PATH:ko00051]	PTS system, mannitol-specific IIB component [EC:2.7.1.197]	K02799	PTS-Mtl-EIIB	phyllo	0	0	0	0	0	0	0	0	salmiana	0	cacti
Fructose and mannose metabolism [PATH:ko00051]	PTS system, mannitol-specific IIC component	K02800	PTS-Mtl-EIIC	0	0	0	0	0	0	0	0	0	0	0	0
Fructose and mannose metabolism [PATH:ko00051]	PTS system, glucitol/sorbitol-specific IIA component [EC:2.7.1.198]	K02781	PTS-Gut-EIIA	0	0	0	0	phyllo	rhizo	0	salmiana	tequilana	tequilana	0	0
Fructose and mannose metabolism [PATH:ko00051]	PTS system, glucitol/sorbitol-specific IIB component [EC:2.7.1.198]	K02782	PTS-Gut-EIIB	0	0	0	0	0	0	0	0	0	0	0	0
Fructose and mannose metabolism [PATH:ko00051]	PTS system, glucitol/sorbitol-specific IIC component	K02783	PTS-Gut-EIIC	0	0	0	0	phyllo	0	0	salmiana	tequilana	0	0	0
Fructose and mannose metabolism [PATH:ko00051]	PTS system, sorbose-specific IIA component [EC:2.7.1.206]	K02812	PTS-Sor-EIIA	0	0	0	0	0	0	0	0	0	0	0	0
Fructose and mannose metabolism [PATH:ko00051]	PTS system, sorbose-specific IIB component [EC:2.7.1.206]	K02813	PTS-Sor-EIIB	0	0	0	0	0	0	0	0	0	0	0	0
Fructose and mannose metabolism [PATH:ko00051]	PTS system, sorbose-specific IIC component	K02814	PTS-Sor-EIIC	0	0	0	0	0	0	0	0	0	0	0	0
Fructose and mannose metabolism [PATH:ko00051]	PTS system, sorbose-specific IID component	K02815	PTS-Sor-EIID	0	0	0	0	0	0	0	0	0	0	0	0
Galactose metabolism [PATH:ko00052]	aldose 1-epimerase [EC:5.1.3.3]	K01785	galM	0	0	0	0	0	0	0	0	0	0	0	0
Galactose metabolism [PATH:ko00052]	galactokinase [EC:2.7.1.6]	K00849	galK	0	0	0	0	0	0	0	0	0	0	0	0
Galactose metabolism [PATH:ko00052]	UDPglucose--hexose-1-phosphate uridylyltransferase [EC:2.7.7.12]	K00965	galT	0	0	0	0	0	0	0	0	0	0	0	0
Galactose metabolism [PATH:ko00052]	UDP-glucose 4-epimerase [EC:5.1.3.2]	K01784	galE	0	0	0	0	0	0	0	0	0	0	0	0
Galactose metabolism [PATH:ko00052]	UDP-glucose 4-epimerase [EC:5.1.3.2]	K17716	capD	rhizo	0	0	0	0	0	salmiana	0	cacti	0	0	0
Galactose metabolism [PATH:ko00052]	UTP--glucose-1-phosphate uridylyltransferase [EC:2.7.7.9]	K00963	UGP2	0	0	0	0	0	0	0	0	0	0	0	0
Galactose metabolism [PATH:ko00052]	phosphoglucomutase [EC:5.4.2.2]	K01835	pgm	0	0	0	0	0	0	0	0	0	0	0	0
Galactose metabolism [PATH:ko00052]	phosphomannomutase / phosphoglucomutase [EC:5.4.2.8 5.4.2.2]	K15778	pmm-pgm	0	0	0	0	soil	0	0	0	0	0	0	0
Galactose metabolism [PATH:ko00052]	phosphoglucomutase / phosphopentomutase [EC:5.4.2.2 5.4.2.7]	K15779	PGM2	0	0	0	0	0	0	0	0	0	0	0	0
Galactose metabolism [PATH:ko00052]	hexokinase [EC:2.7.1.1]	K00844	HK	0	0	0	0	0	0	0	0	0	0	0	0
Galactose metabolism [PATH:ko00052]	glucokinase [EC:2.7.1.2]	K12407	GCK	0	0	0	0	0	0	0	0	0	0	0	0
Galactose metabolism [PATH:ko00052]	glucokinase [EC:2.7.1.2]	K00845	glk	0	0	0	0	0	0	0	0	0	0	0	0
Galactose metabolism [PATH:ko00052]	glucose-6-phosphatase [EC:3.1.3.9]	K01084	G6PC	0	0	0	0	0	0	0	0	0	0	0	0
Galactose metabolism [PATH:ko00052]	beta-galactosidase [EC:3.2.1.23]	K01190	lacZ	0	0	0	0	0	0	0	0	0	0	0	0
Galactose metabolism [PATH:ko00052]	evolved beta-galactosidase subunit alpha [EC:3.2.1.23]	K12111	ebgA	rhizo	0	rhizo	0	0	0	0	0	0	tequilana	0	tequilana
Galactose metabolism [PATH:ko00052]	evolved beta-galactosidase subunit beta	K12112	ebgC	0	0	0	0	0	0	0	0	0	0	0	0
Galactose metabolism [PATH:ko00052]	beta-galactosidase [EC:3.2.1.23]	K12308	bgaB	0	0	0	0	0	0	0	0	0	0	0	0
Galactose metabolism [PATH:ko00052]	beta-galactosidase [EC:3.2.1.23]	K12309	GLB1	0	0	0	0	0	0	0	0	0	0	0	0
Galactose metabolism [PATH:ko00052]	lactase-phlorizin hydrolase [EC:3.2.1.108 3.2.1.62]	K01229	LCT	0	0	0	0	0	0	0	0	0	0	0	0
Galactose metabolism [PATH:ko00052]	alpha-lactalbumin [EC:2.4.1.22]	K00704	LALBA	0	0	0	0	0	0	0	0	0	0	0	0
Galactose metabolism [PATH:ko00052]	beta-1,4-galactosyltransferase 1 [EC:2.4.1.22 2.4.1.90 2.4.1.38 2.4.1.-]	K07966	B4GALT1	0	0	0	0	0	0	0	0	0	0	0	0
Galactose metabolism [PATH:ko00052]	beta-1,4-galactosyltransferase 2 [EC:2.4.1.22 2.4.1.90 2.4.1.38 2.4.1.-]	K07967	B4GALT2	0	0	0	0	0	0	0	0	0	0	0	0
Galactose metabolism [PATH:ko00052]	UDP-sugar pyrophosphorylase [EC:2.7.7.64]	K12447	USP	0	0	0	0	0	0	0	0	0	0	0	0
Galactose metabolism [PATH:ko00052]	UDP-galactopyranose mutase [EC:5.4.99.9]	K01854	glf	0	0	0	0	0	soil	0	0	0	0	0	0
Galactose metabolism [PATH:ko00052]	inositol 3-alpha-galactosyltransferase [EC:2.4.1.123]	K18819	GOLS	0	0	0	0	0	0	0	0	0	0	0	0
Galactose metabolism [PATH:ko00052]	raffinose synthase [EC:2.4.1.82]	K06617	E2.4.1.82	0	0	0	0	0	0	0	0	0	0	0	0
Galactose metabolism [PATH:ko00052]	alpha-galactosidase [EC:3.2.1.22]	K01189	GLA	0	0	0	0	0	0	0	0	0	0	0	0
Galactose metabolism [PATH:ko00052]	alpha-galactosidase [EC:3.2.1.22]	K07406	melA	0	0	0	0	soil	0	salmiana	0	cacti	0	0	0
Galactose metabolism [PATH:ko00052]	alpha-galactosidase [EC:3.2.1.22]	K07407	E3.2.1.22B	0	0	0	0	0	0	0	0	0	0	0	0
Galactose metabolism [PATH:ko00052]	aldehyde reductase [EC:1.1.1.21]	K00011	AKR1B	0	0	0	0	0	0	0	0	0	salmiana	0	cacti
Galactose metabolism [PATH:ko00052]	PTS system, galactitol-specific IIA component [EC:2.7.1.200]	K02773	PTS-Gat-EIIA	0	phyllo	rhizo	0	0	0	0	salmiana	tequilana	tequilana	0	0
Galactose metabolism [PATH:ko00052]	PTS system, galactitol-specific IIB component [EC:2.7.1.200]	K02774	PTS-Gat-EIIB	0	phyllo	rhizo	0	0	0	0	salmiana	tequilana	tequilana	0	0
Galactose metabolism [PATH:ko00052]	PTS system, galactitol-specific IIC component	K02775	PTS-Gat-EIIC	0	phyllo	rhizo	0	0	0	0	salmiana	tequilana	tequilana	0	0
Galactose metabolism [PATH:ko00052]	galactitol-1-phosphate 5-dehydrogenase [EC:1.1.1.251]	K00094	E1.1.1.251	0	0	0	0	0	0	0	0	0	tequilana	0	tequilana
Galactose metabolism [PATH:ko00052]	galactitol 2-dehydrogenase [EC:1.1.1.16]	K21620	sorbD	0	0	0	0	0	0	0	0	0	0	0	0
Galactose metabolism [PATH:ko00052]	tagatose kinase [EC:2.7.1.101]	K21621	fk	0	0	0	0	0	0	0	0	0	0	0	0
Galactose metabolism [PATH:ko00052]	D-tagatose 6-phosphate 4-epimerase [EC:5.1.3.40]	K21622	tag6PK	0	0	0	0	0	0	0	0	0	0	0	0
Galactose metabolism [PATH:ko00052]	tagatose 6-phosphate kinase [EC:2.7.1.144]	K00917	lacC	0	0	0	0	soil	soil	0	0	0	salmiana	0	cacti
Galactose metabolism [PATH:ko00052]	6-phosphofructokinase 1 [EC:2.7.1.11]	K00850	pfkA	0	0	0	0	0	0	0	0	0	0	0	0
Galactose metabolism [PATH:ko00052]	6-phosphofructokinase 2 [EC:2.7.1.11]	K16370	pfkB	0	phyllo	0	0	phyllo	0	0	0	tequilana	tequilana	0	0
Galactose metabolism [PATH:ko00052]	ATP-dependent phosphofructokinase / diphosphate-dependent phosphofructokinase [EC:2.7.1.11 2.7.1.90]	K21071	pfk	0	0	0	0	0	0	0	0	0	0	0	0
Galactose metabolism [PATH:ko00052]	tagatose 1,6-diphosphate aldolase [EC:4.1.2.40]	K01635	lacD	0	0	0	phyllo	0	0	tequilana	0	tequilana	0	0	0
Galactose metabolism [PATH:ko00052]	tagatose 1,6-diphosphate aldolase GatY/KbaY [EC:4.1.2.40]	K08302	gatY-kbaY	0	0	0	0	phyllo	0	0	0	tequilana	0	0	0
Galactose metabolism [PATH:ko00052]	D-tagatose-1,6-bisphosphate aldolase subunit GatZ/KbaZ	K16371	gatZ-kbaZ	0	0	0	0	phyllo	rhizo	0	0	tequilana	0	0	0
Galactose metabolism [PATH:ko00052]	D-galactose 1-dehydrogenase [EC:1.1.1.48]	K00035	gal	0	0	0	0	0	0	0	0	cacti	0	0	0
Galactose metabolism [PATH:ko00052]	galactose dehydrogenase [EC:1.1.1.48 1.1.1.120]	K22215	galD	0	0	0	0	0	0	0	0	0	0	0	0
Galactose metabolism [PATH:ko00052]	glucose/galactose 1-dehydrogenase (NADP+) [EC:1.1.1.360]	K18124	gdh2	0	0	0	0	0	0	0	0	0	0	0	0
Galactose metabolism [PATH:ko00052]	aldose 1-dehydrogenase [NAD(P)+] [EC:1.1.1.359]	K18125	ssgdh	0	0	0	0	0	0	0	0	0	0	0	0
Galactose metabolism [PATH:ko00052]	galactose oxidase [EC:1.1.3.9]	K04618	GAOA	0	0	0	0	0	0	0	0	cacti	salmiana	0	cacti
Galactose metabolism [PATH:ko00052]	galactonate dehydratase [EC:4.2.1.6]	K01684	dgoD	0	0	0	0	0	0	0	0	0	0	0	0
Galactose metabolism [PATH:ko00052]	gluconate/galactonate dehydratase [EC:4.2.1.140]	K05308	gnaD	0	0	0	0	0	0	0	0	0	salmiana	0	cacti
Galactose metabolism [PATH:ko00052]	2-dehydro-3-deoxy-phosphogluconate/2-dehydro-3-deoxy-6-phosphogalactonate aldolase [EC:4.1.2.55]	K11395	kdpgA	0	0	0	0	0	0	0	0	0	0	0	0
Galactose metabolism [PATH:ko00052]	2-dehydro-3-deoxy-D-gluconate aldolase [EC:4.1.2.51]	K18127	kdgA	0	0	0	0	0	0	0	0	0	0	0	0
Galactose metabolism [PATH:ko00052]	2-dehydro-3-deoxygalactonokinase [EC:2.7.1.58]	K00883	dgoK	0	0	0	0	0	0	0	0	tequilana	0	0	0
Galactose metabolism [PATH:ko00052]	2-dehydro-3-deoxygluconokinase / 2-dehydro-3-deoxygalactonokinase [EC:2.7.1.178]	K18126	sskdgK	0	0	0	0	0	0	0	0	0	0	0	0
Galactose metabolism [PATH:ko00052]	2-dehydro-3-deoxyphosphogalactonate aldolase [EC:4.1.2.21]	K01631	dgoA	0	0	0	0	0	0	0	0	tequilana	0	0	0
Galactose metabolism [PATH:ko00052]	galactose-6-phosphate isomerase [EC:5.3.1.26]	K01819	E5.3.1.26	0	0	0	0	0	0	0	0	0	0	0	0
Galactose metabolism [PATH:ko00052]	6-phospho-beta-galactosidase [EC:3.2.1.85]	K01220	E3.2.1.85	0	0	0	0	0	0	0	0	0	0	0	0
Galactose metabolism [PATH:ko00052]	PTS system, lactose-specific IIA component [EC:2.7.1.207]	K02786	PTS-Lac-EIIA	0	0	0	0	0	0	0	0	0	0	0	0
Galactose metabolism [PATH:ko00052]	PTS system, lactose-specific IIB component [EC:2.7.1.207]	K02787	PTS-Lac-EIIB	0	0	0	0	0	0	0	0	0	0	0	0
Galactose metabolism [PATH:ko00052]	PTS system, lactose-specific IIC component	K02788	PTS-Lac-EIIC	0	0	0	0	0	0	0	0	0	0	0	0
Galactose metabolism [PATH:ko00052]	beta-fructofuranosidase [EC:3.2.1.26]	K01193	INV	0	0	rhizo	0	0	0	0	0	0	0	0	0
Galactose metabolism [PATH:ko00052]	stachyose synthetase [EC:2.4.1.67]	K06611	E2.4.1.67	0	0	0	0	0	0	0	0	0	0	0	0
Galactose metabolism [PATH:ko00052]	maltase-glucoamylase [EC:3.2.1.20 3.2.1.3]	K12047	MGAM	0	0	0	0	0	0	0	0	0	0	0	0
Galactose metabolism [PATH:ko00052]	alpha-glucosidase [EC:3.2.1.20]	K01187	malZ	0	0	0	0	0	0	0	0	0	0	0	0
Galactose metabolism [PATH:ko00052]	lysosomal alpha-glucosidase [EC:3.2.1.20]	K12316	GAA	0	0	0	0	0	0	0	0	0	0	0	0
Galactose metabolism [PATH:ko00052]	neutral alpha-glucosidase C [EC:3.2.1.20]	K12317	GANC	0	0	0	0	0	0	0	0	0	0	0	0
Galactose metabolism [PATH:ko00052]	oligo-1,6-glucosidase [EC:3.2.1.10]	K01182	IMA	0	0	0	0	0	soil	0	0	cacti	salmiana	0	cacti
Galactose metabolism [PATH:ko00052]	sucrase-isomaltase [EC:3.2.1.48 3.2.1.10]	K01203	SI	0	0	0	0	0	0	0	0	0	0	0	0
Galactose metabolism [PATH:ko00052]	PTS system, N-acetylgalactosamine-specific IIA component [EC:2.7.1.-]	K02744	PTS-Aga-EIIA	0	0	0	0	0	0	0	0	0	tequilana	0	tequilana
Galactose metabolism [PATH:ko00052]	PTS system, N-acetylgalactosamine-specific IIB component [EC:2.7.1.-]	K02745	PTS-Aga-EIIB	0	0	0	0	0	0	0	0	0	tequilana	0	0
Galactose metabolism [PATH:ko00052]	PTS system, N-acetylgalactosamine-specific IIC component	K02746	PTS-Aga-EIIC	0	0	0	0	0	0	0	0	0	tequilana	0	tequilana
Galactose metabolism [PATH:ko00052]	PTS system, N-acetylgalactosamine-specific IID component	K02747	PTS-Aga-EIID	0	0	0	0	0	0	0	0	0	tequilana	0	tequilana
Galactose metabolism [PATH:ko00052]	N-acetylgalactosamine-6-phosphate deacetylase [EC:3.5.1.25]	K02079	agaA	0	0	0	0	0	0	0	0	0	tequilana	0	tequilana
Galactose metabolism [PATH:ko00052]	galactosamine-6-phosphate isomerase [EC:5.3.1.-]	K02080	agaI	0	0	0	0	0	0	0	0	0	0	0	0
Galactose metabolism [PATH:ko00052]	PTS system, galactosamine-specific IIB component [EC:2.7.1.-]	K10984	PTS-Gam-EIIB	0	0	0	0	0	0	0	0	0	0	0	0
Galactose metabolism [PATH:ko00052]	PTS system, galactosamine-specific IIC component	K10985	PTS-Gam-EIIC	0	0	0	0	0	0	0	0	0	0	0	0
Galactose metabolism [PATH:ko00052]	PTS system, galactosamine-specific IID component	K10986	PTS-Gam-EIID	0	0	0	0	0	0	0	0	0	0	0	0
Ascorbate and aldarate metabolism [PATH:ko00053]	UDPglucose 6-dehydrogenase [EC:1.1.1.22]	K00012	UGDH	0	0	0	0	0	0	0	0	0	0	0	0
Ascorbate and aldarate metabolism [PATH:ko00053]	UDP-sugar pyrophosphorylase [EC:2.7.7.64]	K12447	USP	0	0	0	0	0	0	0	0	0	0	0	0
Ascorbate and aldarate metabolism [PATH:ko00053]	glucuronokinase [EC:2.7.1.43]	K16190	GLCAK	0	0	0	0	0	0	0	0	0	0	0	0
Ascorbate and aldarate metabolism [PATH:ko00053]	glucuronosyltransferase [EC:2.4.1.17]	K00699	UGT	0	0	0	0	0	0	0	0	0	0	0	0
Ascorbate and aldarate metabolism [PATH:ko00053]	inositol oxygenase [EC:1.13.99.1]	K00469	MIOX	0	0	0	0	0	0	0	0	0	salmiana	0	cacti
Ascorbate and aldarate metabolism [PATH:ko00053]	gluconolactonase [EC:3.1.1.17]	K01053	E3.1.1.17	0	0	0	0	0	0	0	0	0	0	0	0
Ascorbate and aldarate metabolism [PATH:ko00053]	L-gulonolactone oxidase [EC:1.1.3.8]	K00103	GULO	0	0	0	0	0	0	salmiana	0	cacti	salmiana	0	0
Ascorbate and aldarate metabolism [PATH:ko00053]	GDP-D-mannose 3', 5'-epimerase [EC:5.1.3.18 5.1.3.-]	K10046	GME	0	0	0	0	0	0	0	0	0	0	0	0
Ascorbate and aldarate metabolism [PATH:ko00053]	GDP-L-galactose phosphorylase [EC:2.7.7.69]	K14190	VTC2_5	0	0	0	0	0	0	0	0	0	0	0	0
Ascorbate and aldarate metabolism [PATH:ko00053]	inositol-phosphate phosphatase / L-galactose 1-phosphate phosphatase [EC:3.1.3.25 3.1.3.93]	K10047	VTC4	0	0	0	0	0	0	0	0	0	0	0	0
Ascorbate and aldarate metabolism [PATH:ko00053]	inositol-phosphate phosphatase / L-galactose 1-phosphate phosphatase / histidinol-phosphatase [EC:3.1.3.25 3.1.3.93 3.1.3.15]	K18649	IMPL2	0	0	0	0	0	0	0	0	0	0	0	0
Ascorbate and aldarate metabolism [PATH:ko00053]	D-threo-aldose 1-dehydrogenase [EC:1.1.1.122]	K00064	E1.1.1.122	0	0	0	0	0	0	0	0	0	0	0	0
Ascorbate and aldarate metabolism [PATH:ko00053]	L-galactose dehydrogenase [EC:1.1.1.316]	K17744	GalDH	0	0	0	0	0	0	0	0	0	salmiana	0	cacti
Ascorbate and aldarate metabolism [PATH:ko00053]	L-galactono-1,4-lactone dehydrogenase [EC:1.3.2.3]	K00225	GLDH	0	0	0	0	0	0	0	0	0	0	0	0
Ascorbate and aldarate metabolism [PATH:ko00053]	L-galactose dehydrogenase [EC:1.1.1.-]	K23003	lgaA	0	0	0	0	0	0	0	0	0	0	0	0
Ascorbate and aldarate metabolism [PATH:ko00053]	L-galactono-1,5-lactonase [EC:3.1.1.-]	K23004	lgaB	0	0	0	0	0	0	0	0	0	0	0	0
Ascorbate and aldarate metabolism [PATH:ko00053]	D-galacturonate reductase [EC:1.1.1.365]	K19642	GALUR	0	0	0	0	0	0	0	0	0	0	0	0
Ascorbate and aldarate metabolism [PATH:ko00053]	L-galactonate 5-dehydrogenase [EC:1.1.1.414]	K23005	lgaC	0	0	0	0	0	0	0	0	0	0	0	0
Ascorbate and aldarate metabolism [PATH:ko00053]	L-galactonate 5-dehydrogenase [EC:1.1.1.414]	K23007	lgoD	0	0	0	0	0	0	0	0	0	0	0	0
Ascorbate and aldarate metabolism [PATH:ko00053]	PTS system, ascorbate-specific IIA component [EC:2.7.1.194]	K02821	PTS-Ula-EIIA	0	phyllo	rhizo	0	phyllo	rhizo	0	salmiana	tequilana	tequilana	0	tequilana
Ascorbate and aldarate metabolism [PATH:ko00053]	PTS system, ascorbate-specific IIB component [EC:2.7.1.194]	K02822	PTS-Ula-EIIB	0	phyllo	rhizo	0	0	0	0	salmiana	tequilana	tequilana	0	0
Ascorbate and aldarate metabolism [PATH:ko00053]	PTS system, ascorbate-specific IIC component	K03475	PTS-Ula-EIIC	0	phyllo	rhizo	0	phyllo	rhizo	0	0	tequilana	tequilana	0	0
Ascorbate and aldarate metabolism [PATH:ko00053]	L-ascorbate 6-phosphate lactonase [EC:3.1.1.-]	K03476	ulaG	0	0	0	0	0	0	0	salmiana	tequilana	tequilana	0	tequilana
Ascorbate and aldarate metabolism [PATH:ko00053]	3-dehydro-L-gulonate-6-phosphate decarboxylase [EC:4.1.1.85]	K03078	ulaD	phyllo	phyllo	rhizo	0	0	0	0	salmiana	tequilana	tequilana	0	tequilana
Ascorbate and aldarate metabolism [PATH:ko00053]	L-ribulose-5-phosphate 3-epimerase [EC:5.1.3.22]	K03079	ulaE	phyllo	phyllo	rhizo	0	0	0	0	salmiana	tequilana	tequilana	0	tequilana
Ascorbate and aldarate metabolism [PATH:ko00053]	L-ribulose-5-phosphate 4-epimerase [EC:5.1.3.4]	K03077	araD	0	phyllo	0	0	phyllo	rhizo	0	salmiana	tequilana	tequilana	0	0
Ascorbate and aldarate metabolism [PATH:ko00053]	monodehydroascorbate reductase (NADH) [EC:1.6.5.4]	K08232	E1.6.5.4	0	0	0	0	0	0	0	0	0	0	0	0
Ascorbate and aldarate metabolism [PATH:ko00053]	L-ascorbate peroxidase [EC:1.11.1.11]	K00434	E1.11.1.11	0	0	0	0	0	0	0	0	0	0	0	0
Ascorbate and aldarate metabolism [PATH:ko00053]	glutathione dehydrogenase/transferase [EC:1.8.5.1 2.5.1.18]	K21888	DHAR	0	0	0	0	0	0	0	0	0	0	0	0
Ascorbate and aldarate metabolism [PATH:ko00053]	L-ascorbate oxidase [EC:1.10.3.3]	K00423	E1.10.3.3	0	0	0	0	0	0	0	0	0	0	0	0
Ascorbate and aldarate metabolism [PATH:ko00053]	3-dehydro-L-gulonate 2-dehydrogenase [EC:1.1.1.130]	K08092	dlgD	0	0	0	0	0	0	0	0	0	tequilana	0	tequilana
Ascorbate and aldarate metabolism [PATH:ko00053]	L-xylulokinase [EC:2.7.1.53]	K00880	lyxK	0	0	0	0	0	0	0	0	0	tequilana	0	tequilana
Ascorbate and aldarate metabolism [PATH:ko00053]	aldehyde dehydrogenase (NAD+) [EC:1.2.1.3]	K00128	ALDH	0	0	0	0	0	0	0	0	0	0	0	0
Ascorbate and aldarate metabolism [PATH:ko00053]	aldehyde dehydrogenase family 7 member A1 [EC:1.2.1.31 1.2.1.8 1.2.1.3]	K14085	ALDH7A1	0	0	0	0	0	0	0	0	0	0	0	0
Ascorbate and aldarate metabolism [PATH:ko00053]	aldehyde dehydrogenase family 9 member A1 [EC:1.2.1.47 1.2.1.3]	K00149	ALDH9A1	0	0	0	0	0	0	0	0	0	0	0	0
Ascorbate and aldarate metabolism [PATH:ko00053]	glucarate dehydratase [EC:4.2.1.40]	K01706	gudD	0	0	0	0	0	0	0	0	0	0	0	0
Ascorbate and aldarate metabolism [PATH:ko00053]	2-dehydro-3-deoxyglucarate aldolase [EC:4.1.2.20]	K01630	garL	0	0	0	0	0	0	0	0	tequilana	0	0	0
Ascorbate and aldarate metabolism [PATH:ko00053]	L-arabinose 1-dehydrogenase [EC:1.1.1.376]	K13873	araA	0	0	0	0	0	0	0	0	0	0	0	0
Ascorbate and aldarate metabolism [PATH:ko00053]	L-arabinose 1-dehydrogenase [NAD(P)+] [EC:1.1.1.376]	K19660	araDH	0	0	0	0	0	0	0	0	0	0	0	0
Ascorbate and aldarate metabolism [PATH:ko00053]	L-arabinonolactonase [EC:3.1.1.15]	K13874	K13874	0	phyllo	rhizo	0	phyllo	0	0	salmiana	tequilana	0	0	0
Ascorbate and aldarate metabolism [PATH:ko00053]	L-arabonate dehydrase [EC:4.2.1.25]	K13875	K13875	0	0	0	0	0	0	0	0	0	0	0	0
Ascorbate and aldarate metabolism [PATH:ko00053]	2-keto-3-deoxy-L-arabinonate dehydratase [EC:4.2.1.43]	K13876	araD	0	0	0	0	0	0	0	0	0	0	0	0
Ascorbate and aldarate metabolism [PATH:ko00053]	2,5-dioxopentanoate dehydrogenase [EC:1.2.1.26]	K13877	aldH	0	0	0	0	0	0	0	0	0	0	0	0
Ascorbate and aldarate metabolism [PATH:ko00053]	2,5-dioxopentanoate dehydrogenase [EC:1.2.1.26]	K19588	dopDH	0	0	0	0	0	0	0	0	0	0	0	0
Ascorbate and aldarate metabolism [PATH:ko00053]	5-dehydro-4-deoxyglucarate dehydratase [EC:4.2.1.41]	K01707	kdgD	rhizo	0	0	rhizo	soil	0	salmiana	0	0	0	0	0
Ascorbate and aldarate metabolism [PATH:ko00053]	galactarate dehydratase [EC:4.2.1.42]	K01708	garD	0	0	rhizo	0	0	0	0	0	0	0	0	0
Ascorbate and aldarate metabolism [PATH:ko00053]	L-talarate/galactarate dehydratase [EC:4.2.1.156 4.2.1.42]	K20023	talrD-galrD	0	0	0	0	0	0	0	0	0	0	0	0
Ascorbate and aldarate metabolism [PATH:ko00053]	uronate dehydrogenase [EC:1.1.1.203]	K18981	udh	0	0	0	0	soil	0	salmiana	0	cacti	0	0	0
Ascorbate and aldarate metabolism [PATH:ko00053]	D-galactarolactone isomerase [EC:5.4.1.4]	K18982	gli	rhizo	0	rhizo	0	0	0	0	0	0	0	0	0
Ascorbate and aldarate metabolism [PATH:ko00053]	D-galactarolactone cycloisomerase [EC:5.5.1.27]	K18983	gci	0	0	0	0	soil	0	salmiana	0	cacti	0	0	0
Starch and sucrose metabolism [PATH:ko00500]	PTS system, sucrose-specific IIA component [EC:2.7.1.211]	K02808	PTS-Scr-EIIA	0	0	0	0	0	0	0	0	0	0	0	0
Starch and sucrose metabolism [PATH:ko00500]	PTS system, sucrose-specific IIB component [EC:2.7.1.211]	K02809	PTS-Scr-EIIB	0	0	0	0	0	0	0	0	0	0	0	0
Starch and sucrose metabolism [PATH:ko00500]	PTS system, sucrose-specific IIC component	K02810	PTS-Scr-EIIC	rhizo	phyllo	rhizo	0	phyllo	rhizo	0	salmiana	tequilana	tequilana	cacti	0
Starch and sucrose metabolism [PATH:ko00500]	beta-fructofuranosidase [EC:3.2.1.26]	K01193	INV	0	0	rhizo	0	0	0	0	0	0	0	0	0
Starch and sucrose metabolism [PATH:ko00500]	sucrose-phosphate synthase [EC:2.4.1.14]	K00696	E2.4.1.14	phyllo	0	0	0	0	0	salmiana	0	cacti	salmiana	0	0
Starch and sucrose metabolism [PATH:ko00500]	sucrose-6-phosphatase [EC:3.1.3.24]	K07024	SPP	0	0	0	0	0	0	0	0	0	0	0	0
Starch and sucrose metabolism [PATH:ko00500]	sucrose synthase [EC:2.4.1.13]	K00695	E2.4.1.13	0	0	0	0	0	0	0	0	0	0	0	0
Starch and sucrose metabolism [PATH:ko00500]	maltase-glucoamylase [EC:3.2.1.20 3.2.1.3]	K12047	MGAM	0	0	0	0	0	0	0	0	0	0	0	0
Starch and sucrose metabolism [PATH:ko00500]	alpha-glucosidase [EC:3.2.1.20]	K01187	malZ	0	0	0	0	0	0	0	0	0	0	0	0
Starch and sucrose metabolism [PATH:ko00500]	lysosomal alpha-glucosidase [EC:3.2.1.20]	K12316	GAA	0	0	0	0	0	0	0	0	0	0	0	0
Starch and sucrose metabolism [PATH:ko00500]	neutral alpha-glucosidase C [EC:3.2.1.20]	K12317	GANC	0	0	0	0	0	0	0	0	0	0	0	0
Starch and sucrose metabolism [PATH:ko00500]	sucrase-isomaltase [EC:3.2.1.48 3.2.1.10]	K01203	SI	0	0	0	0	0	0	0	0	0	0	0	0
Starch and sucrose metabolism [PATH:ko00500]	inulosucrase [EC:2.4.1.9]	K20811	inuJ	0	0	0	0	0	0	0	0	0	0	0	0
Starch and sucrose metabolism [PATH:ko00500]	levansucrase [EC:2.4.1.10]	K00692	sacB	rhizo	0	rhizo	0	0	0	0	0	0	0	cacti	cacti
Starch and sucrose metabolism [PATH:ko00500]	levanbiose-producing levanase [EC:3.2.1.64]	K18775	lf2	rhizo	phyllo	rhizo	0	0	0	0	0	tequilana	0	0	cacti
Starch and sucrose metabolism [PATH:ko00500]	levanase [EC:3.2.1.65]	K01212	sacC	0	0	0	0	0	0	tequilana	0	0	salmiana	0	cacti
Starch and sucrose metabolism [PATH:ko00500]	amylosucrase [EC:2.4.1.4]	K05341	E2.4.1.4	phyllo	0	0	phyllo	0	soil	0	0	0	salmiana	0	cacti
Starch and sucrose metabolism [PATH:ko00500]	dextransucrase [EC:2.4.1.5]	K00689	E2.4.1.5	0	0	0	0	0	0	0	0	0	0	0	0
Starch and sucrose metabolism [PATH:ko00500]	sucrose phosphorylase [EC:2.4.1.7]	K00690	E2.4.1.7	0	0	0	0	0	0	0	0	tequilana	0	0	tequilana
Starch and sucrose metabolism [PATH:ko00500]	UTP--glucose-1-phosphate uridylyltransferase [EC:2.7.7.9]	K00963	UGP2	0	0	0	0	0	0	0	0	0	0	0	0
Starch and sucrose metabolism [PATH:ko00500]	ectonucleotide pyrophosphatase/phosphodiesterase family member 1/3 [EC:3.1.4.1 3.6.1.9]	K01513	ENPP1_3	0	0	0	0	0	0	0	0	0	0	0	0
Starch and sucrose metabolism [PATH:ko00500]	1,3-beta-glucan synthase [EC:2.4.1.34]	K00706	E2.4.1.34	0	0	0	0	0	0	0	0	0	0	0	0
Starch and sucrose metabolism [PATH:ko00500]	glucan endo-1,3-beta-D-glucosidase [EC:3.2.1.39]	K01199	EGLC	0	0	0	0	0	0	0	0	0	0	0	0
Starch and sucrose metabolism [PATH:ko00500]	glucan endo-1,3-beta-glucosidase 1/2/3 [EC:3.2.1.39]	K19891	GN1_2_3	0	0	0	0	0	0	0	0	0	0	0	0
Starch and sucrose metabolism [PATH:ko00500]	glucan endo-1,3-beta-glucosidase 4 [EC:3.2.1.39]	K19892	GN4	0	0	0	0	0	0	0	0	0	0	0	0
Starch and sucrose metabolism [PATH:ko00500]	glucan endo-1,3-beta-glucosidase 5/6 [EC:3.2.1.39]	K19893	GN5_6	0	0	0	0	0	0	0	0	0	0	0	0
Starch and sucrose metabolism [PATH:ko00500]	glucan 1,3-beta-glucosidase [EC:3.2.1.58]	K01210	E3.2.1.58	0	0	0	0	0	0	0	0	0	0	0	0
Starch and sucrose metabolism [PATH:ko00500]	beta-glucosidase [EC:3.2.1.21]	K01188	E3.2.1.21	0	0	0	0	0	0	0	0	0	0	0	0
Starch and sucrose metabolism [PATH:ko00500]	beta-glucosidase [EC:3.2.1.21]	K05349	bglX	0	0	0	0	0	0	0	0	0	0	0	0
Starch and sucrose metabolism [PATH:ko00500]	beta-glucosidase [EC:3.2.1.21]	K05350	bglB	0	0	0	0	0	0	0	0	0	0	0	0
Starch and sucrose metabolism [PATH:ko00500]	cellulose synthase (UDP-forming) [EC:2.4.1.12]	K00694	bcsA	0	0	0	0	0	0	0	0	0	0	0	0
Starch and sucrose metabolism [PATH:ko00500]	endoglucanase [EC:3.2.1.4]	K01179	E3.2.1.4	0	0	0	0	0	0	0	0	0	0	0	0
Starch and sucrose metabolism [PATH:ko00500]	cellulase [EC:3.2.1.4]	K19357	CELB	0	0	0	0	0	0	0	0	0	0	0	0
Starch and sucrose metabolism [PATH:ko00500]	cellulose 1,4-beta-cellobiosidase [EC:3.2.1.91]	K01225	CBH1	0	0	0	0	0	0	0	0	0	0	0	0
Starch and sucrose metabolism [PATH:ko00500]	cellulose 1,4-beta-cellobiosidase [EC:3.2.1.91]	K19668	CBH2	rhizo	0	rhizo	0	0	0	salmiana	0	cacti	salmiana	0	cacti
Starch and sucrose metabolism [PATH:ko00500]	cellobiose phosphorylase [EC:2.4.1.20]	K00702	E2.4.1.20	0	0	0	0	0	0	0	0	0	0	0	0
Starch and sucrose metabolism [PATH:ko00500]	PTS system, cellobiose-specific IIA component [EC:2.7.1.196 2.7.1.205]	K02759	PTS-Cel-EIIA	0	phyllo	rhizo	0	phyllo	rhizo	0	salmiana	tequilana	tequilana	0	0
Starch and sucrose metabolism [PATH:ko00500]	PTS system, cellobiose-specific IIB component [EC:2.7.1.196 2.7.1.205]	K02760	PTS-Cel-EIIB	0	phyllo	rhizo	0	0	0	0	salmiana	tequilana	tequilana	0	0
Starch and sucrose metabolism [PATH:ko00500]	PTS system, cellobiose-specific IIC component	K02761	PTS-Cel-EIIC	0	phyllo	rhizo	0	0	0	0	salmiana	tequilana	tequilana	0	0
Starch and sucrose metabolism [PATH:ko00500]	6-phospho-beta-glucosidase [EC:3.2.1.86]	K01222	E3.2.1.86A	0	0	0	0	0	0	0	0	0	0	0	0
Starch and sucrose metabolism [PATH:ko00500]	6-phospho-beta-glucosidase [EC:3.2.1.86]	K01223	E3.2.1.86B	0	phyllo	rhizo	0	phyllo	rhizo	0	0	tequilana	tequilana	0	0
Starch and sucrose metabolism [PATH:ko00500]	glucose-1-phosphate cytidylyltransferase [EC:2.7.7.33]	K00978	rfbF	0	0	0	0	soil	0	salmiana	0	cacti	0	0	0
Starch and sucrose metabolism [PATH:ko00500]	glucose-1-phosphate adenylyltransferase [EC:2.7.7.27]	K00975	glgC	0	0	0	0	0	0	0	0	0	0	0	0
Starch and sucrose metabolism [PATH:ko00500]	ADP-sugar diphosphatase [EC:3.6.1.21]	K18447	NUDX14	0	0	0	0	0	0	0	0	0	0	0	0
Starch and sucrose metabolism [PATH:ko00500]	starch synthase [EC:2.4.1.21]	K00703	glgA	0	0	0	0	phyllo	0	tequilana	0	tequilana	0	0	0
Starch and sucrose metabolism [PATH:ko00500]	granule-bound starch synthase [EC:2.4.1.242]	K13679	WAXY	0	0	0	0	0	0	0	0	0	0	0	0
Starch and sucrose metabolism [PATH:ko00500]	glycogen synthase [EC:2.4.1.242]	K20812	glgA	0	0	0	0	0	0	0	0	0	0	0	0
Starch and sucrose metabolism [PATH:ko00500]	glycogen synthase [EC:2.4.1.11]	K00693	GYS	0	0	0	0	0	0	0	0	0	salmiana	0	cacti
Starch and sucrose metabolism [PATH:ko00500]	glycogenin [EC:2.4.1.186]	K00750	GYG1	0	0	0	0	0	0	0	0	0	0	0	0
Starch and sucrose metabolism [PATH:ko00500]	glycogen synthase [EC:2.4.1.11]	K16150	K16150	0	0	0	0	0	0	salmiana	0	cacti	salmiana	0	cacti
Starch and sucrose metabolism [PATH:ko00500]	glycogen phosphorylase/synthase [EC:2.4.1.1 2.4.1.11]	K16153	K16153	0	0	0	0	0	0	0	0	0	0	0	0
Starch and sucrose metabolism [PATH:ko00500]	1,4-alpha-glucan branching enzyme [EC:2.4.1.18]	K00700	GBE1	0	0	0	0	0	0	0	0	0	0	0	0
Starch and sucrose metabolism [PATH:ko00500]	1,4-alpha-glucan branching enzyme [EC:2.4.1.18]	K16149	K16149	0	0	0	0	0	0	salmiana	0	cacti	salmiana	0	cacti
Starch and sucrose metabolism [PATH:ko00500]	glycogen phosphorylase [EC:2.4.1.1]	K00688	PYG	0	0	0	0	0	0	0	0	0	0	0	0
Starch and sucrose metabolism [PATH:ko00500]	glycogen debranching enzyme [EC:2.4.1.25 3.2.1.33]	K01196	AGL	0	0	0	0	0	0	0	0	0	0	0	0
Starch and sucrose metabolism [PATH:ko00500]	glycogen debranching enzyme [EC:3.2.1.196]	K02438	glgX	0	0	0	0	0	0	0	0	0	0	0	0
Starch and sucrose metabolism [PATH:ko00500]	pullulanase [EC:3.2.1.41]	K01200	pulA	rhizo	0	rhizo	0	0	0	0	0	0	0	0	cacti
Starch and sucrose metabolism [PATH:ko00500]	alpha-amylase [EC:3.2.1.1]	K01176	AMY	0	0	rhizo	0	0	0	0	0	0	0	0	0
Starch and sucrose metabolism [PATH:ko00500]	alpha-amylase [EC:3.2.1.1]	K07405	E3.2.1.1A	0	0	0	0	0	0	salmiana	0	cacti	salmiana	0	0
Starch and sucrose metabolism [PATH:ko00500]	maltose alpha-D-glucosyltransferase / alpha-amylase [EC:5.4.99.16 3.2.1.1]	K05343	treS	0	0	0	0	soil	0	0	0	cacti	0	0	0
Starch and sucrose metabolism [PATH:ko00500]	beta-amylase [EC:3.2.1.2]	K01177	E3.2.1.2	0	0	0	0	0	0	0	0	0	0	0	0
Starch and sucrose metabolism [PATH:ko00500]	maltogenic alpha-amylase [EC:3.2.1.133]	K05992	amyM	0	0	0	0	0	0	0	0	0	0	0	0
Starch and sucrose metabolism [PATH:ko00500]	cyclomaltodextrinase / maltogenic alpha-amylase / neopullulanase [EC:3.2.1.54 3.2.1.133 3.2.1.135]	K01208	cd	0	0	0	0	0	0	salmiana	0	cacti	salmiana	0	cacti
Starch and sucrose metabolism [PATH:ko00500]	glucoamylase [EC:3.2.1.3]	K01178	SGA1	0	0	0	0	0	0	salmiana	0	cacti	salmiana	0	cacti
Starch and sucrose metabolism [PATH:ko00500]	glucan 1,4-alpha-glucosidase [EC:3.2.1.3]	K21574	susB	0	0	0	0	0	0	0	0	0	0	0	0
Starch and sucrose metabolism [PATH:ko00500]	oligo-1,6-glucosidase [EC:3.2.1.10]	K01182	IMA	0	0	0	0	0	soil	0	0	cacti	salmiana	0	cacti
Starch and sucrose metabolism [PATH:ko00500]	dextranase [EC:3.2.1.11]	K05988	dexA	0	0	0	0	0	0	0	0	0	salmiana	0	cacti
Starch and sucrose metabolism [PATH:ko00500]	4-alpha-glucanotransferase [EC:2.4.1.25]	K00705	malQ	0	0	0	0	0	0	0	0	0	0	0	0
Starch and sucrose metabolism [PATH:ko00500]	4-alpha-glucanotransferase [EC:2.4.1.25]	K22451	jgt	0	0	0	0	0	0	0	0	0	0	0	0
Starch and sucrose metabolism [PATH:ko00500]	maltokinase [EC:2.7.1.175]	K16146	pep2	0	0	0	0	soil	soil	salmiana	0	cacti	salmiana	0	cacti
Starch and sucrose metabolism [PATH:ko00500]	starch synthase (maltosyl-transferring) [EC:2.4.99.16]	K16147	glgE	0	0	0	0	0	0	0	0	cacti	0	0	0
Starch and sucrose metabolism [PATH:ko00500]	alpha-maltose-1-phosphate synthase [EC:2.4.1.342]	K16148	glgM	0	0	0	0	0	soil	0	0	0	salmiana	0	cacti
Starch and sucrose metabolism [PATH:ko00500]	maltose phosphorylase [EC:2.4.1.8]	K00691	mapA	0	0	0	0	0	0	0	0	0	0	0	0
Starch and sucrose metabolism [PATH:ko00500]	beta-phosphoglucomutase [EC:5.4.2.6]	K01838	pgmB	0	0	0	0	0	0	0	salmiana	tequilana	0	0	0
Starch and sucrose metabolism [PATH:ko00500]	PTS system, sugar-specific IIA component [EC:2.7.1.-]	K02777	PTS-Glc-EIIA	0	phyllo	rhizo	0	phyllo	rhizo	0	salmiana	tequilana	tequilana	0	0
Starch and sucrose metabolism [PATH:ko00500]	PTS system, maltose/glucose-specific IIB component [EC:2.7.1.199 2.7.1.208]	K02790	PTS-MalGlc-EIIB	0	0	0	0	0	0	0	0	0	0	0	0
Starch and sucrose metabolism [PATH:ko00500]	PTS system, maltose/glucose-specific IIC component	K02791	PTS-MalGlc-EIIC	0	phyllo	rhizo	0	0	0	0	salmiana	tequilana	tequilana	0	tequilana
Starch and sucrose metabolism [PATH:ko00500]	PTS system, maltose-specific IIB component [EC:2.7.1.208]	K20107	PTS-Mal-EIIB	0	0	0	0	0	0	0	0	0	0	0	0
Starch and sucrose metabolism [PATH:ko00500]	PTS system, maltose-specific IIC component	K20108	PTS-Mal-EIIC	0	0	0	0	0	0	0	0	0	0	0	0
Starch and sucrose metabolism [PATH:ko00500]	PTS system, alpha-glucoside-specific IIB component [EC:2.7.1.208 2.7.1.-]	K02749	PTS-Glv-EIIB	0	0	0	0	0	0	0	0	0	0	0	0
Starch and sucrose metabolism [PATH:ko00500]	PTS system, alpha-glucoside-specific IIC component	K02750	PTS-Glv-EIIC	0	phyllo	rhizo	0	0	0	0	0	tequilana	tequilana	0	0
Starch and sucrose metabolism [PATH:ko00500]	maltose 6'-phosphate phosphatase [EC:3.1.3.90]	K06896	mapP	0	0	0	0	0	0	0	0	0	0	cacti	cacti
Starch and sucrose metabolism [PATH:ko00500]	maltose-6'-phosphate glucosidase [EC:3.2.1.122]	K01232	glvA	0	phyllo	rhizo	0	0	0	0	salmiana	tequilana	tequilana	0	0
Starch and sucrose metabolism [PATH:ko00500]	cyclomaltodextrin glucanotransferase [EC:2.4.1.19]	K00701	cgt	phyllo	0	0	0	0	0	0	0	0	0	0	0
Starch and sucrose metabolism [PATH:ko00500]	isoamylase [EC:3.2.1.68]	K01214	ISA	0	0	0	0	0	0	0	0	0	0	0	0
Starch and sucrose metabolism [PATH:ko00500]	(1->4)-alpha-D-glucan 1-alpha-D-glucosylmutase [EC:5.4.99.15]	K06044	treY	0	0	0	0	0	0	0	0	0	0	0	0
Starch and sucrose metabolism [PATH:ko00500]	maltooligosyltrehalose trehalohydrolase [EC:3.2.1.141]	K01236	treZ	0	0	0	0	0	0	0	0	0	0	0	0
Starch and sucrose metabolism [PATH:ko00500]	trehalose synthase [EC:2.4.1.245]	K13057	treT	0	0	0	0	0	0	salmiana	0	cacti	salmiana	0	cacti
Starch and sucrose metabolism [PATH:ko00500]	trehalose 6-phosphate synthase [EC:2.4.1.15 2.4.1.347]	K00697	otsA	0	0	0	0	0	0	0	0	0	0	0	0
Starch and sucrose metabolism [PATH:ko00500]	trehalose 6-phosphate phosphatase [EC:3.1.3.12]	K01087	otsB	0	0	0	0	0	0	0	0	0	0	0	0
Starch and sucrose metabolism [PATH:ko00500]	trehalose 6-phosphate synthase/phosphatase [EC:2.4.1.15 3.1.3.12]	K16055	TPS	0	0	0	0	0	0	salmiana	0	cacti	0	0	0
Starch and sucrose metabolism [PATH:ko00500]	trehalose 6-phosphate synthase complex regulatory subunit	K22337	TSL1	0	0	0	0	0	0	0	0	0	0	0	0
Starch and sucrose metabolism [PATH:ko00500]	alpha,alpha-trehalase [EC:3.2.1.28]	K01194	TREH	0	0	0	0	0	0	0	0	0	0	0	0
Starch and sucrose metabolism [PATH:ko00500]	alpha,alpha-trehalase [EC:3.2.1.28]	K22934	E3.2.1.28	0	0	0	0	0	0	0	0	0	0	0	0
Starch and sucrose metabolism [PATH:ko00500]	alpha,alpha-trehalose phosphorylase [EC:2.4.1.64]	K05342	E2.4.1.64	0	0	0	0	0	soil	0	0	0	salmiana	0	cacti
Starch and sucrose metabolism [PATH:ko00500]	PTS system, trehalose-specific IIA component [EC:2.7.1.201]	K02817	PTS-Tre-EIIA	0	0	0	0	0	0	0	0	0	0	0	0
Starch and sucrose metabolism [PATH:ko00500]	PTS system, trehalose-specific IIB component [EC:2.7.1.201]	K02818	PTS-Tre-EIIB	0	0	0	0	0	0	0	0	0	0	0	0
Starch and sucrose metabolism [PATH:ko00500]	PTS system, trehalose-specific IIC component	K02819	PTS-Tre-EIIC	rhizo	phyllo	rhizo	0	0	0	0	salmiana	tequilana	tequilana	0	0
Starch and sucrose metabolism [PATH:ko00500]	trehalose-6-phosphate hydrolase [EC:3.2.1.93]	K01226	treC	0	phyllo	rhizo	0	0	0	0	0	tequilana	tequilana	0	0
Starch and sucrose metabolism [PATH:ko00500]	phosphoglucomutase [EC:5.4.2.2]	K01835	pgm	0	0	0	0	0	0	0	0	0	0	0	0
Starch and sucrose metabolism [PATH:ko00500]	phosphomannomutase / phosphoglucomutase [EC:5.4.2.8 5.4.2.2]	K15778	pmm-pgm	0	0	0	0	soil	0	0	0	0	0	0	0
Starch and sucrose metabolism [PATH:ko00500]	phosphoglucomutase / phosphopentomutase [EC:5.4.2.2 5.4.2.7]	K15779	PGM2	0	0	0	0	0	0	0	0	0	0	0	0
Starch and sucrose metabolism [PATH:ko00500]	hexokinase [EC:2.7.1.1]	K00844	HK	0	0	0	0	0	0	0	0	0	0	0	0
Starch and sucrose metabolism [PATH:ko00500]	glucokinase [EC:2.7.1.2]	K12407	GCK	0	0	0	0	0	0	0	0	0	0	0	0
Starch and sucrose metabolism [PATH:ko00500]	glucokinase [EC:2.7.1.2]	K00845	glk	0	0	0	0	0	0	0	0	0	0	0	0
Starch and sucrose metabolism [PATH:ko00500]	glucose-6-phosphatase [EC:3.1.3.9]	K01084	G6PC	0	0	0	0	0	0	0	0	0	0	0	0
Starch and sucrose metabolism [PATH:ko00500]	glucose-1,6-bisphosphate synthase [EC:2.7.1.106]	K11809	PGM2L1	0	0	0	0	0	0	0	0	0	0	0	0
Starch and sucrose metabolism [PATH:ko00500]	glucose-6-phosphate isomerase [EC:5.3.1.9]	K01810	GPI	0	0	0	0	0	0	0	0	0	0	0	0
Starch and sucrose metabolism [PATH:ko00500]	glucose-6-phosphate isomerase, archaeal [EC:5.3.1.9]	K06859	pgi1	0	0	0	0	0	0	salmiana	0	cacti	0	0	0
Starch and sucrose metabolism [PATH:ko00500]	transaldolase / glucose-6-phosphate isomerase [EC:2.2.1.2 5.3.1.9]	K13810	tal-pgi	0	0	0	0	soil	soil	salmiana	0	cacti	salmiana	0	cacti
Starch and sucrose metabolism [PATH:ko00500]	glucose/mannose-6-phosphate isomerase [EC:5.3.1.9 5.3.1.8]	K15916	pgi-pmi	0	0	0	0	0	0	salmiana	0	cacti	salmiana	0	cacti
Starch and sucrose metabolism [PATH:ko00500]	fructokinase [EC:2.7.1.4]	K00847	E2.7.1.4	0	0	0	0	0	0	0	0	0	0	0	0
Amino sugar and nucleotide sugar metabolism [PATH:ko00520]	chitinase [EC:3.2.1.14]	K01183	E3.2.1.14	0	0	0	0	0	0	0	0	tequilana	0	0	0
Amino sugar and nucleotide sugar metabolism [PATH:ko00520]	basic endochitinase B [EC:3.2.1.14]	K20547	CHIB	0	0	0	0	0	0	0	0	0	0	0	0
Amino sugar and nucleotide sugar metabolism [PATH:ko00520]	bifunctional chitinase/lysozyme [EC:3.2.1.14 3.2.1.17]	K13381	chiA	0	0	0	0	0	0	0	salmiana	tequilana	0	0	0
Amino sugar and nucleotide sugar metabolism [PATH:ko00520]	beta-N-acetylhexosaminidase [EC:3.2.1.52]	K01207	nagZ	0	0	0	0	0	0	0	0	0	0	0	0
Amino sugar and nucleotide sugar metabolism [PATH:ko00520]	hexosaminidase [EC:3.2.1.52]	K12373	HEXA_B	0	0	0	0	0	0	0	0	0	0	0	0
Amino sugar and nucleotide sugar metabolism [PATH:ko00520]	chitin deacetylase [EC:3.5.1.41]	K01452	E3.5.1.41	0	0	0	0	0	0	0	0	0	0	0	cacti
Amino sugar and nucleotide sugar metabolism [PATH:ko00520]	chitosanase [EC:3.2.1.132]	K01233	csn	0	0	0	0	0	0	0	0	0	0	0	0
Amino sugar and nucleotide sugar metabolism [PATH:ko00520]	exo-1,4-beta-D-glucosaminidase [EC:3.2.1.165]	K15855	csxA	0	0	0	0	0	0	0	0	0	salmiana	0	cacti
Amino sugar and nucleotide sugar metabolism [PATH:ko00520]	N,N'-diacetylchitobiose phosphorylase [EC:2.4.1.280]	K18675	chbP	0	0	0	0	0	0	0	0	0	0	0	0
Amino sugar and nucleotide sugar metabolism [PATH:ko00520]	PTS system, sugar-specific IIA component [EC:2.7.1.-]	K02777	PTS-Glc-EIIA	0	phyllo	rhizo	0	phyllo	rhizo	0	salmiana	tequilana	tequilana	0	0
Amino sugar and nucleotide sugar metabolism [PATH:ko00520]	PTS system, N-acetylmuramic acid-specific IIB component [EC:2.7.1.192]	K11191	PTS-Mur-EIIB	0	0	0	0	0	0	0	0	0	0	0	0
Amino sugar and nucleotide sugar metabolism [PATH:ko00520]	PTS system, N-acetylmuramic acid-specific IIC component	K11192	PTS-Mur-EIIC	0	0	0	0	0	0	0	0	0	tequilana	0	tequilana
Amino sugar and nucleotide sugar metabolism [PATH:ko00520]	N-acetyl-D-muramate 6-phosphate phosphatase [EC:3.1.3.105]	K22292	mupP	0	0	0	0	0	0	0	0	0	0	0	0
Amino sugar and nucleotide sugar metabolism [PATH:ko00520]	N-acetylmuramate 1-kinase [EC:2.7.1.221]	K07102	amgK	0	0	0	0	soil	0	0	0	cacti	0	0	0
Amino sugar and nucleotide sugar metabolism [PATH:ko00520]	N-acetyl-alpha-D-muramate 1-phosphate uridylyltransferase [EC:2.7.7.99]	K00992	murU	0	0	0	0	0	0	0	0	cacti	0	0	0
Amino sugar and nucleotide sugar metabolism [PATH:ko00520]	N-acetylmuramic acid 6-phosphate etherase [EC:4.2.1.126]	K07106	murQ	0	0	0	0	0	0	0	0	0	0	0	0
Amino sugar and nucleotide sugar metabolism [PATH:ko00520]	PTS system, N-acetylglucosamine-specific IIA component [EC:2.7.1.193]	K02802	PTS-Nag-EIIA	0	0	0	0	0	0	0	0	0	0	0	0
Amino sugar and nucleotide sugar metabolism [PATH:ko00520]	PTS system, N-acetylglucosamine-specific IIB component [EC:2.7.1.193]	K02803	PTS-Nag-EIIB	0	0	0	0	0	0	0	0	0	0	0	0
Amino sugar and nucleotide sugar metabolism [PATH:ko00520]	PTS system, N-acetylglucosamine-specific IIC component	K02804	PTS-Nag-EIIC	0	0	rhizo	0	0	0	0	0	0	0	0	0
Amino sugar and nucleotide sugar metabolism [PATH:ko00520]	N-acetylglucosamine kinase [EC:2.7.1.59]	K00884	NAGK	0	phyllo	0	0	phyllo	rhizo	0	salmiana	tequilana	tequilana	0	tequilana
Amino sugar and nucleotide sugar metabolism [PATH:ko00520]	phosphoacetylglucosamine mutase [EC:5.4.2.3]	K01836	PGM3	0	0	0	0	0	0	0	0	0	0	0	0
Amino sugar and nucleotide sugar metabolism [PATH:ko00520]	UDP-N-acetylglucosamine/UDP-N-acetylgalactosamine diphosphorylase [EC:2.7.7.23 2.7.7.83]	K00972	UAP1	0	0	0	0	0	0	0	0	0	salmiana	0	cacti
Amino sugar and nucleotide sugar metabolism [PATH:ko00520]	bifunctional UDP-N-acetylglucosamine pyrophosphorylase / Glucosamine-1-phosphate N-acetyltransferase [EC:2.7.7.23 2.3.1.157]	K04042	glmU	0	0	0	0	0	0	0	0	0	0	0	0
Amino sugar and nucleotide sugar metabolism [PATH:ko00520]	UDP-N-acetylglucosamine pyrophosphorylase [EC:2.7.7.23]	K11528	glmU	0	0	0	0	0	0	0	0	0	0	0	0
Amino sugar and nucleotide sugar metabolism [PATH:ko00520]	bifunctional UDP-N-acetylglucosamine 2-epimerase / N-acetylmannosamine kinase [EC:3.2.1.183 2.7.1.60]	K12409	GNE	0	0	0	0	0	0	0	0	0	0	0	0
Amino sugar and nucleotide sugar metabolism [PATH:ko00520]	UDP-N-acetylglucosamine 2-epimerase (hydrolysing) [EC:3.2.1.183]	K08068	siaA	0	0	0	0	0	0	0	0	0	0	0	0
Amino sugar and nucleotide sugar metabolism [PATH:ko00520]	N-acylmannosamine kinase [EC:2.7.1.60]	K00885	nanK	0	0	0	0	0	0	0	0	0	tequilana	0	tequilana
Amino sugar and nucleotide sugar metabolism [PATH:ko00520]	N-acetylmannosamine-6-phosphate 2-epimerase / N-acetylmannosamine kinase [EC:5.1.3.9 2.7.1.60]	K13967	nanEK	0	0	0	0	0	0	0	0	0	0	0	tequilana
Amino sugar and nucleotide sugar metabolism [PATH:ko00520]	N-acylglucosamine 2-epimerase [EC:5.1.3.8]	K01787	RENBP	0	0	0	0	0	0	0	0	0	0	0	0
Amino sugar and nucleotide sugar metabolism [PATH:ko00520]	N-acylglucosamine-6-phosphate 2-epimerase [EC:5.1.3.9]	K01788	nanE	0	0	0	0	phyllo	rhizo	0	0	tequilana	tequilana	0	tequilana
Amino sugar and nucleotide sugar metabolism [PATH:ko00520]	sialic acid synthase [EC:2.5.1.56 2.5.1.57 2.5.1.132]	K05304	NANS	0	0	0	0	0	0	0	0	0	salmiana	0	cacti
Amino sugar and nucleotide sugar metabolism [PATH:ko00520]	N-acylneuraminate-9-phosphatase [EC:3.1.3.29]	K01097	NANP	0	0	0	0	0	0	0	0	0	0	0	0
Amino sugar and nucleotide sugar metabolism [PATH:ko00520]	N-acetylneuraminate synthase [EC:2.5.1.56]	K01654	E2.5.1.56	0	0	0	0	0	0	0	0	0	0	0	0
Amino sugar and nucleotide sugar metabolism [PATH:ko00520]	N-acetylneuraminate lyase [EC:4.1.3.3]	K01639	E4.1.3.3	0	0	rhizo	0	0	0	0	0	0	0	0	0
Amino sugar and nucleotide sugar metabolism [PATH:ko00520]	N-acylneuraminate/3-deoxy-D-glycero-D-galacto-nononate cytidylyltransferase [EC:2.7.7.43 2.7.7.92]	K21749	CMAS	0	0	0	0	0	0	0	0	0	0	0	0
Amino sugar and nucleotide sugar metabolism [PATH:ko00520]	N-acylneuraminate cytidylyltransferase [EC:2.7.7.43]	K00983	neuA	0	0	0	0	0	0	0	0	cacti	0	0	0
Amino sugar and nucleotide sugar metabolism [PATH:ko00520]	CMP-N-acetylneuraminate monooxygenase [EC:1.14.18.2]	K08080	CMAH	0	0	0	0	0	0	0	0	0	0	0	0
Amino sugar and nucleotide sugar metabolism [PATH:ko00520]	cytochrome-b5 reductase [EC:1.6.2.2]	K00326	E1.6.2.2	0	0	0	0	0	0	0	0	0	0	0	0
Amino sugar and nucleotide sugar metabolism [PATH:ko00520]	chitin synthase [EC:2.4.1.16]	K00698	CHS1	0	0	0	0	0	0	0	0	0	0	0	0
Amino sugar and nucleotide sugar metabolism [PATH:ko00520]	UDP-N-acetylglucosamine 2-epimerase (non-hydrolysing) [EC:5.1.3.14]	K01791	wecB	0	0	0	0	0	0	0	0	0	0	0	0
Amino sugar and nucleotide sugar metabolism [PATH:ko00520]	UDP-N-acetyl-D-mannosaminuronic acid dehydrogenase [EC:1.1.1.336]	K02472	wecC	0	0	0	0	0	0	0	0	0	0	0	0
Amino sugar and nucleotide sugar metabolism [PATH:ko00520]	UDP-N-acetyl-D-glucosamine dehydrogenase [EC:1.1.1.136]	K13015	wbpA	0	0	0	0	soil	soil	salmiana	0	cacti	salmiana	0	0
Amino sugar and nucleotide sugar metabolism [PATH:ko00520]	UDP-N-acetylglucosamine 6-dehydrogenase [EC:1.1.1.136]	K22926	tviB	0	0	0	0	0	0	0	0	0	0	0	0
Amino sugar and nucleotide sugar metabolism [PATH:ko00520]	UDP-N-acetyl-2-amino-2-deoxyglucuronate dehydrogenase [EC:1.1.1.335]	K13016	wbpB	0	0	0	0	0	0	0	0	0	0	0	0
Amino sugar and nucleotide sugar metabolism [PATH:ko00520]	UDP-N-acetyl-2-amino-2-deoxyglucuronate dehydrogenase [EC:1.1.1.335]	K13020	wlbA	0	0	0	0	0	0	0	0	0	0	0	0
Amino sugar and nucleotide sugar metabolism [PATH:ko00520]	UDP-2-acetamido-2-deoxy-ribo-hexuluronate aminotransferase [EC:2.6.1.98]	K13017	wbpE	0	0	0	0	0	0	0	0	0	0	0	0
Amino sugar and nucleotide sugar metabolism [PATH:ko00520]	UDP-2-acetamido-3-amino-2,3-dideoxy-glucuronate N-acetyltransferase [EC:2.3.1.201]	K13018	wbpD	0	0	0	0	soil	0	0	0	0	0	0	0
Amino sugar and nucleotide sugar metabolism [PATH:ko00520]	UDP-GlcNAc3NAcA epimerase [EC:5.1.3.23]	K13019	wbpI	0	0	0	0	soil	0	salmiana	0	cacti	0	0	0
Amino sugar and nucleotide sugar metabolism [PATH:ko00520]	UDP-N-acetylglucosamine 4-epimerase [EC:5.1.3.7]	K02473	wbpP	0	0	0	0	soil	soil	0	salmiana	0	0	0	0
Amino sugar and nucleotide sugar metabolism [PATH:ko00520]	UDP-N-acetyl-D-galactosamine dehydrogenase [EC:1.1.1.-]	K02474	wbpO	0	0	0	0	soil	0	0	0	0	0	0	0
Amino sugar and nucleotide sugar metabolism [PATH:ko00520]	UDP-N-acetylglucosaminuronic acid 4-epimerase [EC:5.1.3.-]	K22925	tviC	0	0	0	0	0	0	0	0	0	0	0	0
Amino sugar and nucleotide sugar metabolism [PATH:ko00520]	UDP-N-acetylglucosamine 1-carboxyvinyltransferase [EC:2.5.1.7]	K00790	murA	0	0	0	0	0	0	0	0	0	0	0	0
Amino sugar and nucleotide sugar metabolism [PATH:ko00520]	UDP-N-acetylmuramate dehydrogenase [EC:1.3.1.98]	K00075	murB	0	0	0	0	0	0	0	0	0	0	0	0
Amino sugar and nucleotide sugar metabolism [PATH:ko00520]	UDP-N-acetylglucosamine 4,6-dehydratase [EC:4.2.1.115]	K15894	pseB	0	0	0	0	0	0	0	0	0	salmiana	0	0
Amino sugar and nucleotide sugar metabolism [PATH:ko00520]	UDP-4-amino-4,6-dideoxy-L-N-acetyl-beta-L-altrosamine transaminase [EC:2.6.1.92]	K15895	pseC	0	0	0	0	0	0	0	0	0	0	0	0
Amino sugar and nucleotide sugar metabolism [PATH:ko00520]	UDP-4-amino-4,6-dideoxy-N-acetyl-beta-L-altrosamine N-acetyltransferase [EC:2.3.1.202]	K15896	pseH	0	0	0	0	0	0	0	0	0	0	0	0
Amino sugar and nucleotide sugar metabolism [PATH:ko00520]	UDP-2,4-diacetamido-2,4,6-trideoxy-beta-L-altropyranose hydrolase [EC:3.6.1.57]	K15897	pseG	0	0	0	0	0	0	0	0	0	0	0	cacti
Amino sugar and nucleotide sugar metabolism [PATH:ko00520]	pseudaminic acid synthase [EC:2.5.1.97]	K15898	pseI	0	0	0	0	0	0	0	0	0	0	0	0
Amino sugar and nucleotide sugar metabolism [PATH:ko00520]	pseudaminic acid cytidylyltransferase [EC:2.7.7.81]	K15899	pseF	0	0	0	0	0	0	0	0	0	0	0	0
Amino sugar and nucleotide sugar metabolism [PATH:ko00520]	UDP-N-acetyl-D-glucosamine 4,6-dehydratase [EC:4.2.1.135]	K15912	pglF	0	0	0	0	0	0	0	0	0	0	0	0
Amino sugar and nucleotide sugar metabolism [PATH:ko00520]	UDP-N-acetylbacillosamine transaminase [EC:2.6.1.34]	K15910	pglE	0	0	0	0	0	0	0	0	0	0	0	0
Amino sugar and nucleotide sugar metabolism [PATH:ko00520]	UDP-N-acetylbacillosamine N-acetyltransferase [EC:2.3.1.203]	K15913	pglD	0	0	0	0	0	0	0	0	0	0	0	0
Amino sugar and nucleotide sugar metabolism [PATH:ko00520]	GDP/UDP-N,N'-diacetylbacillosamine 2-epimerase (hydrolysing) [EC:3.2.1.184]	K18429	legG	0	0	0	0	0	0	0	0	0	salmiana	0	0
Amino sugar and nucleotide sugar metabolism [PATH:ko00520]	N,N'-diacetyllegionaminate synthase [EC:2.5.1.101]	K18430	legI	0	0	0	0	0	0	0	0	0	salmiana	0	cacti
Amino sugar and nucleotide sugar metabolism [PATH:ko00520]	CMP-N,N'-diacetyllegionaminic acid synthase [EC:2.7.7.82]	K18431	legF	0	0	0	0	0	0	0	0	0	0	0	0
Amino sugar and nucleotide sugar metabolism [PATH:ko00520]	PTS system, D-glucosamine-specific IIA component [EC:2.7.1.-]	K02763	PTS-Dgl-EIIA	0	0	0	0	0	0	0	0	0	0	0	0
Amino sugar and nucleotide sugar metabolism [PATH:ko00520]	PTS system, D-glucosamine-specific IIB component [EC:2.7.1.-]	K02764	PTS-Dgl-EIIB	0	0	0	0	0	0	0	0	0	0	0	0
Amino sugar and nucleotide sugar metabolism [PATH:ko00520]	PTS system, D-glucosamine-specific IIC component	K02765	PTS-Dgl-EIIC	0	phyllo	rhizo	0	phyllo	rhizo	0	salmiana	tequilana	tequilana	0	0
Amino sugar and nucleotide sugar metabolism [PATH:ko00520]	hexokinase [EC:2.7.1.1]	K00844	HK	0	0	0	0	0	0	0	0	0	0	0	0
Amino sugar and nucleotide sugar metabolism [PATH:ko00520]	glucosamine kinase [EC:2.7.1.8]	K18676	gspK	rhizo	0	0	0	0	0	0	0	0	0	0	0
Amino sugar and nucleotide sugar metabolism [PATH:ko00520]	phosphoglucosamine mutase [EC:5.4.2.10]	K03431	glmM	0	0	0	0	0	0	0	0	0	0	0	0
Amino sugar and nucleotide sugar metabolism [PATH:ko00520]	N-acetylglucosamine-6-phosphate deacetylase [EC:3.5.1.25]	K01443	nagA	0	0	0	0	0	0	0	0	0	0	0	0
Amino sugar and nucleotide sugar metabolism [PATH:ko00520]	glucosamine-phosphate N-acetyltransferase [EC:2.3.1.4]	K00621	GNPNAT1	0	0	0	0	0	0	0	0	0	0	0	0
Amino sugar and nucleotide sugar metabolism [PATH:ko00520]	fructokinase [EC:2.7.1.4]	K00847	E2.7.1.4	0	0	0	0	0	0	0	0	0	0	0	0
Amino sugar and nucleotide sugar metabolism [PATH:ko00520]	glucosamine-6-phosphate deaminase [EC:3.5.99.6]	K02564	nagB	0	0	0	0	0	0	0	0	0	0	0	0
Amino sugar and nucleotide sugar metabolism [PATH:ko00520]	glucosamine---fructose-6-phosphate aminotransferase (isomerizing) [EC:2.6.1.16]	K00820	glmS	0	0	0	0	0	0	0	0	0	0	0	0
Amino sugar and nucleotide sugar metabolism [PATH:ko00520]	L-arabinokinase [EC:2.7.1.46]	K12446	E2.7.1.46	0	soil	0	0	0	0	0	0	0	salmiana	0	0
Amino sugar and nucleotide sugar metabolism [PATH:ko00520]	UDP-sugar pyrophosphorylase [EC:2.7.7.64]	K12447	USP	0	0	0	0	0	0	0	0	0	0	0	0
Amino sugar and nucleotide sugar metabolism [PATH:ko00520]	reversibly glycosylated polypeptide / UDP-arabinopyranose mutase [EC:2.4.1.- 5.4.99.30]	K13379	RGP	0	0	0	0	0	0	0	0	0	0	0	0
Amino sugar and nucleotide sugar metabolism [PATH:ko00520]	alpha-N-arabinofuranosidase [EC:3.2.1.55]	K01209	abfA	0	0	0	0	0	soil	0	0	0	0	0	0
Amino sugar and nucleotide sugar metabolism [PATH:ko00520]	arabinoxylan arabinofuranohydrolase [EC:3.2.1.55]	K15921	xynD	0	phyllo	0	0	0	0	0	0	0	0	0	cacti
Amino sugar and nucleotide sugar metabolism [PATH:ko00520]	non-reducing end alpha-L-arabinofuranosidase [EC:3.2.1.55]	K20844	abf1	0	0	0	0	0	0	0	0	0	0	0	0
Amino sugar and nucleotide sugar metabolism [PATH:ko00520]	1,4-beta-D-xylan synthase [EC:2.4.2.24]	K00770	E2.4.2.24	0	0	0	0	0	0	0	0	0	0	0	0
Amino sugar and nucleotide sugar metabolism [PATH:ko00520]	xylan 1,4-beta-xylosidase [EC:3.2.1.37]	K15920	XYL4	0	0	0	0	0	0	0	0	0	0	0	0
Amino sugar and nucleotide sugar metabolism [PATH:ko00520]	xylan 1,4-beta-xylosidase [EC:3.2.1.37]	K01198	xynB	0	0	0	0	0	0	0	0	0	0	0	0
Amino sugar and nucleotide sugar metabolism [PATH:ko00520]	xylan 1,4-beta-xylosidase [EC:3.2.1.37]	K22268	xylA	0	0	0	0	0	0	0	0	0	0	0	0
Amino sugar and nucleotide sugar metabolism [PATH:ko00520]	UDP-arabinose 4-epimerase [EC:5.1.3.5]	K12448	UXE	0	0	0	0	0	0	0	0	0	0	0	0
Amino sugar and nucleotide sugar metabolism [PATH:ko00520]	glucuronokinase [EC:2.7.1.43]	K16190	GLCAK	0	0	0	0	0	0	0	0	0	0	0	0
Amino sugar and nucleotide sugar metabolism [PATH:ko00520]	UDP-4-amino-4-deoxy-L-arabinose formyltransferase / UDP-glucuronic acid dehydrogenase (UDP-4-keto-hexauronic acid decarboxylating) [EC:2.1.2.13 1.1.1.305]	K10011	arnA	0	phyllo	rhizo	0	phyllo	rhizo	0	0	tequilana	tequilana	0	tequilana
Amino sugar and nucleotide sugar metabolism [PATH:ko00520]	UDP-4-amino-4-deoxy-L-arabinose-oxoglutarate aminotransferase [EC:2.6.1.87]	K07806	arnB	0	0	0	0	phyllo	rhizo	0	0	tequilana	tequilana	0	tequilana
Amino sugar and nucleotide sugar metabolism [PATH:ko00520]	undecaprenyl-phosphate 4-deoxy-4-formamido-L-arabinose transferase [EC:2.4.2.53]	K10012	arnC	0	0	0	0	0	0	0	0	tequilana	0	0	tequilana
Amino sugar and nucleotide sugar metabolism [PATH:ko00520]	undecaprenyl phosphate-alpha-L-ara4FN deformylase [EC:3.5.1.-]	K13014	arnD	0	0	0	0	0	0	0	0	tequilana	tequilana	0	tequilana
Amino sugar and nucleotide sugar metabolism [PATH:ko00520]	UDP-glucuronate decarboxylase [EC:4.1.1.35]	K08678	UXS1	0	0	0	0	soil	0	salmiana	0	cacti	0	0	0
Amino sugar and nucleotide sugar metabolism [PATH:ko00520]	UDP-apiose/xylose synthase	K12449	AXS	0	0	0	0	0	0	0	0	0	0	0	0
Amino sugar and nucleotide sugar metabolism [PATH:ko00520]	PTS system, glucose-specific IIB component [EC:2.7.1.199]	K02778	PTS-Glc-EIIB	0	0	0	0	0	0	0	0	0	tequilana	0	tequilana
Amino sugar and nucleotide sugar metabolism [PATH:ko00520]	PTS system, glucose-specific IIC component	K02779	PTS-Glc-EIIC	rhizo	0	rhizo	0	0	0	0	salmiana	tequilana	tequilana	cacti	0
Amino sugar and nucleotide sugar metabolism [PATH:ko00520]	PTS system, maltose/glucose-specific IIB component [EC:2.7.1.199 2.7.1.208]	K02790	PTS-MalGlc-EIIB	0	0	0	0	0	0	0	0	0	0	0	0
Amino sugar and nucleotide sugar metabolism [PATH:ko00520]	PTS system, maltose/glucose-specific IIC component	K02791	PTS-MalGlc-EIIC	0	phyllo	rhizo	0	0	0	0	salmiana	tequilana	tequilana	0	tequilana
Amino sugar and nucleotide sugar metabolism [PATH:ko00520]	PTS system, glucose-specific IIA component [EC:2.7.1.199]	K20116	PTS-Glc1-EIIA	0	0	0	0	0	0	0	0	0	0	0	0
Amino sugar and nucleotide sugar metabolism [PATH:ko00520]	PTS system, glucose-specific IIB component [EC:2.7.1.199]	K20117	PTS-Glc1-EIIB	0	0	0	0	0	0	0	0	0	0	0	0
Amino sugar and nucleotide sugar metabolism [PATH:ko00520]	PTS system, glucose-specific IIC component	K20118	PTS-Glc1-EIIC	0	0	0	0	0	0	0	0	0	0	0	0
Amino sugar and nucleotide sugar metabolism [PATH:ko00520]	glucokinase [EC:2.7.1.2]	K00845	glk	0	0	0	0	0	0	0	0	0	0	0	0
Amino sugar and nucleotide sugar metabolism [PATH:ko00520]	glucokinase [EC:2.7.1.2]	K12407	GCK	0	0	0	0	0	0	0	0	0	0	0	0
Amino sugar and nucleotide sugar metabolism [PATH:ko00520]	polyphosphate glucokinase [EC:2.7.1.63]	K00886	ppgK	0	0	0	0	0	soil	0	0	0	salmiana	0	cacti
Amino sugar and nucleotide sugar metabolism [PATH:ko00520]	glucose-6-phosphate isomerase [EC:5.3.1.9]	K01810	GPI	0	0	0	0	0	0	0	0	0	0	0	0
Amino sugar and nucleotide sugar metabolism [PATH:ko00520]	glucose-6-phosphate isomerase, archaeal [EC:5.3.1.9]	K06859	pgi1	0	0	0	0	0	0	salmiana	0	cacti	0	0	0
Amino sugar and nucleotide sugar metabolism [PATH:ko00520]	transaldolase / glucose-6-phosphate isomerase [EC:2.2.1.2 5.3.1.9]	K13810	tal-pgi	0	0	0	0	soil	soil	salmiana	0	cacti	salmiana	0	cacti
Amino sugar and nucleotide sugar metabolism [PATH:ko00520]	glucose/mannose-6-phosphate isomerase [EC:5.3.1.9 5.3.1.8]	K15916	pgi-pmi	0	0	0	0	0	0	salmiana	0	cacti	salmiana	0	cacti
Amino sugar and nucleotide sugar metabolism [PATH:ko00520]	phosphoglucomutase [EC:5.4.2.2]	K01835	pgm	0	0	0	0	0	0	0	0	0	0	0	0
Amino sugar and nucleotide sugar metabolism [PATH:ko00520]	phosphomannomutase / phosphoglucomutase [EC:5.4.2.8 5.4.2.2]	K15778	pmm-pgm	0	0	0	0	soil	0	0	0	0	0	0	0
Amino sugar and nucleotide sugar metabolism [PATH:ko00520]	phosphoglucomutase / phosphopentomutase [EC:5.4.2.2 5.4.2.7]	K15779	PGM2	0	0	0	0	0	0	0	0	0	0	0	0
Amino sugar and nucleotide sugar metabolism [PATH:ko00520]	UTP--glucose-1-phosphate uridylyltransferase [EC:2.7.7.9]	K00963	UGP2	0	0	0	0	0	0	0	0	0	0	0	0
Amino sugar and nucleotide sugar metabolism [PATH:ko00520]	UDP-glucose 4,6-dehydratase [EC:4.2.1.76]	K12450	RHM	0	0	0	0	0	0	0	0	0	0	0	0
Amino sugar and nucleotide sugar metabolism [PATH:ko00520]	3,5-epimerase/4-reductase [EC:5.1.3.- 1.1.1.-]	K12451	UER1	0	0	0	0	0	0	0	0	0	0	0	0
Amino sugar and nucleotide sugar metabolism [PATH:ko00520]	UDPglucose 6-dehydrogenase [EC:1.1.1.22]	K00012	UGDH	0	0	0	0	0	0	0	0	0	0	0	0
Amino sugar and nucleotide sugar metabolism [PATH:ko00520]	UDP-sulfoquinovose synthase [EC:3.13.1.1]	K06118	SQD1	0	0	0	0	0	0	salmiana	0	cacti	salmiana	0	0
Amino sugar and nucleotide sugar metabolism [PATH:ko00520]	galactokinase [EC:2.7.1.6]	K00849	galK	0	0	0	0	0	0	0	0	0	0	0	0
Amino sugar and nucleotide sugar metabolism [PATH:ko00520]	UDPglucose--hexose-1-phosphate uridylyltransferase [EC:2.7.7.12]	K00965	galT	0	0	0	0	0	0	0	0	0	0	0	0
Amino sugar and nucleotide sugar metabolism [PATH:ko00520]	UDP-glucose 4-epimerase [EC:5.1.3.2]	K01784	galE	0	0	0	0	0	0	0	0	0	0	0	0
Amino sugar and nucleotide sugar metabolism [PATH:ko00520]	UDP-galactopyranose mutase [EC:5.4.99.9]	K01854	glf	0	0	0	0	0	soil	0	0	0	0	0	0
Amino sugar and nucleotide sugar metabolism [PATH:ko00520]	UDP-glucose 4-epimerase [EC:5.1.3.2]	K17716	capD	rhizo	0	0	0	0	0	salmiana	0	cacti	0	0	0
Amino sugar and nucleotide sugar metabolism [PATH:ko00520]	UDP-glucuronate 4-epimerase [EC:5.1.3.6]	K08679	E5.1.3.6	0	0	0	0	0	0	0	0	0	0	0	0
Amino sugar and nucleotide sugar metabolism [PATH:ko00520]	galacturonokinase [EC:2.7.1.44]	K18677	GALAK	0	0	0	0	0	0	0	0	0	0	0	0
Amino sugar and nucleotide sugar metabolism [PATH:ko00520]	alpha-1,4-galacturonosyltransferase [EC:2.4.1.43]	K13648	GAUT	0	0	0	0	0	0	0	0	0	0	0	0
Amino sugar and nucleotide sugar metabolism [PATH:ko00520]	PTS system, mannose-specific IIA component [EC:2.7.1.191]	K02793	PTS-Man-EIIA	0	0	0	0	soil	0	0	0	cacti	0	0	0
Amino sugar and nucleotide sugar metabolism [PATH:ko00520]	PTS system, mannose-specific IIB component [EC:2.7.1.191]	K02794	PTS-Man-EIIB	0	0	0	0	0	0	0	0	tequilana	tequilana	0	0
Amino sugar and nucleotide sugar metabolism [PATH:ko00520]	PTS system, mannose-specific IIC component	K02795	PTS-Man-EIIC	0	phyllo	rhizo	0	0	rhizo	0	salmiana	tequilana	tequilana	0	0
Amino sugar and nucleotide sugar metabolism [PATH:ko00520]	PTS system, mannose-specific IID component	K02796	PTS-Man-EIID	0	0	0	0	0	0	0	salmiana	tequilana	tequilana	0	tequilana
Amino sugar and nucleotide sugar metabolism [PATH:ko00520]	phosphomannomutase [EC:5.4.2.8]	K17497	PMM	0	0	0	0	0	0	0	0	0	0	0	0
Amino sugar and nucleotide sugar metabolism [PATH:ko00520]	phosphomannomutase [EC:5.4.2.8]	K01840	manB	0	0	0	0	0	0	0	0	0	0	0	0
Amino sugar and nucleotide sugar metabolism [PATH:ko00520]	mannose-1-phosphate guanylyltransferase / phosphomannomutase [EC:2.7.7.13 5.4.2.8]	K16881	K16881	0	0	0	0	soil	soil	salmiana	0	cacti	salmiana	0	cacti
Amino sugar and nucleotide sugar metabolism [PATH:ko00520]	mannose-1-phosphate guanylyltransferase [EC:2.7.7.13]	K00966	GMPP	0	0	0	0	soil	soil	salmiana	0	cacti	salmiana	0	cacti
Amino sugar and nucleotide sugar metabolism [PATH:ko00520]	mannose-1-phosphate guanylyltransferase [EC:2.7.7.13]	K00971	manC	0	0	0	0	0	0	0	0	0	0	0	0
Amino sugar and nucleotide sugar metabolism [PATH:ko00520]	mannose-1-phosphate guanylyltransferase / mannose-6-phosphate isomerase [EC:2.7.7.13 5.3.1.8]	K16011	algA	0	0	0	0	0	0	0	0	0	0	0	0
Amino sugar and nucleotide sugar metabolism [PATH:ko00520]	GDPmannose 4,6-dehydratase [EC:4.2.1.47]	K01711	gmd	0	0	0	0	0	0	0	0	0	0	0	0
Amino sugar and nucleotide sugar metabolism [PATH:ko00520]	GDP-4-dehydro-6-deoxy-D-mannose reductase [EC:1.1.1.281]	K15856	rmd	0	0	0	0	soil	0	0	0	cacti	0	0	cacti
Amino sugar and nucleotide sugar metabolism [PATH:ko00520]	GDP-6-deoxy-D-talose 4-dehydrogenase [EC:1.1.1.135]	K22252	tld	0	0	0	0	0	0	0	0	0	0	0	0
Amino sugar and nucleotide sugar metabolism [PATH:ko00520]	perosamine synthetase [EC:2.6.1.102]	K13010	per	0	0	0	0	soil	soil	salmiana	0	cacti	salmiana	0	cacti
Amino sugar and nucleotide sugar metabolism [PATH:ko00520]	GDP-perosamine N-acetyltransferase [EC:2.3.1.227]	K17939	perB	0	0	0	0	0	0	0	0	0	0	0	0
Amino sugar and nucleotide sugar metabolism [PATH:ko00520]	mannose-6-phosphate isomerase [EC:5.3.1.8]	K01809	manA	0	0	0	0	0	0	0	0	0	0	0	0
Amino sugar and nucleotide sugar metabolism [PATH:ko00520]	GDP-D-mannose 3', 5'-epimerase [EC:5.1.3.18 5.1.3.-]	K10046	GME	0	0	0	0	0	0	0	0	0	0	0	0
Amino sugar and nucleotide sugar metabolism [PATH:ko00520]	GDP-mannose 6-dehydrogenase [EC:1.1.1.132]	K00066	algD	0	0	0	rhizo	soil	0	salmiana	0	cacti	0	0	0
Amino sugar and nucleotide sugar metabolism [PATH:ko00520]	fucokinase [EC:2.7.1.52]	K05305	FUK	0	0	0	0	0	0	0	0	0	0	0	0
Amino sugar and nucleotide sugar metabolism [PATH:ko00520]	fucose-1-phosphate guanylyltransferase [EC:2.7.7.30]	K00976	FPGT	0	0	0	0	0	0	0	0	0	0	0	0
Amino sugar and nucleotide sugar metabolism [PATH:ko00520]	GDP-L-fucose synthase [EC:1.1.1.271]	K02377	TSTA3	0	0	0	0	0	0	0	0	0	0	0	0
Amino sugar and nucleotide sugar metabolism [PATH:ko00520]	glucose-1-phosphate cytidylyltransferase [EC:2.7.7.33]	K00978	rfbF	0	0	0	0	soil	0	salmiana	0	cacti	0	0	0
Amino sugar and nucleotide sugar metabolism [PATH:ko00520]	CDP-glucose 4,6-dehydratase [EC:4.2.1.45]	K01709	rfbG	0	0	0	0	soil	0	salmiana	0	cacti	0	0	0
Amino sugar and nucleotide sugar metabolism [PATH:ko00520]	CDP-4-dehydro-6-deoxyglucose reductase, E1 [EC:1.17.1.1]	K12452	ascC	0	0	0	0	0	0	salmiana	0	cacti	0	0	0
Amino sugar and nucleotide sugar metabolism [PATH:ko00520]	CDP-4-dehydro-6-deoxyglucose reductase, E3 [EC:1.17.1.1]	K00523	ascD	rhizo	0	0	0	soil	0	0	0	0	0	0	0
Amino sugar and nucleotide sugar metabolism [PATH:ko00520]	CDP-paratose synthetase [EC:1.1.1.342]	K12453	rfbS	0	0	0	0	0	0	0	0	0	0	0	0
Amino sugar and nucleotide sugar metabolism [PATH:ko00520]	CDP-paratose 2-epimerase [EC:5.1.3.10]	K12454	rfbE	0	0	0	0	soil	soil	salmiana	0	cacti	0	0	0
Amino sugar and nucleotide sugar metabolism [PATH:ko00520]	CDP-abequose synthase [EC:1.1.1.341]	K12455	rfbJ	0	0	0	0	0	0	0	0	0	0	0	0
Amino sugar and nucleotide sugar metabolism [PATH:ko00520]	CDP-abequose synthase [EC:1.1.1.341]	K19632	rfbJ	0	0	0	0	0	0	0	0	0	0	0	0
Amino sugar and nucleotide sugar metabolism [PATH:ko00520]	CDP-3, 6-dideoxy-D-glycero-D-glycero-4-hexulose-5-epimerase [EC:5.1.-.-]	K15857	ascE	0	0	0	0	0	0	0	0	0	0	0	0
Amino sugar and nucleotide sugar metabolism [PATH:ko00520]	CDP-3, 6-dideoxy-D-glycero-L-glycero-4-hexulose-4-reductase [EC:1.1.1.-]	K15858	ascF	0	0	0	0	0	0	0	0	0	0	0	0
Amino sugar and nucleotide sugar metabolism [PATH:ko00520]	glucose-1-phosphate adenylyltransferase [EC:2.7.7.27]	K00975	glgC	0	0	0	0	0	0	0	0	0	0	0	0
Pyruvate metabolism [PATH:ko00620]	acetyl-CoA synthetase [EC:6.2.1.1]	K01895	ACSS	0	0	0	phyllo	0	0	tequilana	0	tequilana	0	0	0
Pyruvate metabolism [PATH:ko00620]	acetate---CoA ligase [EC:6.2.1.1]	K01913	AAE7	0	0	0	0	0	0	0	0	0	0	0	0
Pyruvate metabolism [PATH:ko00620]	pyruvate ferredoxin oxidoreductase alpha subunit [EC:1.2.7.1]	K00169	porA	0	0	0	0	0	0	0	0	0	0	0	0
Pyruvate metabolism [PATH:ko00620]	pyruvate ferredoxin oxidoreductase beta subunit [EC:1.2.7.1]	K00170	porB	0	0	0	0	0	0	0	0	0	0	0	0
Pyruvate metabolism [PATH:ko00620]	pyruvate ferredoxin oxidoreductase gamma subunit [EC:1.2.7.1]	K00172	porG	0	0	0	0	0	0	0	0	0	0	0	0
Pyruvate metabolism [PATH:ko00620]	pyruvate ferredoxin oxidoreductase delta subunit [EC:1.2.7.1]	K00171	porD	phyllo	0	soil	0	0	0	0	0	0	0	0	0
Pyruvate metabolism [PATH:ko00620]	pyruvate-ferredoxin/flavodoxin oxidoreductase [EC:1.2.7.1 1.2.7.-]	K03737	por	0	0	0	0	0	0	0	0	0	0	0	0
Pyruvate metabolism [PATH:ko00620]	2-oxoglutarate/2-oxoacid ferredoxin oxidoreductase subunit alpha [EC:1.2.7.3 1.2.7.11]	K00174	korA	0	0	0	0	soil	soil	salmiana	0	cacti	salmiana	0	cacti
Pyruvate metabolism [PATH:ko00620]	2-oxoglutarate/2-oxoacid ferredoxin oxidoreductase subunit beta [EC:1.2.7.3 1.2.7.11]	K00175	korB	0	0	0	0	soil	soil	salmiana	0	cacti	salmiana	0	cacti
Pyruvate metabolism [PATH:ko00620]	pyruvate dehydrogenase E1 component [EC:1.2.4.1]	K00163	aceE	0	0	0	0	0	0	0	0	cacti	0	0	0
Pyruvate metabolism [PATH:ko00620]	pyruvate dehydrogenase E1 component alpha subunit [EC:1.2.4.1]	K00161	PDHA	0	0	0	phyllo	0	0	0	0	0	0	0	0
Pyruvate metabolism [PATH:ko00620]	pyruvate dehydrogenase E1 component beta subunit [EC:1.2.4.1]	K00162	PDHB	0	0	0	phyllo	0	0	0	0	0	0	0	0
Pyruvate metabolism [PATH:ko00620]	pyruvate dehydrogenase E2 component (dihydrolipoamide acetyltransferase) [EC:2.3.1.12]	K00627	DLAT	0	0	0	0	0	0	0	0	0	0	0	0
Pyruvate metabolism [PATH:ko00620]	dihydrolipoamide dehydrogenase [EC:1.8.1.4]	K00382	DLD	0	0	0	0	0	0	0	0	0	0	0	0
Pyruvate metabolism [PATH:ko00620]	dihydrolipoamide dehydrogenase-binding protein of pyruvate dehydrogenase complex	K13997	PDHX	0	0	0	0	0	0	0	0	0	0	0	0
Pyruvate metabolism [PATH:ko00620]	formate C-acetyltransferase [EC:2.3.1.54]	K00656	E2.3.1.54	0	0	0	0	0	0	0	0	tequilana	0	0	0
Pyruvate metabolism [PATH:ko00620]	acetaldehyde dehydrogenase (acetylating) [EC:1.2.1.10]	K00132	E1.2.1.10	0	soil	0	0	0	0	0	0	0	salmiana	0	cacti
Pyruvate metabolism [PATH:ko00620]	acetaldehyde dehydrogenase / alcohol dehydrogenase [EC:1.2.1.10 1.1.1.1]	K04072	adhE	0	0	0	0	0	0	0	0	tequilana	tequilana	0	0
Pyruvate metabolism [PATH:ko00620]	acetaldehyde dehydrogenase [EC:1.2.1.10]	K04073	mhpF	rhizo	0	0	0	0	0	salmiana	0	cacti	0	0	cacti
Pyruvate metabolism [PATH:ko00620]	acetaldehyde/propanal dehydrogenase [EC:1.2.1.10 1.2.1.87]	K18366	bphJ	0	0	0	0	0	0	0	0	0	0	0	0
Pyruvate metabolism [PATH:ko00620]	aldehyde dehydrogenase	K04021	eutE	0	0	0	0	0	0	0	0	0	salmiana	0	cacti
Pyruvate metabolism [PATH:ko00620]	acetate kinase [EC:2.7.2.1]	K00925	ackA	0	0	0	0	phyllo	0	tequilana	0	tequilana	0	0	0
Pyruvate metabolism [PATH:ko00620]	phosphate acetyltransferase [EC:2.3.1.8]	K00625	E2.3.1.8	rhizo	0	0	0	0	0	0	0	0	0	0	cacti
Pyruvate metabolism [PATH:ko00620]	phosphate acetyltransferase [EC:2.3.1.8]	K13788	pta	0	0	0	0	phyllo	0	tequilana	0	tequilana	0	0	0
Pyruvate metabolism [PATH:ko00620]	putative phosphotransacetylase [EC:2.3.1.8]	K15024	K15024	0	0	0	0	0	0	0	0	0	tequilana	cacti	0
Pyruvate metabolism [PATH:ko00620]	phosphotransacetylase	K04020	eutD	0	0	0	0	0	0	0	0	0	0	0	0
Pyruvate metabolism [PATH:ko00620]	pyruvate kinase [EC:2.7.1.40]	K00873	PK	0	0	0	0	0	0	0	0	0	0	0	0
Pyruvate metabolism [PATH:ko00620]	pyruvate kinase isozymes R/L [EC:2.7.1.40]	K12406	PKLR	0	0	0	0	0	0	0	0	0	0	0	0
Pyruvate metabolism [PATH:ko00620]	acetyl-CoA carboxylase / biotin carboxylase 1 [EC:6.4.1.2 6.3.4.14 2.1.3.15]	K11262	ACACA	0	0	0	0	0	0	0	0	0	0	0	0
Pyruvate metabolism [PATH:ko00620]	acetyl-CoA carboxylase / biotin carboxylase 2 [EC:6.4.1.2 6.3.4.14 2.1.3.15]	K01946	ACACB	0	0	0	0	0	0	0	0	0	0	0	0
Pyruvate metabolism [PATH:ko00620]	acetyl-CoA carboxylase carboxyl transferase subunit alpha [EC:6.4.1.2 2.1.3.15]	K01962	accA	0	0	0	0	0	0	0	0	0	0	0	0
Pyruvate metabolism [PATH:ko00620]	acetyl-CoA carboxylase biotin carboxyl carrier protein	K02160	accB	0	0	0	0	0	0	0	0	0	0	0	0
Pyruvate metabolism [PATH:ko00620]	acetyl-CoA carboxylase, biotin carboxylase subunit [EC:6.4.1.2 6.3.4.14]	K01961	accC	0	0	0	0	0	0	0	0	0	0	0	0
Pyruvate metabolism [PATH:ko00620]	acetyl-CoA carboxylase carboxyl transferase subunit beta [EC:6.4.1.2 2.1.3.15]	K01963	accD	0	0	0	0	0	0	0	0	0	0	0	0
Pyruvate metabolism [PATH:ko00620]	acetyl-CoA/propionyl-CoA carboxylase, biotin carboxylase, biotin carboxyl carrier protein [EC:6.4.1.2 6.4.1.3 6.3.4.14]	K11263	bccA	0	0	0	0	0	0	0	0	0	0	0	0
Pyruvate metabolism [PATH:ko00620]	acetyl-CoA/propionyl-CoA carboxylase carboxyl transferase subunit [EC:6.4.1.2 6.4.1.3 2.1.3.15]	K18472	accD6	0	0	0	0	0	0	salmiana	0	cacti	salmiana	0	cacti
Pyruvate metabolism [PATH:ko00620]	acylphosphatase [EC:3.6.1.7]	K01512	acyP	0	0	0	0	0	0	0	0	0	0	0	0
Pyruvate metabolism [PATH:ko00620]	aldehyde dehydrogenase (NAD+) [EC:1.2.1.3]	K00128	ALDH	0	0	0	0	0	0	0	0	0	0	0	0
Pyruvate metabolism [PATH:ko00620]	aldehyde dehydrogenase family 7 member A1 [EC:1.2.1.31 1.2.1.8 1.2.1.3]	K14085	ALDH7A1	0	0	0	0	0	0	0	0	0	0	0	0
Pyruvate metabolism [PATH:ko00620]	aldehyde dehydrogenase family 9 member A1 [EC:1.2.1.47 1.2.1.3]	K00149	ALDH9A1	0	0	0	0	0	0	0	0	0	0	0	0
Pyruvate metabolism [PATH:ko00620]	aldehyde dehydrogenase [EC:1.2.1.-]	K00138	aldB	0	0	0	0	0	0	0	0	0	0	0	0
Pyruvate metabolism [PATH:ko00620]	acetyl-CoA hydrolase [EC:3.1.2.1]	K01067	E3.1.2.1	0	0	0	0	0	0	0	0	0	0	0	0
Pyruvate metabolism [PATH:ko00620]	succinyl-CoA:acetate CoA-transferase [EC:2.8.3.18]	K18118	aarC	rhizo	0	rhizo	0	0	0	0	0	0	0	0	0
Pyruvate metabolism [PATH:ko00620]	propionate CoA-transferase [EC:2.8.3.1]	K01026	pct	0	0	0	0	0	0	0	0	cacti	0	0	0
Pyruvate metabolism [PATH:ko00620]	acetate---CoA ligase (ADP-forming) subunit alpha [EC:6.2.1.13]	K01905	acdA	0	0	0	0	0	0	0	0	0	salmiana	0	0
Pyruvate metabolism [PATH:ko00620]	acetate---CoA ligase (ADP-forming) subunit beta [EC:6.2.1.13]	K22224	acdB	0	0	0	0	0	0	0	0	0	0	0	0
Pyruvate metabolism [PATH:ko00620]	pyruvate oxidase [EC:1.2.3.3]	K00158	E1.2.3.3	rhizo	0	0	0	0	0	0	0	0	salmiana	0	cacti
Pyruvate metabolism [PATH:ko00620]	L-lactate dehydrogenase (cytochrome) [EC:1.1.2.3]	K00101	lldD	0	0	0	0	0	0	0	0	0	0	0	0
Pyruvate metabolism [PATH:ko00620]	L-lactate dehydrogenase [EC:1.1.1.27]	K00016	LDH	rhizo	0	0	0	0	0	0	0	tequilana	0	0	0
Pyruvate metabolism [PATH:ko00620]	pyruvate dehydrogenase (quinone) [EC:1.2.5.1]	K00156	poxB	0	0	0	0	0	0	0	0	0	0	0	0
Pyruvate metabolism [PATH:ko00620]	lactate 2-monooxygenase [EC:1.13.12.4]	K00467	E1.13.12.4	0	0	0	0	0	0	salmiana	0	cacti	0	0	0
Pyruvate metabolism [PATH:ko00620]	D-lactate dehydrogenase [EC:1.1.1.28]	K03778	ldhA	0	0	0	0	phyllo	rhizo	0	0	tequilana	tequilana	0	0
Pyruvate metabolism [PATH:ko00620]	D-lactate dehydrogenase (quinone) [EC:1.1.5.12]	K03777	dld	0	0	0	0	phyllo	rhizo	0	0	tequilana	tequilana	0	0
Pyruvate metabolism [PATH:ko00620]	D-lactate dehydrogenase (cytochrome) [EC:1.1.2.4]	K00102	LDHD	0	0	0	0	soil	0	salmiana	0	cacti	0	0	0
Pyruvate metabolism [PATH:ko00620]	(R)-2-hydroxyglutarate---pyruvate transhydrogenase [EC:1.1.99.40]	K21618	DLD3	0	0	0	0	0	0	0	0	0	0	0	0
Pyruvate metabolism [PATH:ko00620]	NADPH-dependent methylglyoxal reductase [EC:1.1.1.283]	K17741	GRE2	0	0	0	0	0	0	0	0	0	0	0	0
Pyruvate metabolism [PATH:ko00620]	lactaldehyde dehydrogenase / glycolaldehyde dehydrogenase [EC:1.2.1.22 1.2.1.21]	K07248	aldA	0	0	0	rhizo	0	rhizo	0	0	0	0	0	0
Pyruvate metabolism [PATH:ko00620]	lactaldehyde dehydrogenase [EC:1.2.1.22]	K19266	E1.2.1.22	0	0	0	0	0	0	0	0	0	0	0	0
Pyruvate metabolism [PATH:ko00620]	lactoylglutathione lyase [EC:4.4.1.5]	K01759	GLO1	0	0	0	0	0	0	0	0	0	0	0	0
Pyruvate metabolism [PATH:ko00620]	hydroxyacylglutathione hydrolase [EC:3.1.2.6]	K01069	gloB	0	0	0	0	0	0	0	0	0	0	0	0
Pyruvate metabolism [PATH:ko00620]	D-lactate dehydratase / protein deglycase [EC:4.2.1.130 3.5.1.124]	K05523	hchA	0	0	0	0	0	0	0	0	0	tequilana	cacti	0
Pyruvate metabolism [PATH:ko00620]	D-lactate dehydratase [EC:4.2.1.130]	K18881	DJ1D	0	0	0	0	0	0	0	0	0	0	0	0
Pyruvate metabolism [PATH:ko00620]	D-lactate dehydratase [EC:4.2.1.130]	K22211	GLX3	0	0	0	0	0	0	0	0	0	0	0	0
Pyruvate metabolism [PATH:ko00620]	lactate racemase [EC:5.1.2.1]	K22373	larA	0	0	0	0	0	0	0	0	0	0	0	0
Pyruvate metabolism [PATH:ko00620]	glyoxylate/hydroxypyruvate reductase [EC:1.1.1.79 1.1.1.81]	K00049	GRHPR	0	0	0	0	0	0	0	0	0	0	0	0
Pyruvate metabolism [PATH:ko00620]	glyoxylate/hydroxypyruvate reductase [EC:1.1.1.79 1.1.1.81]	K12972	ghrA	0	0	0	0	0	rhizo	0	0	0	0	0	tequilana
Pyruvate metabolism [PATH:ko00620]	glyoxylate/hydroxypyruvate/2-ketogluconate reductase [EC:1.1.1.79 1.1.1.81 1.1.1.215]	K00090	ghrB	0	phyllo	rhizo	0	0	rhizo	0	salmiana	tequilana	tequilana	0	0
Pyruvate metabolism [PATH:ko00620]	malate dehydrogenase (oxaloacetate-decarboxylating) [EC:1.1.1.38]	K00027	ME2	0	0	0	0	0	0	0	0	0	0	0	0
Pyruvate metabolism [PATH:ko00620]	malate dehydrogenase (decarboxylating) [EC:1.1.1.39]	K00028	E1.1.1.39	0	0	0	0	0	0	0	0	0	0	0	0
Pyruvate metabolism [PATH:ko00620]	malate dehydrogenase (oxaloacetate-decarboxylating)(NADP+) [EC:1.1.1.40]	K00029	E1.1.1.40	0	0	0	0	0	0	tequilana	0	tequilana	0	0	0
Pyruvate metabolism [PATH:ko00620]	oxaloacetate decarboxylase, alpha subunit [EC:4.1.1.112]	K01571	oadA	0	0	0	0	soil	soil	salmiana	0	cacti	salmiana	0	cacti
Pyruvate metabolism [PATH:ko00620]	oxaloacetate decarboxylase, beta subunit [EC:4.1.1.112]	K01572	oadB	0	0	0	0	0	0	0	0	0	0	cacti	cacti
Pyruvate metabolism [PATH:ko00620]	oxaloacetate decarboxylase, gamma subunit [EC:4.1.1.112]	K01573	oadG	0	0	0	0	0	0	0	0	0	0	0	0
Pyruvate metabolism [PATH:ko00620]	oxaloacetate decarboxylase [EC:4.1.1.112]	K01003	bcpA	0	0	0	0	0	rhizo	0	0	0	0	0	tequilana
Pyruvate metabolism [PATH:ko00620]	pyruvate carboxylase [EC:6.4.1.1]	K01958	PC	0	0	0	0	0	0	0	0	cacti	0	0	0
Pyruvate metabolism [PATH:ko00620]	pyruvate carboxylase subunit A [EC:6.4.1.1]	K01959	pycA	0	0	0	0	0	0	0	0	0	0	0	tequilana
Pyruvate metabolism [PATH:ko00620]	pyruvate carboxylase subunit B [EC:6.4.1.1]	K01960	pycB	0	0	0	0	0	0	0	0	0	0	0	tequilana
Pyruvate metabolism [PATH:ko00620]	malate dehydrogenase [EC:1.1.1.37]	K00025	MDH1	0	0	0	0	0	0	0	0	0	0	0	0
Pyruvate metabolism [PATH:ko00620]	malate dehydrogenase [EC:1.1.1.37]	K00026	MDH2	0	0	0	0	0	0	0	0	0	0	0	0
Pyruvate metabolism [PATH:ko00620]	malate dehydrogenase [EC:1.1.1.37]	K00024	mdh	0	0	0	0	0	0	0	0	0	0	0	0
Pyruvate metabolism [PATH:ko00620]	malate dehydrogenase (NADP+) [EC:1.1.1.82]	K00051	E1.1.1.82	0	0	0	0	0	0	0	0	0	0	0	0
Pyruvate metabolism [PATH:ko00620]	malate dehydrogenase (quinone) [EC:1.1.5.4]	K00116	mqo	0	0	rhizo	0	0	rhizo	0	0	0	tequilana	0	0
Pyruvate metabolism [PATH:ko00620]	fumarate hydratase, class I [EC:4.2.1.2]	K01676	E4.2.1.2A	0	0	0	0	0	0	0	0	0	0	0	0
Pyruvate metabolism [PATH:ko00620]	fumarate hydratase subunit alpha [EC:4.2.1.2]	K01677	E4.2.1.2AA	0	0	soil	0	0	0	salmiana	0	cacti	salmiana	0	cacti
Pyruvate metabolism [PATH:ko00620]	fumarate hydratase subunit beta [EC:4.2.1.2]	K01678	E4.2.1.2AB	0	0	soil	0	0	0	0	0	0	0	0	0
Pyruvate metabolism [PATH:ko00620]	fumarate hydratase, class II [EC:4.2.1.2]	K01679	E4.2.1.2B	0	0	0	0	0	0	0	0	0	0	0	0
Pyruvate metabolism [PATH:ko00620]	fumarate reductase flavoprotein subunit [EC:1.3.5.4]	K00244	frdA	0	0	0	0	0	0	0	0	0	0	0	0
Pyruvate metabolism [PATH:ko00620]	fumarate reductase iron-sulfur subunit [EC:1.3.5.4]	K00245	frdB	0	0	0	0	0	0	0	0	tequilana	0	0	0
Pyruvate metabolism [PATH:ko00620]	fumarate reductase subunit C	K00246	frdC	0	0	0	0	0	0	0	salmiana	tequilana	0	0	tequilana
Pyruvate metabolism [PATH:ko00620]	fumarate reductase subunit D	K00247	frdD	0	0	0	0	0	0	0	0	tequilana	0	0	tequilana
Pyruvate metabolism [PATH:ko00620]	malolactic enzyme [EC:4.1.1.101]	K22212	mleA	0	0	0	0	0	0	0	0	0	0	0	0
Pyruvate metabolism [PATH:ko00620]	phosphoenolpyruvate carboxylase [EC:4.1.1.31]	K01595	ppc	0	0	0	0	0	0	0	0	0	0	0	0
Pyruvate metabolism [PATH:ko00620]	phosphoenolpyruvate carboxykinase (GTP) [EC:4.1.1.32]	K01596	E4.1.1.32	0	0	0	0	0	0	0	0	cacti	0	0	0
Pyruvate metabolism [PATH:ko00620]	phosphoenolpyruvate carboxykinase (diphosphate) [EC:4.1.1.38]	K20370	PEPCK	0	0	0	0	0	0	0	0	0	0	0	0
Pyruvate metabolism [PATH:ko00620]	phosphoenolpyruvate carboxykinase (ATP) [EC:4.1.1.49]	K01610	E4.1.1.49	0	0	0	0	0	0	0	0	0	0	0	0
Pyruvate metabolism [PATH:ko00620]	pyruvate, orthophosphate dikinase [EC:2.7.9.1]	K01006	ppdK	0	0	0	0	0	soil	0	0	0	salmiana	0	0
Pyruvate metabolism [PATH:ko00620]	pyruvate, water dikinase [EC:2.7.9.2]	K01007	pps	0	0	0	phyllo	phyllo	0	tequilana	0	tequilana	0	0	0
Pyruvate metabolism [PATH:ko00620]	malate synthase [EC:2.3.3.9]	K01638	aceB	0	0	0	0	0	0	0	0	0	0	0	0
Pyruvate metabolism [PATH:ko00620]	acetyl-CoA C-acetyltransferase [EC:2.3.1.9]	K00626	E2.3.1.9	0	0	0	0	0	0	0	0	0	0	0	0
Pyruvate metabolism [PATH:ko00620]	2-isopropylmalate synthase [EC:2.3.3.13]	K01649	leuA	0	0	0	0	0	0	0	0	0	0	0	0
Pyruvate metabolism [PATH:ko00620]	homocitrate synthase [EC:2.3.3.14]	K01655	LYS21	0	0	0	0	0	0	0	0	0	0	0	0
Pyruvate metabolism [PATH:ko00620]	homocitrate synthase NifV [EC:2.3.3.14]	K02594	nifV	0	0	0	0	0	0	0	0	0	0	0	0
Pyruvate metabolism [PATH:ko00620]	methanogen homocitrate synthase [EC:2.3.3.14 2.3.3.-]	K10977	aksA	0	0	0	0	0	0	0	0	0	salmiana	0	cacti
Glyoxylate and dicarboxylate metabolism [PATH:ko00630]	isocitrate lyase [EC:4.1.3.1]	K01637	E4.1.3.1	0	0	0	0	0	0	0	0	0	0	0	0
Glyoxylate and dicarboxylate metabolism [PATH:ko00630]	acetyl-CoA synthetase [EC:6.2.1.1]	K01895	ACSS	0	0	0	phyllo	0	0	tequilana	0	tequilana	0	0	0
Glyoxylate and dicarboxylate metabolism [PATH:ko00630]	acetate---CoA ligase [EC:6.2.1.1]	K01913	AAE7	0	0	0	0	0	0	0	0	0	0	0	0
Glyoxylate and dicarboxylate metabolism [PATH:ko00630]	malate synthase [EC:2.3.3.9]	K01638	aceB	0	0	0	0	0	0	0	0	0	0	0	0
Glyoxylate and dicarboxylate metabolism [PATH:ko00630]	malate dehydrogenase [EC:1.1.1.37]	K00025	MDH1	0	0	0	0	0	0	0	0	0	0	0	0
Glyoxylate and dicarboxylate metabolism [PATH:ko00630]	malate dehydrogenase [EC:1.1.1.37]	K00026	MDH2	0	0	0	0	0	0	0	0	0	0	0	0
Glyoxylate and dicarboxylate metabolism [PATH:ko00630]	malate dehydrogenase [EC:1.1.1.37]	K00024	mdh	0	0	0	0	0	0	0	0	0	0	0	0
Glyoxylate and dicarboxylate metabolism [PATH:ko00630]	citrate synthase [EC:2.3.3.1]	K01647	CS	0	0	0	0	0	0	0	0	0	0	0	0
Glyoxylate and dicarboxylate metabolism [PATH:ko00630]	aconitate hydratase [EC:4.2.1.3]	K01681	ACO	0	0	0	0	soil	0	0	0	cacti	0	0	0
Glyoxylate and dicarboxylate metabolism [PATH:ko00630]	aconitate hydratase 2 / 2-methylisocitrate dehydratase [EC:4.2.1.3 4.2.1.99]	K01682	acnB	0	phyllo	rhizo	0	0	0	0	0	tequilana	0	0	0
Glyoxylate and dicarboxylate metabolism [PATH:ko00630]	malate-CoA ligase subunit alpha [EC:6.2.1.9]	K08692	mtkB	phyllo	0	0	0	0	0	salmiana	0	cacti	salmiana	0	cacti
Glyoxylate and dicarboxylate metabolism [PATH:ko00630]	malate-CoA ligase subunit beta [EC:6.2.1.9]	K14067	mtkA	phyllo	phyllo	0	0	0	0	salmiana	0	cacti	salmiana	0	cacti
Glyoxylate and dicarboxylate metabolism [PATH:ko00630]	acetyl-CoA C-acetyltransferase [EC:2.3.1.9]	K00626	E2.3.1.9	0	0	0	0	0	0	0	0	0	0	0	0
Glyoxylate and dicarboxylate metabolism [PATH:ko00630]	acetoacetyl-CoA reductase [EC:1.1.1.36]	K00023	phbB	0	0	0	0	soil	0	0	0	cacti	0	0	0
Glyoxylate and dicarboxylate metabolism [PATH:ko00630]	3-hydroxybutyryl-CoA dehydratase [EC:4.2.1.55]	K17865	croR	0	0	0	0	0	0	0	0	cacti	0	0	0
Glyoxylate and dicarboxylate metabolism [PATH:ko00630]	crotonyl-CoA carboxylase/reductase [EC:1.3.1.85]	K14446	ccr	0	0	0	0	0	0	salmiana	0	cacti	salmiana	0	cacti
Glyoxylate and dicarboxylate metabolism [PATH:ko00630]	methylmalonyl-CoA/ethylmalonyl-CoA epimerase [EC:5.1.99.1]	K05606	MCEE	0	0	0	0	soil	soil	salmiana	0	cacti	0	0	cacti
Glyoxylate and dicarboxylate metabolism [PATH:ko00630]	ethylmalonyl-CoA mutase [EC:5.4.99.63]	K14447	ecm	0	0	0	0	soil	soil	salmiana	0	cacti	salmiana	0	0
Glyoxylate and dicarboxylate metabolism [PATH:ko00630]	(2S)-methylsuccinyl-CoA dehydrogenase [EC:1.3.8.12]	K14448	mcd	0	0	0	0	0	0	salmiana	0	cacti	salmiana	0	0
Glyoxylate and dicarboxylate metabolism [PATH:ko00630]	2-methylfumaryl-CoA hydratase [EC:4.2.1.148]	K14449	mch	phyllo	0	0	0	0	0	salmiana	0	cacti	salmiana	0	0
Glyoxylate and dicarboxylate metabolism [PATH:ko00630]	malyl-CoA/(S)-citramalyl-CoA lyase [EC:4.1.3.24 4.1.3.25]	K08691	mcl	0	0	0	0	soil	soil	salmiana	0	cacti	salmiana	0	cacti
Glyoxylate and dicarboxylate metabolism [PATH:ko00630]	(3S)-malyl-CoA thioesterase [EC:3.1.2.30]	K14451	mcl2	0	0	0	0	0	0	0	0	0	0	0	0
Glyoxylate and dicarboxylate metabolism [PATH:ko00630]	propionyl-CoA carboxylase alpha chain [EC:6.4.1.3]	K01965	PCCA	0	0	0	rhizo	soil	0	salmiana	0	cacti	0	0	0
Glyoxylate and dicarboxylate metabolism [PATH:ko00630]	propionyl-CoA carboxylase beta chain [EC:6.4.1.3 2.1.3.15]	K01966	PCCB	0	0	0	0	soil	soil	salmiana	0	cacti	salmiana	0	0
Glyoxylate and dicarboxylate metabolism [PATH:ko00630]	acetyl-CoA/propionyl-CoA carboxylase, biotin carboxylase, biotin carboxyl carrier protein [EC:6.4.1.2 6.4.1.3 6.3.4.14]	K11263	bccA	0	0	0	0	0	0	0	0	0	0	0	0
Glyoxylate and dicarboxylate metabolism [PATH:ko00630]	acetyl-CoA/propionyl-CoA carboxylase carboxyl transferase subunit [EC:6.4.1.2 6.4.1.3 2.1.3.15]	K18472	accD6	0	0	0	0	0	0	salmiana	0	cacti	salmiana	0	cacti
Glyoxylate and dicarboxylate metabolism [PATH:ko00630]	acetyl-CoA/propionyl-CoA carboxylase carboxyl transferase subunit [EC:6.4.1.2 6.4.1.3 2.1.3.15]	K19312	pccB	0	0	0	0	0	0	0	0	0	salmiana	0	cacti
Glyoxylate and dicarboxylate metabolism [PATH:ko00630]	acetyl-CoA/propionyl-CoA carboxylase, PccX subunit [EC:6.4.1.2 6.4.1.3]	K22568	pccX	0	0	0	0	0	0	0	0	0	0	0	0
Glyoxylate and dicarboxylate metabolism [PATH:ko00630]	acetyl-CoA/propionyl-CoA carboxylase [EC:6.4.1.2 6.4.1.3]	K01964	K01964	0	0	0	0	0	0	0	0	0	0	0	0
Glyoxylate and dicarboxylate metabolism [PATH:ko00630]	acetyl-CoA/propionyl-CoA carboxylase [EC:6.4.1.2 6.4.1.3 2.1.3.15]	K15036	K15036	0	0	0	0	0	0	0	0	0	0	0	0
Glyoxylate and dicarboxylate metabolism [PATH:ko00630]	biotin carboxyl carrier protein	K15037	K15037	0	0	0	0	0	0	0	0	0	0	0	0
Glyoxylate and dicarboxylate metabolism [PATH:ko00630]	methylmalonyl-CoA mutase [EC:5.4.99.2]	K01847	MUT	0	0	0	0	soil	0	salmiana	0	cacti	0	0	0
Glyoxylate and dicarboxylate metabolism [PATH:ko00630]	methylmalonyl-CoA mutase, C-terminal domain [EC:5.4.99.2]	K01849	E5.4.99.2B	0	0	0	0	0	0	salmiana	0	cacti	salmiana	0	0
Glyoxylate and dicarboxylate metabolism [PATH:ko00630]	methylmalonyl-CoA mutase, N-terminal domain [EC:5.4.99.2]	K01848	E5.4.99.2A	0	0	0	0	0	soil	0	0	cacti	salmiana	0	cacti
Glyoxylate and dicarboxylate metabolism [PATH:ko00630]	methylaspartate mutase epsilon subunit [EC:5.4.99.1]	K19268	glmE	0	0	0	0	0	0	0	0	0	0	0	0
Glyoxylate and dicarboxylate metabolism [PATH:ko00630]	methylaspartate mutase sigma subunit [EC:5.4.99.1]	K01846	glmS	0	0	0	0	0	0	0	0	0	0	0	0
Glyoxylate and dicarboxylate metabolism [PATH:ko00630]	methylaspartate ammonia-lyase [EC:4.3.1.2]	K04835	mal	0	0	0	0	0	0	0	0	0	0	0	0
Glyoxylate and dicarboxylate metabolism [PATH:ko00630]	succinyl-CoA:mesaconate CoA transferase [EC:2.8.3.-]	K19280	mct	0	0	0	0	0	0	0	0	0	0	0	0
Glyoxylate and dicarboxylate metabolism [PATH:ko00630]	beta-methylmalyl-CoA/(S)-malyl-CoA lyase [EC:4.1.3.24]	K19281	mcl	0	0	0	0	0	0	0	0	0	0	0	0
Glyoxylate and dicarboxylate metabolism [PATH:ko00630]	bifunctional (S)-malyl-CoA lyase/thioesterase [EC:4.1.3.24 3.1.2.30]	K19282	aceB	0	0	0	0	0	0	0	0	0	0	0	0
Glyoxylate and dicarboxylate metabolism [PATH:ko00630]	(S)-2-hydroxy-acid oxidase [EC:1.1.3.15]	K11517	HAO	0	0	0	0	0	0	0	0	0	salmiana	0	cacti
Glyoxylate and dicarboxylate metabolism [PATH:ko00630]	glycolate oxidase [EC:1.1.3.15]	K00104	glcD	0	0	0	0	0	0	0	0	0	0	0	0
Glyoxylate and dicarboxylate metabolism [PATH:ko00630]	glycolate oxidase FAD binding subunit	K11472	glcE	0	0	0	0	0	0	0	0	cacti	0	0	0
Glyoxylate and dicarboxylate metabolism [PATH:ko00630]	glycolate oxidase iron-sulfur subunit	K11473	glcF	0	0	0	0	soil	0	salmiana	0	cacti	0	0	0
Glyoxylate and dicarboxylate metabolism [PATH:ko00630]	catalase [EC:1.11.1.6]	K03781	katE	0	0	0	0	0	0	0	0	0	0	0	0
Glyoxylate and dicarboxylate metabolism [PATH:ko00630]	glyoxylate reductase [EC:1.1.1.26]	K00015	gyaR	0	0	0	0	soil	0	salmiana	0	cacti	salmiana	0	cacti
Glyoxylate and dicarboxylate metabolism [PATH:ko00630]	glyoxylate/hydroxypyruvate reductase [EC:1.1.1.79 1.1.1.81]	K00049	GRHPR	0	0	0	0	0	0	0	0	0	0	0	0
Glyoxylate and dicarboxylate metabolism [PATH:ko00630]	glyoxylate/hydroxypyruvate reductase [EC:1.1.1.79 1.1.1.81]	K15919	HPR2_3	0	0	0	0	0	0	0	0	0	0	0	0
Glyoxylate and dicarboxylate metabolism [PATH:ko00630]	glyoxylate/succinic semialdehyde reductase [EC:1.1.1.79 1.1.1.-]	K18121	GLYR	0	0	0	0	0	0	salmiana	0	cacti	salmiana	0	cacti
Glyoxylate and dicarboxylate metabolism [PATH:ko00630]	glyoxylate/hydroxypyruvate reductase [EC:1.1.1.79 1.1.1.81]	K12972	ghrA	0	0	0	0	0	rhizo	0	0	0	0	0	tequilana
Glyoxylate and dicarboxylate metabolism [PATH:ko00630]	glyoxylate/hydroxypyruvate/2-ketogluconate reductase [EC:1.1.1.79 1.1.1.81 1.1.1.215]	K00090	ghrB	0	phyllo	rhizo	0	0	rhizo	0	salmiana	tequilana	tequilana	0	0
Glyoxylate and dicarboxylate metabolism [PATH:ko00630]	glycerate dehydrogenase [EC:1.1.1.29]	K00018	hprA	0	0	0	0	0	0	0	0	0	0	0	0
Glyoxylate and dicarboxylate metabolism [PATH:ko00630]	glycerate dehydrogenase [EC:1.1.1.29]	K15893	HPR1	0	0	0	0	0	0	0	0	0	0	0	0
Glyoxylate and dicarboxylate metabolism [PATH:ko00630]	phosphoglycolate phosphatase [EC:3.1.3.18 3.1.3.48]	K19269	PGP	0	0	0	0	0	0	0	0	0	0	0	0
Glyoxylate and dicarboxylate metabolism [PATH:ko00630]	phosphoglycolate phosphatase [EC:3.1.3.18]	K01091	gph	0	0	0	0	0	0	0	0	0	0	0	0
Glyoxylate and dicarboxylate metabolism [PATH:ko00630]	phosphoglycolate phosphatase [EC:3.1.3.18]	K22223	pgp	0	0	0	0	0	0	0	0	0	0	0	0
Glyoxylate and dicarboxylate metabolism [PATH:ko00630]	ribulose-bisphosphate carboxylase large chain [EC:4.1.1.39]	K01601	rbcL	0	0	0	0	0	0	0	0	0	0	0	0
Glyoxylate and dicarboxylate metabolism [PATH:ko00630]	ribulose-bisphosphate carboxylase small chain [EC:4.1.1.39]	K01602	rbcS	0	0	0	0	0	0	0	0	0	salmiana	0	cacti
Glyoxylate and dicarboxylate metabolism [PATH:ko00630]	alanine-glyoxylate transaminase / serine-glyoxylate transaminase / serine-pyruvate transaminase [EC:2.6.1.44 2.6.1.45 2.6.1.51]	K00830	AGXT	0	0	0	0	soil	soil	salmiana	0	cacti	salmiana	0	0
Glyoxylate and dicarboxylate metabolism [PATH:ko00630]	glutamate--glyoxylate aminotransferase [EC:2.6.1.4 2.6.1.2 2.6.1.44]	K14272	GGAT	0	0	0	0	0	0	0	0	0	0	0	0
Glyoxylate and dicarboxylate metabolism [PATH:ko00630]	glutamate synthase (ferredoxin) [EC:1.4.7.1]	K00284	GLU	0	0	0	0	soil	soil	salmiana	0	cacti	salmiana	0	0
Glyoxylate and dicarboxylate metabolism [PATH:ko00630]	glutamine synthetase [EC:6.3.1.2]	K01915	glnA	0	0	0	0	0	0	0	0	0	0	0	0
Glyoxylate and dicarboxylate metabolism [PATH:ko00630]	glycine hydroxymethyltransferase [EC:2.1.2.1]	K00600	glyA	0	0	0	0	0	0	0	0	0	0	0	0
Glyoxylate and dicarboxylate metabolism [PATH:ko00630]	glycine dehydrogenase [EC:1.4.4.2]	K00281	GLDC	0	0	0	0	0	0	0	0	0	0	0	0
Glyoxylate and dicarboxylate metabolism [PATH:ko00630]	glycine dehydrogenase subunit 1 [EC:1.4.4.2]	K00282	gcvPA	0	0	0	0	soil	soil	salmiana	0	cacti	salmiana	0	cacti
Glyoxylate and dicarboxylate metabolism [PATH:ko00630]	glycine dehydrogenase subunit 2 [EC:1.4.4.2]	K00283	gcvPB	0	0	0	0	soil	soil	salmiana	0	cacti	salmiana	0	cacti
Glyoxylate and dicarboxylate metabolism [PATH:ko00630]	aminomethyltransferase [EC:2.1.2.10]	K00605	gcvT	0	0	0	0	0	0	0	0	0	0	0	0
Glyoxylate and dicarboxylate metabolism [PATH:ko00630]	dihydrolipoamide dehydrogenase [EC:1.8.1.4]	K00382	DLD	0	0	0	0	0	0	0	0	0	0	0	0
Glyoxylate and dicarboxylate metabolism [PATH:ko00630]	glycine cleavage system H protein	K02437	gcvH	0	0	0	0	0	0	0	0	0	0	0	0
Glyoxylate and dicarboxylate metabolism [PATH:ko00630]	tartronate-semialdehyde synthase [EC:4.1.1.47]	K01608	gcl	0	0	0	0	0	0	salmiana	0	cacti	0	0	0
Glyoxylate and dicarboxylate metabolism [PATH:ko00630]	hydroxypyruvate isomerase [EC:5.3.1.22]	K01816	hyi	0	0	0	0	0	0	0	0	cacti	0	0	0
Glyoxylate and dicarboxylate metabolism [PATH:ko00630]	2-hydroxy-3-oxopropionate reductase [EC:1.1.1.60]	K00042	garR	0	0	0	0	0	0	0	0	0	0	0	0
Glyoxylate and dicarboxylate metabolism [PATH:ko00630]	glycerate 2-kinase [EC:2.7.1.165]	K00865	glxK	0	0	0	0	0	0	0	0	0	0	0	0
Glyoxylate and dicarboxylate metabolism [PATH:ko00630]	glycerate 2-kinase [EC:2.7.1.165]	K11529	gck	0	0	0	0	0	0	0	0	tequilana	salmiana	0	cacti
Glyoxylate and dicarboxylate metabolism [PATH:ko00630]	D-glycerate 3-kinase [EC:2.7.1.31]	K15918	GLYK	0	phyllo	0	0	0	0	0	0	0	0	0	0
Glyoxylate and dicarboxylate metabolism [PATH:ko00630]	hydroxypyruvate reductase [EC:1.1.1.81]	K00050	ttuD	0	0	0	0	0	0	0	0	0	0	0	0
Glyoxylate and dicarboxylate metabolism [PATH:ko00630]	lactaldehyde dehydrogenase / glycolaldehyde dehydrogenase [EC:1.2.1.22 1.2.1.21]	K07248	aldA	0	0	0	rhizo	0	rhizo	0	0	0	0	0	0
Glyoxylate and dicarboxylate metabolism [PATH:ko00630]	lactaldehyde reductase [EC:1.1.1.77]	K00048	fucO	0	0	0	0	0	0	0	0	0	0	0	0
Glyoxylate and dicarboxylate metabolism [PATH:ko00630]	L(+)-tartrate dehydratase alpha subunit [EC:4.2.1.32]	K03779	ttdA	0	soil	0	0	0	0	salmiana	0	cacti	0	0	0
Glyoxylate and dicarboxylate metabolism [PATH:ko00630]	L(+)-tartrate dehydratase beta subunit [EC:4.2.1.32]	K03780	ttdB	0	soil	0	0	0	0	0	0	0	0	0	0
Glyoxylate and dicarboxylate metabolism [PATH:ko00630]	tartrate dehydrogenase/decarboxylase / D-malate dehydrogenase [EC:1.1.1.93 4.1.1.73 1.1.1.83]	K07246	ttuC	0	0	0	0	soil	0	0	0	cacti	0	0	0
Glyoxylate and dicarboxylate metabolism [PATH:ko00630]	2-dehydro-3-deoxyphosphogluconate aldolase / (4S)-4-hydroxy-2-oxoglutarate aldolase [EC:4.1.2.14 4.1.3.42]	K01625	eda	0	0	0	0	0	0	0	0	0	0	0	0
Glyoxylate and dicarboxylate metabolism [PATH:ko00630]	4-hydroxy-2-oxoglutarate aldolase [EC:4.1.3.16]	K18123	HOGA1	0	soil	0	0	0	0	0	0	0	salmiana	0	cacti
Glyoxylate and dicarboxylate metabolism [PATH:ko00630]	oxalate decarboxylase [EC:4.1.1.2]	K01569	oxdD	0	0	0	0	0	rhizo	0	0	0	tequilana	0	tequilana
Glyoxylate and dicarboxylate metabolism [PATH:ko00630]	formate dehydrogenase [EC:1.17.1.9]	K00122	FDH	0	0	0	0	soil	soil	0	0	cacti	salmiana	0	0
Glyoxylate and dicarboxylate metabolism [PATH:ko00630]	formate dehydrogenase subunit delta [EC:1.17.1.9]	K00126	fdsD	0	phyllo	0	0	0	0	salmiana	0	cacti	0	0	0
Glyoxylate and dicarboxylate metabolism [PATH:ko00630]	formate dehydrogenase major subunit [EC:1.17.1.9]	K00123	fdoG	0	0	0	0	0	0	0	0	0	0	0	0
Glyoxylate and dicarboxylate metabolism [PATH:ko00630]	formate dehydrogenase beta subunit [EC:1.17.1.9]	K22515	fdwB	0	0	0	0	0	0	0	0	0	0	0	0
Glyoxylate and dicarboxylate metabolism [PATH:ko00630]	formate dehydrogenase iron-sulfur subunit	K00124	fdoH	0	0	0	0	0	0	0	0	0	0	0	0
Glyoxylate and dicarboxylate metabolism [PATH:ko00630]	formate dehydrogenase subunit gamma	K00127	fdoI	0	0	0	0	0	0	0	0	0	0	0	0
Glyoxylate and dicarboxylate metabolism [PATH:ko00630]	arylformamidase [EC:3.5.1.9]	K01432	AFMID	0	0	0	0	soil	0	0	0	cacti	0	0	0
Glyoxylate and dicarboxylate metabolism [PATH:ko00630]	kynurenine formamidase [EC:3.5.1.9]	K14263	BNA7	0	0	0	0	0	0	0	0	0	0	0	0
Glyoxylate and dicarboxylate metabolism [PATH:ko00630]	arylformamidase [EC:3.5.1.9]	K07130	kynB	0	0	0	0	0	0	salmiana	0	cacti	0	0	cacti
Glyoxylate and dicarboxylate metabolism [PATH:ko00630]	formyltetrahydrofolate deformylase [EC:3.5.1.10]	K01433	purU	0	0	0	0	0	0	0	0	0	0	0	0
Glyoxylate and dicarboxylate metabolism [PATH:ko00630]	formylmethionine deformylase [EC:3.5.1.31]	K01450	def	0	0	0	0	0	0	0	0	0	0	0	0
Glyoxylate and dicarboxylate metabolism [PATH:ko00630]	formamidase [EC:3.5.1.49]	K01455	E3.5.1.49	0	0	0	0	0	0	salmiana	0	cacti	0	0	0
Glyoxylate and dicarboxylate metabolism [PATH:ko00630]	N,N-dimethylformamidase [EC:3.5.1.56]	K03418	E3.5.1.56	phyllo	phyllo	0	0	0	0	0	0	cacti	salmiana	0	0
Glyoxylate and dicarboxylate metabolism [PATH:ko00630]	N-formylglutamate deformylase [EC:3.5.1.68]	K01458	hutG	0	0	0	0	0	0	0	0	0	0	0	0
Glyoxylate and dicarboxylate metabolism [PATH:ko00630]	oxalate---CoA ligase [EC:6.2.1.8]	K22133	AAE3	0	0	0	0	0	0	0	0	0	0	0	0
Glyoxylate and dicarboxylate metabolism [PATH:ko00630]	oxalyl-CoA decarboxylase [EC:4.1.1.8]	K01577	oxc	0	0	0	0	0	0	salmiana	0	cacti	salmiana	0	0
Propanoate metabolism [PATH:ko00640]	acetyl-CoA synthetase [EC:6.2.1.1]	K01895	ACSS	0	0	0	phyllo	0	0	tequilana	0	tequilana	0	0	0
Propanoate metabolism [PATH:ko00640]	propionyl-CoA synthetase [EC:6.2.1.17]	K01908	prpE	0	0	0	0	soil	0	salmiana	0	cacti	0	0	0
Propanoate metabolism [PATH:ko00640]	propionate CoA-transferase [EC:2.8.3.1]	K01026	pct	0	0	0	0	0	0	0	0	cacti	0	0	0
Propanoate metabolism [PATH:ko00640]	acetate---CoA ligase (ADP-forming) subunit alpha [EC:6.2.1.13]	K01905	acdA	0	0	0	0	0	0	0	0	0	salmiana	0	0
Propanoate metabolism [PATH:ko00640]	acetate---CoA ligase (ADP-forming) subunit beta [EC:6.2.1.13]	K22224	acdB	0	0	0	0	0	0	0	0	0	0	0	0
Propanoate metabolism [PATH:ko00640]	acetate kinase [EC:2.7.2.1]	K00925	ackA	0	0	0	0	phyllo	0	tequilana	0	tequilana	0	0	0
Propanoate metabolism [PATH:ko00640]	propionate kinase [EC:2.7.2.15]	K00932	tdcD	0	0	0	0	0	0	0	0	0	tequilana	0	tequilana
Propanoate metabolism [PATH:ko00640]	propionate kinase [EC:2.7.2.15]	K19697	pduW	0	0	0	0	0	0	0	0	0	0	0	0
Propanoate metabolism [PATH:ko00640]	phosphate acetyltransferase [EC:2.3.1.8]	K00625	E2.3.1.8	rhizo	0	0	0	0	0	0	0	0	0	0	cacti
Propanoate metabolism [PATH:ko00640]	phosphate acetyltransferase [EC:2.3.1.8]	K13788	pta	0	0	0	0	phyllo	0	tequilana	0	tequilana	0	0	0
Propanoate metabolism [PATH:ko00640]	putative phosphotransacetylase [EC:2.3.1.8]	K15024	K15024	0	0	0	0	0	0	0	0	0	tequilana	cacti	0
Propanoate metabolism [PATH:ko00640]	phosphate propanoyltransferase [EC:2.3.1.222]	K13923	pduL	0	0	0	0	0	0	0	0	0	0	0	0
Propanoate metabolism [PATH:ko00640]	2-oxoisovalerate dehydrogenase E1 component alpha subunit [EC:1.2.4.4]	K00166	BCKDHA	0	0	0	0	soil	0	salmiana	0	cacti	0	0	0
Propanoate metabolism [PATH:ko00640]	2-oxoisovalerate dehydrogenase E1 component beta subunit [EC:1.2.4.4]	K00167	BCKDHB	0	0	0	0	soil	0	salmiana	0	cacti	0	0	0
Propanoate metabolism [PATH:ko00640]	2-oxoisovalerate dehydrogenase E1 component [EC:1.2.4.4]	K11381	bkdA	0	0	0	0	soil	soil	salmiana	0	cacti	salmiana	0	0
Propanoate metabolism [PATH:ko00640]	2-oxoisovalerate dehydrogenase E2 component (dihydrolipoyl transacylase) [EC:2.3.1.168]	K09699	DBT	0	0	0	0	0	0	0	0	0	0	0	0
Propanoate metabolism [PATH:ko00640]	dihydrolipoamide dehydrogenase [EC:1.8.1.4]	K00382	DLD	0	0	0	0	0	0	0	0	0	0	0	0
Propanoate metabolism [PATH:ko00640]	pyruvate ferredoxin oxidoreductase alpha subunit [EC:1.2.7.1]	K00169	porA	0	0	0	0	0	0	0	0	0	0	0	0
Propanoate metabolism [PATH:ko00640]	pyruvate ferredoxin oxidoreductase beta subunit [EC:1.2.7.1]	K00170	porB	0	0	0	0	0	0	0	0	0	0	0	0
Propanoate metabolism [PATH:ko00640]	pyruvate ferredoxin oxidoreductase gamma subunit [EC:1.2.7.1]	K00172	porG	0	0	0	0	0	0	0	0	0	0	0	0
Propanoate metabolism [PATH:ko00640]	pyruvate ferredoxin oxidoreductase delta subunit [EC:1.2.7.1]	K00171	porD	phyllo	0	soil	0	0	0	0	0	0	0	0	0
Propanoate metabolism [PATH:ko00640]	formate C-acetyltransferase [EC:2.3.1.54]	K00656	E2.3.1.54	0	0	0	0	0	0	0	0	tequilana	0	0	0
Propanoate metabolism [PATH:ko00640]	acyl-CoA dehydrogenase [EC:1.3.8.7]	K00249	ACADM	0	0	0	0	soil	0	salmiana	0	cacti	0	0	0
Propanoate metabolism [PATH:ko00640]	acrylyl-CoA reductase (NADPH) [EC:1.3.1.-]	K19745	acuI	0	0	0	0	0	0	0	0	0	0	0	tequilana
Propanoate metabolism [PATH:ko00640]	acrylyl-CoA reductase (NADH) [EC:1.3.1.95]	K20143	acrC	0	0	0	0	0	0	0	0	0	0	0	0
Propanoate metabolism [PATH:ko00640]	lactoyl-CoA dehydratase subunit alpha [EC:4.2.1.54]	K20626	lcdA	0	0	0	0	0	0	0	0	0	0	0	0
Propanoate metabolism [PATH:ko00640]	lactoyl-CoA dehydratase subunit beta [EC:4.2.1.54]	K20627	lcdB	0	0	0	0	0	0	0	0	0	0	0	0
Propanoate metabolism [PATH:ko00640]	enoyl-CoA hydratase [EC:4.2.1.17]	K01692	paaF	0	0	0	0	0	0	0	0	0	0	0	0
Propanoate metabolism [PATH:ko00640]	3-hydroxyacyl-CoA dehydrogenase / enoyl-CoA hydratase / 3-hydroxybutyryl-CoA epimerase / enoyl-CoA isomerase [EC:1.1.1.35 4.2.1.17 5.1.2.3 5.3.3.8]	K01825	fadB	0	phyllo	rhizo	0	phyllo	rhizo	0	0	tequilana	tequilana	0	0
Propanoate metabolism [PATH:ko00640]	3-hydroxyacyl-CoA dehydrogenase / enoyl-CoA hydratase / 3-hydroxybutyryl-CoA epimerase [EC:1.1.1.35 4.2.1.17 5.1.2.3]	K01782	fadJ	0	0	0	0	0	0	0	0	0	0	0	0
Propanoate metabolism [PATH:ko00640]	enoyl-CoA hydratase / long-chain 3-hydroxyacyl-CoA dehydrogenase [EC:4.2.1.17 1.1.1.211]	K07515	HADHA	0	0	0	0	0	0	0	0	0	0	0	0
Propanoate metabolism [PATH:ko00640]	enoyl-CoA hydratase / 3-hydroxyacyl-CoA dehydrogenase / 3,2-trans-enoyl-CoA isomerase [EC:4.2.1.17 1.1.1.35 5.3.3.8]	K07514	EHHADH	0	0	0	0	0	0	0	0	0	0	0	0
Propanoate metabolism [PATH:ko00640]	enoyl-CoA hydratase [EC:4.2.1.17]	K07511	ECHS1	0	0	0	0	0	0	0	0	0	0	0	0
Propanoate metabolism [PATH:ko00640]	3-hydroxyisobutyryl-CoA hydrolase [EC:3.1.2.4]	K05605	HIBCH	0	0	0	0	0	0	0	0	0	0	0	0
Propanoate metabolism [PATH:ko00640]	acetyl-CoA carboxylase / biotin carboxylase 1 [EC:6.4.1.2 6.3.4.14 2.1.3.15]	K11262	ACACA	0	0	0	0	0	0	0	0	0	0	0	0
Propanoate metabolism [PATH:ko00640]	acetyl-CoA carboxylase / biotin carboxylase 2 [EC:6.4.1.2 6.3.4.14 2.1.3.15]	K01946	ACACB	0	0	0	0	0	0	0	0	0	0	0	0
Propanoate metabolism [PATH:ko00640]	acetyl-CoA carboxylase carboxyl transferase subunit alpha [EC:6.4.1.2 2.1.3.15]	K01962	accA	0	0	0	0	0	0	0	0	0	0	0	0
Propanoate metabolism [PATH:ko00640]	acetyl-CoA carboxylase biotin carboxyl carrier protein	K02160	accB	0	0	0	0	0	0	0	0	0	0	0	0
Propanoate metabolism [PATH:ko00640]	acetyl-CoA carboxylase, biotin carboxylase subunit [EC:6.4.1.2 6.3.4.14]	K01961	accC	0	0	0	0	0	0	0	0	0	0	0	0
Propanoate metabolism [PATH:ko00640]	acetyl-CoA carboxylase carboxyl transferase subunit beta [EC:6.4.1.2 2.1.3.15]	K01963	accD	0	0	0	0	0	0	0	0	0	0	0	0
Propanoate metabolism [PATH:ko00640]	acetyl-CoA/propionyl-CoA carboxylase, biotin carboxylase, biotin carboxyl carrier protein [EC:6.4.1.2 6.4.1.3 6.3.4.14]	K11263	bccA	0	0	0	0	0	0	0	0	0	0	0	0
Propanoate metabolism [PATH:ko00640]	acetyl-CoA/propionyl-CoA carboxylase carboxyl transferase subunit [EC:6.4.1.2 6.4.1.3 2.1.3.15]	K18472	accD6	0	0	0	0	0	0	salmiana	0	cacti	salmiana	0	cacti
Propanoate metabolism [PATH:ko00640]	acetyl-CoA/propionyl-CoA carboxylase carboxyl transferase subunit [EC:6.4.1.2 6.4.1.3 2.1.3.15]	K19312	pccB	0	0	0	0	0	0	0	0	0	salmiana	0	cacti
Propanoate metabolism [PATH:ko00640]	acetyl-CoA/propionyl-CoA carboxylase, PccX subunit [EC:6.4.1.2 6.4.1.3]	K22568	pccX	0	0	0	0	0	0	0	0	0	0	0	0
Propanoate metabolism [PATH:ko00640]	acetyl-CoA/propionyl-CoA carboxylase [EC:6.4.1.2 6.4.1.3]	K01964	K01964	0	0	0	0	0	0	0	0	0	0	0	0
Propanoate metabolism [PATH:ko00640]	acetyl-CoA/propionyl-CoA carboxylase [EC:6.4.1.2 6.4.1.3 2.1.3.15]	K15036	K15036	0	0	0	0	0	0	0	0	0	0	0	0
Propanoate metabolism [PATH:ko00640]	biotin carboxyl carrier protein	K15037	K15037	0	0	0	0	0	0	0	0	0	0	0	0
Propanoate metabolism [PATH:ko00640]	malonyl-CoA decarboxylase [EC:4.1.1.9]	K01578	MLYCD	0	0	0	0	0	0	0	0	cacti	0	0	0
Propanoate metabolism [PATH:ko00640]	methylmalonyl-CoA carboxyltransferase 5S subunit [EC:2.1.3.1]	K03416	E2.1.3.1-5S	0	0	0	0	0	0	0	0	0	0	0	0
Propanoate metabolism [PATH:ko00640]	methylmalonyl-CoA carboxyltransferase 12S subunit [EC:2.1.3.1]	K17489	E2.1.3.1-12S	phyllo	0	0	0	0	0	0	0	0	salmiana	0	cacti
Propanoate metabolism [PATH:ko00640]	methylmalonyl-CoA carboxyltransferase 1.3S subunit [EC:2.1.3.1]	K17490	E2.1.3.1-1.3S	0	0	0	0	0	0	0	0	0	0	0	0
Propanoate metabolism [PATH:ko00640]	malonyl-CoA reductase / 3-hydroxypropionate dehydrogenase (NADP+) [EC:1.2.1.75 1.1.1.298]	K14468	mcr	0	0	0	0	0	0	0	0	0	0	0	0
Propanoate metabolism [PATH:ko00640]	4-aminobutyrate aminotransferase [EC:2.6.1.19]	K00823	puuE	0	0	0	0	0	0	0	0	0	0	0	0
Propanoate metabolism [PATH:ko00640]	4-aminobutyrate aminotransferase / (S)-3-amino-2-methylpropionate transaminase [EC:2.6.1.19 2.6.1.22]	K07250	gabT	0	0	0	0	0	0	0	0	0	0	0	cacti
Propanoate metabolism [PATH:ko00640]	4-aminobutyrate aminotransferase / (S)-3-amino-2-methylpropionate transaminase [EC:2.6.1.19 2.6.1.22]	K13524	ABAT	0	0	0	0	0	0	0	0	0	0	0	0
Propanoate metabolism [PATH:ko00640]	beta-alanine--pyruvate transaminase [EC:2.6.1.18]	K00822	E2.6.1.18	0	0	0	rhizo	soil	0	0	0	cacti	0	0	0
Propanoate metabolism [PATH:ko00640]	propionyl-CoA carboxylase alpha chain [EC:6.4.1.3]	K01965	PCCA	0	0	0	rhizo	soil	0	salmiana	0	cacti	0	0	0
Propanoate metabolism [PATH:ko00640]	propionyl-CoA carboxylase beta chain [EC:6.4.1.3 2.1.3.15]	K01966	PCCB	0	0	0	0	soil	soil	salmiana	0	cacti	salmiana	0	0
Propanoate metabolism [PATH:ko00640]	ethylmalonyl-CoA/methylmalonyl-CoA decarboxylase [EC:4.1.1.94 7.2.4.3]	K18426	ECHDC1	0	0	0	0	0	0	0	0	0	0	0	0
Propanoate metabolism [PATH:ko00640]	methylmalonyl-CoA decarboxylase [EC:7.2.4.3]	K11264	scpB	0	0	0	0	0	0	0	0	0	0	0	0
Propanoate metabolism [PATH:ko00640]	methylmalonyl-CoA/ethylmalonyl-CoA epimerase [EC:5.1.99.1]	K05606	MCEE	0	0	0	0	soil	soil	salmiana	0	cacti	0	0	cacti
Propanoate metabolism [PATH:ko00640]	methylmalonyl-CoA mutase [EC:5.4.99.2]	K01847	MUT	0	0	0	0	soil	0	salmiana	0	cacti	0	0	0
Propanoate metabolism [PATH:ko00640]	methylmalonyl-CoA mutase, C-terminal domain [EC:5.4.99.2]	K01849	E5.4.99.2B	0	0	0	0	0	0	salmiana	0	cacti	salmiana	0	0
Propanoate metabolism [PATH:ko00640]	methylmalonyl-CoA mutase, N-terminal domain [EC:5.4.99.2]	K01848	E5.4.99.2A	0	0	0	0	0	soil	0	0	cacti	salmiana	0	cacti
Propanoate metabolism [PATH:ko00640]	propionyl-CoA:succinyl-CoA transferase [EC:2.8.3.-]	K22214	scpC	0	0	0	0	0	0	0	0	0	0	0	0
Propanoate metabolism [PATH:ko00640]	succinyl-CoA synthetase alpha subunit [EC:6.2.1.4 6.2.1.5]	K01899	LSC1	0	0	0	0	0	0	0	0	0	0	0	0
Propanoate metabolism [PATH:ko00640]	succinyl-CoA synthetase beta subunit [EC:6.2.1.4 6.2.1.5]	K01900	LSC2	0	0	0	0	0	0	0	0	0	0	0	0
Propanoate metabolism [PATH:ko00640]	succinyl-CoA synthetase beta subunit [EC:6.2.1.5]	K01903	sucC	0	0	0	0	0	0	0	0	0	0	0	0
Propanoate metabolism [PATH:ko00640]	succinyl-CoA synthetase alpha subunit [EC:6.2.1.5]	K01902	sucD	0	0	0	0	0	0	0	0	0	0	0	0
Propanoate metabolism [PATH:ko00640]	malonate-semialdehyde dehydrogenase (acetylating) / methylmalonate-semialdehyde dehydrogenase [EC:1.2.1.18 1.2.1.27]	K00140	mmsA	0	0	0	0	0	0	0	0	0	0	0	0
Propanoate metabolism [PATH:ko00640]	2-methylcitrate synthase [EC:2.3.3.5]	K01659	prpC	0	0	0	0	0	0	0	0	0	0	0	0
Propanoate metabolism [PATH:ko00640]	2-methylcitrate dehydratase [EC:4.2.1.79]	K01720	prpD	0	0	0	0	0	0	0	0	0	0	0	0
Propanoate metabolism [PATH:ko00640]	2-methylcitrate dehydratase (2-methyl-trans-aconitate forming) [EC:4.2.1.117]	K20455	acnD	0	0	0	0	0	0	0	0	0	0	0	0
Propanoate metabolism [PATH:ko00640]	2-methylaconitate isomerase [EC:5.3.3.-]	K09788	prpF	0	0	rhizo	0	0	0	0	0	0	0	0	0
Propanoate metabolism [PATH:ko00640]	aconitate hydratase 2 / 2-methylisocitrate dehydratase [EC:4.2.1.3 4.2.1.99]	K01682	acnB	0	phyllo	rhizo	0	0	0	0	0	tequilana	0	0	0
Propanoate metabolism [PATH:ko00640]	methylisocitrate lyase [EC:4.1.3.30]	K03417	prpB	0	0	0	0	0	0	0	0	0	0	0	0
Propanoate metabolism [PATH:ko00640]	L-lactate dehydrogenase [EC:1.1.1.27]	K00016	LDH	rhizo	0	0	0	0	0	0	0	tequilana	0	0	0
Propanoate metabolism [PATH:ko00640]	acetyl-CoA C-acetyltransferase [EC:2.3.1.9]	K00626	E2.3.1.9	0	0	0	0	0	0	0	0	0	0	0	0
Propanoate metabolism [PATH:ko00640]	acetate CoA/acetoacetate CoA-transferase alpha subunit [EC:2.8.3.8 2.8.3.9]	K01034	atoD	rhizo	0	rhizo	0	0	0	0	0	0	salmiana	0	cacti
Propanoate metabolism [PATH:ko00640]	acetate CoA/acetoacetate CoA-transferase beta subunit [EC:2.8.3.8 2.8.3.9]	K01035	atoA	rhizo	0	rhizo	0	0	0	0	0	0	salmiana	0	cacti
Propanoate metabolism [PATH:ko00640]	acetate CoA-transferase [EC:2.8.3.8]	K19709	ydiF	rhizo	0	rhizo	0	0	0	0	0	0	0	0	0
Propanoate metabolism [PATH:ko00640]	acetoacetate decarboxylase [EC:4.1.1.4]	K01574	adc	0	0	0	0	0	0	0	0	0	0	0	0
Propanoate metabolism [PATH:ko00640]	propane 2-monooxygenase large subunit [EC:1.14.13.227]	K18223	prmA	0	0	0	0	0	0	salmiana	0	cacti	salmiana	0	cacti
Propanoate metabolism [PATH:ko00640]	propane 2-monooxygenase small subunit [EC:1.14.13.227]	K18224	prmC	0	0	0	0	0	0	salmiana	0	cacti	salmiana	0	cacti
Propanoate metabolism [PATH:ko00640]	propane monooxygenase coupling protein	K18226	prmD	0	0	0	0	0	0	0	0	0	salmiana	0	cacti
Propanoate metabolism [PATH:ko00640]	propane monooxygenase reductase component [EC:1.18.1.-]	K18225	prmB	0	0	0	0	0	0	salmiana	0	cacti	salmiana	0	cacti
Propanoate metabolism [PATH:ko00640]	NAD+-dependent secondary alcohol dehydrogenase Adh1 [EC:1.1.1.-]	K18382	adh1	0	0	0	0	0	0	salmiana	0	cacti	salmiana	0	cacti
Propanoate metabolism [PATH:ko00640]	alcohol dehydrogenase [EC:1.1.1.-]	K18369	adh2	0	0	0	0	soil	soil	salmiana	0	cacti	salmiana	0	cacti
Propanoate metabolism [PATH:ko00640]	alcohol dehydrogenase [EC:1.1.1.-]	K18370	adh3	0	0	0	0	0	0	0	0	0	0	0	0
Propanoate metabolism [PATH:ko00640]	acetone monooxygenase (methyl acetate-forming) [EC:1.14.13.226]	K18371	acmA	0	0	0	0	0	0	0	0	0	salmiana	0	cacti
Propanoate metabolism [PATH:ko00640]	methyl acetate hydrolase [EC:3.1.1.-]	K18372	acmB	0	0	0	0	0	0	0	0	0	0	0	0
Propanoate metabolism [PATH:ko00640]	methylglyoxal synthase [EC:4.2.3.3]	K01734	mgsA	0	0	0	0	0	rhizo	0	0	tequilana	tequilana	0	0
Propanoate metabolism [PATH:ko00640]	NADP-dependent alcohol dehydrogenase [EC:1.1.-.-]	K08325	yqhD	0	phyllo	rhizo	0	phyllo	rhizo	0	0	0	tequilana	0	tequilana
Propanoate metabolism [PATH:ko00640]	methylglyoxal reductase [EC:1.1.1.-]	K18471	ydjG	0	0	0	0	0	0	0	0	0	0	0	0
Propanoate metabolism [PATH:ko00640]	glycerol dehydrogenase [EC:1.1.1.6]	K00005	gldA	0	0	0	0	phyllo	rhizo	0	0	tequilana	0	0	0
Propanoate metabolism [PATH:ko00640]	NADPH-dependent methylglyoxal reductase [EC:1.1.1.283]	K17741	GRE2	0	0	0	0	0	0	0	0	0	0	0	0
Propanoate metabolism [PATH:ko00640]	lactaldehyde reductase [EC:1.1.1.77]	K00048	fucO	0	0	0	0	0	0	0	0	0	0	0	0
Propanoate metabolism [PATH:ko00640]	propanediol dehydratase large subunit [EC:4.2.1.28]	K01699	pduC	0	0	0	0	0	0	salmiana	0	cacti	salmiana	0	cacti
Propanoate metabolism [PATH:ko00640]	propanediol dehydratase medium subunit [EC:4.2.1.28]	K13919	pduD	0	0	0	0	0	0	0	0	0	salmiana	0	cacti
Propanoate metabolism [PATH:ko00640]	propanediol dehydratase small subunit [EC:4.2.1.28]	K13920	pduE	0	0	0	0	0	0	salmiana	0	cacti	0	0	cacti
Propanoate metabolism [PATH:ko00640]	1,3-propanediol dehydrogenase [EC:1.1.1.202]	K00086	dhaT	rhizo	0	rhizo	0	0	0	0	0	0	0	0	cacti
Propanoate metabolism [PATH:ko00640]	1-propanol dehydrogenase	K13921	pduQ	0	0	0	0	0	0	0	0	0	0	0	0
Propanoate metabolism [PATH:ko00640]	propionaldehyde dehydrogenase [EC:1.2.1.87]	K13922	pduP	0	0	0	0	0	0	0	0	0	0	0	0
Butanoate metabolism [PATH:ko00650]	acetyl-CoA C-acetyltransferase [EC:2.3.1.9]	K00626	E2.3.1.9	0	0	0	0	0	0	0	0	0	0	0	0
Butanoate metabolism [PATH:ko00650]	3-hydroxybutyryl-CoA dehydrogenase [EC:1.1.1.157]	K00074	paaH	0	0	0	0	0	0	0	0	0	0	0	0
Butanoate metabolism [PATH:ko00650]	3-hydroxyacyl-CoA dehydrogenase [EC:1.1.1.35]	K00022	HADH	0	0	0	0	0	0	0	0	0	salmiana	0	cacti
Butanoate metabolism [PATH:ko00650]	3-hydroxyacyl-CoA dehydrogenase [EC:1.1.1.35]	K07516	fadN	0	0	0	0	soil	0	0	0	0	0	0	0
Butanoate metabolism [PATH:ko00650]	3-hydroxyacyl-CoA dehydrogenase / enoyl-CoA hydratase / 3-hydroxybutyryl-CoA epimerase / enoyl-CoA isomerase [EC:1.1.1.35 4.2.1.17 5.1.2.3 5.3.3.8]	K01825	fadB	0	phyllo	rhizo	0	phyllo	rhizo	0	0	tequilana	tequilana	0	0
Butanoate metabolism [PATH:ko00650]	3-hydroxyacyl-CoA dehydrogenase / enoyl-CoA hydratase / 3-hydroxybutyryl-CoA epimerase [EC:1.1.1.35 4.2.1.17 5.1.2.3]	K01782	fadJ	0	0	0	0	0	0	0	0	0	0	0	0
Butanoate metabolism [PATH:ko00650]	enoyl-CoA hydratase [EC:4.2.1.17]	K01692	paaF	0	0	0	0	0	0	0	0	0	0	0	0
Butanoate metabolism [PATH:ko00650]	enoyl-CoA hydratase [EC:4.2.1.17]	K01715	crt	0	0	0	phyllo	0	soil	0	0	0	salmiana	0	cacti
Butanoate metabolism [PATH:ko00650]	enoyl-CoA hydratase / long-chain 3-hydroxyacyl-CoA dehydrogenase [EC:4.2.1.17 1.1.1.211]	K07515	HADHA	0	0	0	0	0	0	0	0	0	0	0	0
Butanoate metabolism [PATH:ko00650]	enoyl-CoA hydratase / 3-hydroxyacyl-CoA dehydrogenase / 3,2-trans-enoyl-CoA isomerase [EC:4.2.1.17 1.1.1.35 5.3.3.8]	K07514	EHHADH	0	0	0	0	0	0	0	0	0	0	0	0
Butanoate metabolism [PATH:ko00650]	enoyl-CoA hydratase [EC:4.2.1.17]	K07511	ECHS1	0	0	0	0	0	0	0	0	0	0	0	0
Butanoate metabolism [PATH:ko00650]	butyryl-CoA dehydrogenase [EC:1.3.8.1]	K00248	ACADS	0	0	0	0	soil	soil	salmiana	0	cacti	0	0	0
Butanoate metabolism [PATH:ko00650]	enoyl-[acyl-carrier protein] reductase / trans-2-enoyl-CoA reductase (NAD+) [EC:1.3.1.9 1.3.1.44]	K00209	fabV	rhizo	phyllo	rhizo	0	phyllo	rhizo	tequilana	0	tequilana	0	0	0
Butanoate metabolism [PATH:ko00650]	crotonyl-CoA reductase [EC:1.3.1.86]	K17829	ccrA	0	0	0	0	soil	soil	salmiana	0	cacti	salmiana	0	cacti
Butanoate metabolism [PATH:ko00650]	acetate CoA/acetoacetate CoA-transferase alpha subunit [EC:2.8.3.8 2.8.3.9]	K01034	atoD	rhizo	0	rhizo	0	0	0	0	0	0	salmiana	0	cacti
Butanoate metabolism [PATH:ko00650]	acetate CoA/acetoacetate CoA-transferase beta subunit [EC:2.8.3.8 2.8.3.9]	K01035	atoA	rhizo	0	rhizo	0	0	0	0	0	0	salmiana	0	cacti
Butanoate metabolism [PATH:ko00650]	acetate CoA-transferase [EC:2.8.3.8]	K19709	ydiF	rhizo	0	rhizo	0	0	0	0	0	0	0	0	0
Butanoate metabolism [PATH:ko00650]	medium-chain acyl-CoA synthetase [EC:6.2.1.2]	K01896	ACSM	0	0	soil	0	0	0	salmiana	0	cacti	salmiana	0	cacti
Butanoate metabolism [PATH:ko00650]	butyrate kinase [EC:2.7.2.7]	K00929	buk	0	0	0	0	0	0	0	0	0	0	0	cacti
Butanoate metabolism [PATH:ko00650]	phosphate butyryltransferase [EC:2.3.1.19]	K00634	ptb	rhizo	phyllo	rhizo	0	0	0	0	0	0	0	0	0
Butanoate metabolism [PATH:ko00650]	acetaldehyde dehydrogenase (acetylating) [EC:1.2.1.10]	K00132	E1.2.1.10	0	soil	0	0	0	0	0	0	0	salmiana	0	cacti
Butanoate metabolism [PATH:ko00650]	acetaldehyde dehydrogenase / alcohol dehydrogenase [EC:1.2.1.10 1.1.1.1]	K04072	adhE	0	0	0	0	0	0	0	0	tequilana	tequilana	0	0
Butanoate metabolism [PATH:ko00650]	acetaldehyde dehydrogenase [EC:1.2.1.10]	K04073	mhpF	rhizo	0	0	0	0	0	salmiana	0	cacti	0	0	cacti
Butanoate metabolism [PATH:ko00650]	acetaldehyde/propanal dehydrogenase [EC:1.2.1.10 1.2.1.87]	K18366	bphJ	0	0	0	0	0	0	0	0	0	0	0	0
Butanoate metabolism [PATH:ko00650]	butanol dehydrogenase [EC:1.1.1.-]	K00100	bdhAB	0	0	0	0	soil	0	salmiana	0	cacti	0	0	0
Butanoate metabolism [PATH:ko00650]	butane monooxygenase alpha subunit [EC:1.14.13.230]	K21317	bmoX	0	0	0	0	0	0	0	0	0	0	0	0
Butanoate metabolism [PATH:ko00650]	butane monooxygenase beta subunit [EC:1.14.13.230]	K21318	bmoY	0	0	0	0	0	0	0	0	0	0	0	0
Butanoate metabolism [PATH:ko00650]	butane monooxygenase gamma subunit [EC:1.14.13.230]	K21319	bmoZ	0	0	0	0	0	0	0	0	0	0	0	0
Butanoate metabolism [PATH:ko00650]	butane monooxygenase reductase	K21320	bmoC	0	0	0	0	0	0	0	0	0	0	0	0
Butanoate metabolism [PATH:ko00650]	butane monooxygenase regulatory protein	K21321	bmoB	0	0	0	0	0	0	0	0	0	0	0	0
Butanoate metabolism [PATH:ko00650]	butane monooxygenase hypothetical assembly protein	K21322	bmoD	0	0	0	0	0	0	0	0	0	0	0	0
Butanoate metabolism [PATH:ko00650]	3-hydroxybutyryl-CoA dehydratase [EC:4.2.1.55]	K17865	croR	0	0	0	0	0	0	0	0	cacti	0	0	0
Butanoate metabolism [PATH:ko00650]	polyhydroxyalkanoate synthase subunit PhaC [EC:2.3.1.-]	K03821	phbC	0	0	0	0	soil	0	salmiana	0	cacti	0	0	0
Butanoate metabolism [PATH:ko00650]	polyhydroxyalkanoate synthase subunit PhaE	K22881	phaE	0	0	0	0	0	0	0	0	0	0	0	0
Butanoate metabolism [PATH:ko00650]	poly(3-hydroxybutyrate) depolymerase [EC:3.1.1.75]	K05973	phaZ	0	0	0	0	soil	0	0	0	cacti	0	0	0
Butanoate metabolism [PATH:ko00650]	acetoacetyl-CoA reductase [EC:1.1.1.36]	K00023	phbB	0	0	0	0	soil	0	0	0	cacti	0	0	0
Butanoate metabolism [PATH:ko00650]	glutaconyl-CoA decarboxylase [EC:4.1.1.70]	K01615	gcdA	0	0	0	0	0	0	0	0	0	0	0	0
Butanoate metabolism [PATH:ko00650]	glutaconate CoA-transferase, subunit A [EC:2.8.3.12]	K01039	gctA	0	0	0	0	soil	0	salmiana	0	cacti	0	0	0
Butanoate metabolism [PATH:ko00650]	glutaconate CoA-transferase, subunit B [EC:2.8.3.12]	K01040	gctB	0	0	0	0	soil	0	0	0	cacti	0	0	0
Butanoate metabolism [PATH:ko00650]	2-hydroxyglutarate dehydrogenase [EC:1.1.99.2]	K00109	L2HGDH	0	0	0	0	0	0	salmiana	0	cacti	salmiana	0	cacti
Butanoate metabolism [PATH:ko00650]	tartrate dehydrogenase/decarboxylase / D-malate dehydrogenase [EC:1.1.1.93 4.1.1.73 1.1.1.83]	K07246	ttuC	0	0	0	0	soil	0	0	0	cacti	0	0	0
Butanoate metabolism [PATH:ko00650]	maleate isomerase [EC:5.2.1.1]	K01799	nicE	0	0	0	rhizo	soil	0	salmiana	0	cacti	0	0	0
Butanoate metabolism [PATH:ko00650]	succinate dehydrogenase / fumarate reductase, flavoprotein subunit [EC:1.3.5.1 1.3.5.4]	K00239	sdhA	0	0	0	0	0	0	0	0	cacti	0	0	0
Butanoate metabolism [PATH:ko00650]	succinate dehydrogenase / fumarate reductase, iron-sulfur subunit [EC:1.3.5.1 1.3.5.4]	K00240	sdhB	0	0	0	0	0	0	0	0	0	0	0	0
Butanoate metabolism [PATH:ko00650]	succinate dehydrogenase / fumarate reductase, cytochrome b subunit	K00241	sdhC	0	0	0	0	0	0	0	0	0	0	0	0
Butanoate metabolism [PATH:ko00650]	succinate dehydrogenase / fumarate reductase, membrane anchor subunit	K00242	sdhD	0	0	0	0	0	0	0	0	0	0	0	0
Butanoate metabolism [PATH:ko00650]	succinate dehydrogenase / fumarate reductase, subunit D	K18859	sdhD	0	0	0	0	0	0	0	0	0	0	0	0
Butanoate metabolism [PATH:ko00650]	putative succinate dehydrogenase / fumarate reductase, subunit D	K18860	sdhD	0	0	0	0	0	0	0	0	0	0	0	0
Butanoate metabolism [PATH:ko00650]	fumarate reductase flavoprotein subunit [EC:1.3.5.4]	K00244	frdA	0	0	0	0	0	0	0	0	0	0	0	0
Butanoate metabolism [PATH:ko00650]	fumarate reductase iron-sulfur subunit [EC:1.3.5.4]	K00245	frdB	0	0	0	0	0	0	0	0	tequilana	0	0	0
Butanoate metabolism [PATH:ko00650]	fumarate reductase subunit C	K00246	frdC	0	0	0	0	0	0	0	salmiana	tequilana	0	0	tequilana
Butanoate metabolism [PATH:ko00650]	fumarate reductase subunit D	K00247	frdD	0	0	0	0	0	0	0	0	tequilana	0	0	tequilana
Butanoate metabolism [PATH:ko00650]	glutamate decarboxylase [EC:4.1.1.15]	K01580	E4.1.1.15	0	0	0	0	soil	soil	salmiana	0	cacti	salmiana	0	cacti
Butanoate metabolism [PATH:ko00650]	4-aminobutyrate aminotransferase [EC:2.6.1.19]	K00823	puuE	0	0	0	0	0	0	0	0	0	0	0	0
Butanoate metabolism [PATH:ko00650]	5-aminovalerate/4-aminobutyrate aminotransferase [EC:2.6.1.48 2.6.1.19]	K14268	davT	0	0	0	0	0	0	0	0	0	tequilana	0	tequilana
Butanoate metabolism [PATH:ko00650]	4-aminobutyrate aminotransferase / (S)-3-amino-2-methylpropionate transaminase [EC:2.6.1.19 2.6.1.22]	K07250	gabT	0	0	0	0	0	0	0	0	0	0	0	cacti
Butanoate metabolism [PATH:ko00650]	4-aminobutyrate aminotransferase / (S)-3-amino-2-methylpropionate transaminase [EC:2.6.1.19 2.6.1.22]	K13524	ABAT	0	0	0	0	0	0	0	0	0	0	0	0
Butanoate metabolism [PATH:ko00650]	4-aminobutyrate---pyruvate transaminase [EC:2.6.1.96]	K16871	POP2	0	0	0	0	0	0	0	0	cacti	0	0	0
Butanoate metabolism [PATH:ko00650]	succinate-semialdehyde dehydrogenase / glutarate-semialdehyde dehydrogenase [EC:1.2.1.16 1.2.1.79 1.2.1.20]	K00135	gabD	0	0	0	0	0	0	0	0	0	0	0	0
Butanoate metabolism [PATH:ko00650]	succinate-semialdehyde dehydrogenase [EC:1.2.1.24]	K00139	ALDH5A1	0	0	0	0	0	0	0	0	0	0	0	0
Butanoate metabolism [PATH:ko00650]	succinate-semialdehyde dehydrogenase, mitochondrial [EC:1.2.1.24]	K17761	SSADH	0	0	0	0	0	0	0	0	0	0	0	0
Butanoate metabolism [PATH:ko00650]	succinate-semialdehyde dehydrogenase [EC:1.2.1.16 1.2.1.24]	K08324	sad	0	phyllo	rhizo	0	0	0	0	0	tequilana	tequilana	0	tequilana
Butanoate metabolism [PATH:ko00650]	succinyl-CoA:acetate CoA-transferase [EC:2.8.3.18]	K18118	aarC	rhizo	0	rhizo	0	0	0	0	0	0	0	0	0
Butanoate metabolism [PATH:ko00650]	succinate-semialdehyde dehydrogenase [EC:1.2.1.76]	K18119	sucD	0	0	0	0	0	0	0	0	0	0	0	0
Butanoate metabolism [PATH:ko00650]	4-hydroxybutyrate dehydrogenase [EC:1.1.1.61]	K18120	4hbD	0	0	0	0	0	0	0	0	0	0	0	0
Butanoate metabolism [PATH:ko00650]	4-hydroxybutyrate dehydrogenase [EC:1.1.1.61]	K00043	gbd	0	0	0	0	0	0	0	0	0	tequilana	0	tequilana
Butanoate metabolism [PATH:ko00650]	4-hydroxybutyrate dehydrogenase / sulfolactaldehyde 3-reductase [EC:1.1.1.61 1.1.1.373]	K08318	yihU	phyllo	phyllo	0	0	phyllo	0	0	0	tequilana	0	0	0
Butanoate metabolism [PATH:ko00650]	glyoxylate/succinic semialdehyde reductase [EC:1.1.1.79 1.1.1.-]	K18121	GLYR	0	0	0	0	0	0	salmiana	0	cacti	salmiana	0	cacti
Butanoate metabolism [PATH:ko00650]	4-hydroxybutyrate CoA-transferase [EC:2.8.3.-]	K18122	cat2	phyllo	0	0	0	0	0	0	0	0	0	0	0
Butanoate metabolism [PATH:ko00650]	4-hydroxybutyryl-CoA dehydratase / vinylacetyl-CoA-Delta-isomerase [EC:4.2.1.120 5.3.3.3]	K14534	abfD	0	0	0	0	0	0	salmiana	0	cacti	salmiana	0	cacti
Butanoate metabolism [PATH:ko00650]	formate C-acetyltransferase [EC:2.3.1.54]	K00656	E2.3.1.54	0	0	0	0	0	0	0	0	tequilana	0	0	0
Butanoate metabolism [PATH:ko00650]	pyruvate ferredoxin oxidoreductase alpha subunit [EC:1.2.7.1]	K00169	porA	0	0	0	0	0	0	0	0	0	0	0	0
Butanoate metabolism [PATH:ko00650]	pyruvate ferredoxin oxidoreductase beta subunit [EC:1.2.7.1]	K00170	porB	0	0	0	0	0	0	0	0	0	0	0	0
Butanoate metabolism [PATH:ko00650]	pyruvate ferredoxin oxidoreductase gamma subunit [EC:1.2.7.1]	K00172	porG	0	0	0	0	0	0	0	0	0	0	0	0
Butanoate metabolism [PATH:ko00650]	pyruvate ferredoxin oxidoreductase delta subunit [EC:1.2.7.1]	K00171	porD	phyllo	0	soil	0	0	0	0	0	0	0	0	0
Butanoate metabolism [PATH:ko00650]	pyruvate-ferredoxin/flavodoxin oxidoreductase [EC:1.2.7.1 1.2.7.-]	K03737	por	0	0	0	0	0	0	0	0	0	0	0	0
Butanoate metabolism [PATH:ko00650]	2-oxoglutarate/2-oxoacid ferredoxin oxidoreductase subunit alpha [EC:1.2.7.3 1.2.7.11]	K00174	korA	0	0	0	0	soil	soil	salmiana	0	cacti	salmiana	0	cacti
Butanoate metabolism [PATH:ko00650]	2-oxoglutarate/2-oxoacid ferredoxin oxidoreductase subunit beta [EC:1.2.7.3 1.2.7.11]	K00175	korB	0	0	0	0	soil	soil	salmiana	0	cacti	salmiana	0	cacti
Butanoate metabolism [PATH:ko00650]	hydroxymethylglutaryl-CoA synthase [EC:2.3.3.10]	K01641	E2.3.3.10	0	0	0	0	0	0	0	0	0	0	0	0
Butanoate metabolism [PATH:ko00650]	hydroxymethylglutaryl-CoA lyase [EC:4.1.3.4]	K01640	E4.1.3.4	0	0	0	0	soil	0	salmiana	0	cacti	0	0	0
Butanoate metabolism [PATH:ko00650]	3-oxoacid CoA-transferase [EC:2.8.3.5]	K01027	OXCT	0	0	0	0	0	0	0	0	0	salmiana	0	cacti
Butanoate metabolism [PATH:ko00650]	3-oxoacid CoA-transferase subunit A [EC:2.8.3.5]	K01028	E2.8.3.5A	0	0	0	0	0	0	0	0	0	0	0	0
Butanoate metabolism [PATH:ko00650]	3-oxoacid CoA-transferase subunit B [EC:2.8.3.5]	K01029	E2.8.3.5B	0	0	0	0	0	0	0	0	0	0	0	0
Butanoate metabolism [PATH:ko00650]	acetoacetyl-CoA synthetase [EC:6.2.1.16]	K01907	AACS	0	0	0	rhizo	soil	0	salmiana	0	cacti	0	0	0
Butanoate metabolism [PATH:ko00650]	3-hydroxybutyrate dehydrogenase [EC:1.1.1.30]	K00019	E1.1.1.30	0	0	0	0	0	0	0	0	0	0	0	0
Butanoate metabolism [PATH:ko00650]	hydroxybutyrate-dimer hydrolase [EC:3.1.1.22]	K07518	E3.1.1.22	rhizo	0	0	0	0	0	0	0	0	0	0	0
Butanoate metabolism [PATH:ko00650]	acetolactate synthase I/II/III large subunit [EC:2.2.1.6]	K01652	E2.2.1.6L	0	0	0	0	0	0	0	0	0	0	0	0
Butanoate metabolism [PATH:ko00650]	acetolactate synthase I/III small subunit [EC:2.2.1.6]	K01653	E2.2.1.6S	0	0	0	0	0	0	0	0	0	0	0	0
Butanoate metabolism [PATH:ko00650]	acetolactate synthase II small subunit [EC:2.2.1.6]	K11258	ilvM	0	phyllo	rhizo	0	0	0	0	salmiana	tequilana	tequilana	0	tequilana
Butanoate metabolism [PATH:ko00650]	acetolactate decarboxylase [EC:4.1.1.5]	K01575	alsD	0	0	0	0	phyllo	rhizo	0	0	tequilana	tequilana	0	0
Butanoate metabolism [PATH:ko00650]	(R,R)-butanediol dehydrogenase / meso-butanediol dehydrogenase / diacetyl reductase [EC:1.1.1.4 1.1.1.- 1.1.1.303]	K00004	BDH	0	0	0	0	0	0	0	0	0	0	0	0
Butanoate metabolism [PATH:ko00650]	meso-butanediol dehydrogenase / (S,S)-butanediol dehydrogenase / diacetyl reductase [EC:1.1.1.- 1.1.1.76 1.1.1.304]	K03366	butA	0	0	0	0	phyllo	rhizo	0	0	tequilana	0	0	0
Butanoate metabolism [PATH:ko00650]	meso-butanediol dehydrogenase / (S,S)-butanediol dehydrogenase / diacetyl reductase [EC:1.1.1.- 1.1.1.76 1.1.1.304]	K18009	budC	0	0	0	rhizo	0	0	0	0	cacti	0	0	tequilana
C5-Branched dibasic acid metabolism [PATH:ko00660]	acetolactate synthase I/II/III large subunit [EC:2.2.1.6]	K01652	E2.2.1.6L	0	0	0	0	0	0	0	0	0	0	0	0
C5-Branched dibasic acid metabolism [PATH:ko00660]	acetolactate synthase I/III small subunit [EC:2.2.1.6]	K01653	E2.2.1.6S	0	0	0	0	0	0	0	0	0	0	0	0
C5-Branched dibasic acid metabolism [PATH:ko00660]	acetolactate synthase II small subunit [EC:2.2.1.6]	K11258	ilvM	0	phyllo	rhizo	0	0	0	0	salmiana	tequilana	tequilana	0	tequilana
C5-Branched dibasic acid metabolism [PATH:ko00660]	acetolactate decarboxylase [EC:4.1.1.5]	K01575	alsD	0	0	0	0	phyllo	rhizo	0	0	tequilana	tequilana	0	0
C5-Branched dibasic acid metabolism [PATH:ko00660]	aconitate decarboxylase [EC:4.1.1.6]	K17724	IRG1	0	0	0	0	0	0	0	0	0	salmiana	0	0
C5-Branched dibasic acid metabolism [PATH:ko00660]	aconitate Delta-isomerase [EC:5.3.3.7]	K22002	ADI1	0	0	0	0	0	0	0	0	0	0	0	0
C5-Branched dibasic acid metabolism [PATH:ko00660]	aconitate Delta-isomerase [EC:5.3.3.7]	K22003	ais	0	0	0	0	0	0	0	0	0	0	0	0
C5-Branched dibasic acid metabolism [PATH:ko00660]	trans-aconitate decarbocylase [EC:4.1.1.-]	K22004	TAD1	0	0	0	0	0	0	0	0	0	0	0	0
C5-Branched dibasic acid metabolism [PATH:ko00660]	itaconate hydroxylase	K22005	CYP3	0	0	0	0	0	0	0	0	0	0	0	0
C5-Branched dibasic acid metabolism [PATH:ko00660]	itaconate CoA-transferase [EC:2.8.3.-]	K18288	ict-Y	0	0	0	0	0	0	0	0	0	0	0	0
C5-Branched dibasic acid metabolism [PATH:ko00660]	itaconate CoA-transferase [EC:2.8.3.- 2.8.3.22]	K18289	ict-P	0	0	0	0	0	0	salmiana	0	cacti	0	0	0
C5-Branched dibasic acid metabolism [PATH:ko00660]	succinyl-CoA synthetase beta subunit [EC:6.2.1.5]	K01903	sucC	0	0	0	0	0	0	0	0	0	0	0	0
C5-Branched dibasic acid metabolism [PATH:ko00660]	succinyl-CoA synthetase alpha subunit [EC:6.2.1.5]	K01902	sucD	0	0	0	0	0	0	0	0	0	0	0	0
C5-Branched dibasic acid metabolism [PATH:ko00660]	itaconyl-CoA hydratase [EC:4.2.1.56]	K18290	ich-Y	0	0	0	0	0	0	0	0	0	salmiana	0	cacti
C5-Branched dibasic acid metabolism [PATH:ko00660]	itaconyl-CoA hydratase / mesaconyl-C4 CoA hydratase [EC:4.2.1.56 4.2.1.-]	K18291	ich-P	0	0	0	0	0	0	0	0	0	0	0	0
C5-Branched dibasic acid metabolism [PATH:ko00660]	(S)-citramalyl-CoA lyase [EC:4.1.3.25]	K18292	E4.1.3.25	0	0	0	0	0	0	0	0	0	tequilana	0	tequilana
C5-Branched dibasic acid metabolism [PATH:ko00660]	succinyl-CoA:(S)-malate CoA-transferase subunit A [EC:2.8.3.22]	K14471	smtA1	0	0	0	0	0	0	0	0	0	0	0	0
C5-Branched dibasic acid metabolism [PATH:ko00660]	succinyl-CoA:(S)-malate CoA-transferase subunit B [EC:2.8.3.22]	K14472	smtB	0	0	0	0	0	0	0	0	0	0	0	0
C5-Branched dibasic acid metabolism [PATH:ko00660]	methylaspartate ammonia-lyase [EC:4.3.1.2]	K04835	mal	0	0	0	0	0	0	0	0	0	0	0	0
C5-Branched dibasic acid metabolism [PATH:ko00660]	methylaspartate mutase epsilon subunit [EC:5.4.99.1]	K19268	glmE	0	0	0	0	0	0	0	0	0	0	0	0
C5-Branched dibasic acid metabolism [PATH:ko00660]	methylaspartate mutase sigma subunit [EC:5.4.99.1]	K01846	glmS	0	0	0	0	0	0	0	0	0	0	0	0
C5-Branched dibasic acid metabolism [PATH:ko00660]	malyl-CoA/(S)-citramalyl-CoA lyase [EC:4.1.3.24 4.1.3.25]	K08691	mcl	0	0	0	0	soil	soil	salmiana	0	cacti	salmiana	0	cacti
C5-Branched dibasic acid metabolism [PATH:ko00660]	beta-methylmalyl-CoA/(S)-malyl-CoA lyase [EC:4.1.3.24]	K19281	mcl	0	0	0	0	0	0	0	0	0	0	0	0
C5-Branched dibasic acid metabolism [PATH:ko00660]	2-methylfumaryl-CoA hydratase [EC:4.2.1.148]	K14449	mch	phyllo	0	0	0	0	0	salmiana	0	cacti	salmiana	0	0
C5-Branched dibasic acid metabolism [PATH:ko00660]	4-hydroxy-4-methyl-2-oxoglutarate aldolase [EC:4.1.3.17]	K10218	ligK	0	0	0	0	0	0	0	0	cacti	0	0	0
C5-Branched dibasic acid metabolism [PATH:ko00660]	(R)-citramalate synthase [EC:2.3.1.182]	K09011	cimA	0	0	0	0	0	0	0	0	0	0	0	0
C5-Branched dibasic acid metabolism [PATH:ko00660]	3-isopropylmalate/(R)-2-methylmalate dehydratase large subunit [EC:4.2.1.33 4.2.1.35]	K01703	leuC	0	0	0	0	0	0	0	0	0	0	0	0
C5-Branched dibasic acid metabolism [PATH:ko00660]	3-isopropylmalate/(R)-2-methylmalate dehydratase small subunit [EC:4.2.1.33 4.2.1.35]	K01704	leuD	0	0	0	0	phyllo	0	tequilana	0	tequilana	0	0	0
C5-Branched dibasic acid metabolism [PATH:ko00660]	3-isopropylmalate dehydrogenase [EC:1.1.1.85]	K00052	leuB	0	0	0	0	0	0	0	0	tequilana	0	0	0
Inositol phosphate metabolism [PATH:ko00562]	phosphatidylinositol 3-kinase [EC:2.7.1.137]	K00914	PIK3C3	0	0	0	0	0	0	0	0	0	0	0	0
Inositol phosphate metabolism [PATH:ko00562]	myotubularin [EC:3.1.3.64 3.1.3.95]	K01108	MTM1	0	0	0	0	0	0	0	0	0	0	0	0
Inositol phosphate metabolism [PATH:ko00562]	myotubularin-related protein 1/2 [EC:3.1.3.64 3.1.3.95]	K18081	MTMR1_2	0	0	0	0	0	0	0	0	0	0	0	0
Inositol phosphate metabolism [PATH:ko00562]	myotubularin-related protein 3/4 [EC:3.1.3.48 3.1.3.64 3.1.3.95]	K18082	MTMR3_4	0	0	0	0	0	0	0	0	0	0	0	0
Inositol phosphate metabolism [PATH:ko00562]	myotubularin-related protein 6/7/8 [EC:3.1.3.64 3.1.3.95]	K18083	MTMR6_7_8	0	0	0	0	0	0	0	0	0	0	0	0
Inositol phosphate metabolism [PATH:ko00562]	myotubularin-related protein 14 [EC:3.1.3.64 3.1.3.95]	K18086	MTMR14	0	0	0	0	0	0	0	0	0	0	0	0
Inositol phosphate metabolism [PATH:ko00562]	phosphatidylinositol-3-phosphatase [EC:3.1.3.64]	K21302	sapM	0	0	0	0	0	0	0	0	0	0	0	0
Inositol phosphate metabolism [PATH:ko00562]	phosphatidylinositol 4-kinase A [EC:2.7.1.67]	K00888	PI4KA	0	0	0	0	0	0	0	0	0	0	0	0
Inositol phosphate metabolism [PATH:ko00562]	phosphatidylinositol 4-kinase B [EC:2.7.1.67]	K19801	PI4KB	0	0	0	0	0	0	0	0	0	0	0	0
Inositol phosphate metabolism [PATH:ko00562]	phosphatidylinositol 4-kinase type 2 [EC:2.7.1.67]	K13711	PI4K2	0	0	0	0	0	0	0	0	0	0	0	0
Inositol phosphate metabolism [PATH:ko00562]	phosphatidylinositol 4-phosphatase [EC:3.1.3.-]	K21797	SAC1	0	0	0	0	0	0	0	0	0	0	0	0
Inositol phosphate metabolism [PATH:ko00562]	phosphatidylinositol 4-phosphatase [EC:3.1.3.-]	K21798	SAC2	0	0	0	0	0	0	0	0	0	0	0	0
Inositol phosphate metabolism [PATH:ko00562]	1-phosphatidylinositol-4-phosphate 5-kinase [EC:2.7.1.68]	K00889	PIP5K	0	0	0	0	0	0	0	0	0	0	0	0
Inositol phosphate metabolism [PATH:ko00562]	phosphatidylinositol-4-phosphate 5-kinase-like protein 1 [EC:2.7.1.68]	K13712	PIP5KL1	0	0	0	0	0	0	0	0	0	0	0	0
Inositol phosphate metabolism [PATH:ko00562]	inositol polyphosphate 5-phosphatase INPP5B/F [EC:3.1.3.36]	K01099	INPP5B_F	0	0	0	0	0	0	0	0	0	0	0	0
Inositol phosphate metabolism [PATH:ko00562]	inositol polyphosphate 5-phosphatase INPP5E [EC:3.1.3.36]	K20278	INPP5E	0	0	0	0	0	0	0	0	0	0	0	0
Inositol phosphate metabolism [PATH:ko00562]	synaptojanin [EC:3.1.3.36]	K20279	SYNJ	0	0	0	0	0	0	0	0	0	0	0	0
Inositol phosphate metabolism [PATH:ko00562]	phosphatidylinositol-4,5-bisphosphate 3-kinase catalytic subunit alpha/beta/delta [EC:2.7.1.153]	K00922	PIK3CA_B_D	0	0	0	0	0	0	0	0	0	0	0	0
Inositol phosphate metabolism [PATH:ko00562]	phosphatidylinositol-4,5-bisphosphate 3-kinase catalytic subunit gamma [EC:2.7.1.153]	K21289	PIK3CG	0	0	0	0	0	0	0	0	0	0	0	0
Inositol phosphate metabolism [PATH:ko00562]	phosphatidylinositol-3,4,5-trisphosphate 3-phosphatase and dual-specificity protein phosphatase PTEN [EC:3.1.3.16 3.1.3.48 3.1.3.67]	K01110	PTEN	0	0	0	0	0	0	0	0	0	0	0	0
Inositol phosphate metabolism [PATH:ko00562]	phosphatidylinositol-3,4,5-trisphosphate 5-phosphatase 1 [EC:3.1.3.86]	K03084	SHIP1	0	0	0	0	0	0	0	0	0	0	0	0
Inositol phosphate metabolism [PATH:ko00562]	phosphatidylinositol-3,4,5-trisphosphate 5-phosphatase 2 [EC:3.1.3.86]	K15909	SHIP2	0	0	0	0	0	0	0	0	0	0	0	0
Inositol phosphate metabolism [PATH:ko00562]	phosphatidylinositol-4-phosphate 3-kinase [EC:2.7.1.154]	K00923	PIK3C2	0	0	0	0	0	0	0	0	0	0	0	0
Inositol phosphate metabolism [PATH:ko00562]	inositol polyphosphate-4-phosphatase [EC:3.1.3.66]	K01109	INPP4	0	0	0	0	0	0	0	0	0	0	0	0
Inositol phosphate metabolism [PATH:ko00562]	1-phosphatidylinositol-3-phosphate 5-kinase [EC:2.7.1.150]	K00921	PIKFYVE	0	0	0	0	0	0	0	0	0	0	0	0
Inositol phosphate metabolism [PATH:ko00562]	phosphatidylinositol 3,5-bisphosphate 5-phosphatase [EC:3.1.3.-]	K22913	FIG4	0	0	0	0	0	0	0	0	0	0	0	0
Inositol phosphate metabolism [PATH:ko00562]	1-phosphatidylinositol-5-phosphate 4-kinase [EC:2.7.1.149]	K00920	PIP4K2	0	0	0	0	0	0	0	0	0	0	0	0
Inositol phosphate metabolism [PATH:ko00562]	phosphatidylinositol phospholipase C, beta [EC:3.1.4.11]	K05858	PLCB	0	0	0	0	0	0	0	0	0	0	0	0
Inositol phosphate metabolism [PATH:ko00562]	phosphatidylinositol phospholipase C, delta [EC:3.1.4.11]	K05857	PLCD	0	0	0	0	0	0	0	0	0	0	0	0
Inositol phosphate metabolism [PATH:ko00562]	phosphatidylinositol phospholipase C, epsilon [EC:3.1.4.11]	K05860	PLCE	0	0	0	0	0	0	0	0	0	0	0	0
Inositol phosphate metabolism [PATH:ko00562]	phosphatidylinositol phospholipase C, gamma-1 [EC:3.1.4.11]	K01116	PLCG1	0	0	0	0	0	0	0	0	0	0	0	0
Inositol phosphate metabolism [PATH:ko00562]	phosphatidylinositol phospholipase C, gamma-2 [EC:3.1.4.11]	K05859	PLCG2	0	0	0	0	0	0	0	0	0	0	0	0
Inositol phosphate metabolism [PATH:ko00562]	phosphatidylinositol phospholipase C, zeta [EC:3.1.4.11]	K05861	PLCZ	0	0	0	0	0	0	0	0	0	0	0	0
Inositol phosphate metabolism [PATH:ko00562]	phosphatidylinositol phospholipase C, eta [EC:3.1.4.11]	K19006	PLCH	0	0	0	0	0	0	0	0	0	0	0	0
Inositol phosphate metabolism [PATH:ko00562]	phospholipase C [EC:3.1.4.3]	K01114	plc	0	0	0	0	soil	0	salmiana	0	cacti	0	0	0
Inositol phosphate metabolism [PATH:ko00562]	phospholipase C / alpha-toxin [EC:3.1.4.3]	K16619	plc	0	0	0	0	0	0	0	0	0	0	0	0
Inositol phosphate metabolism [PATH:ko00562]	1-phosphatidylinositol phosphodiesterase [EC:4.6.1.13]	K01771	plc	0	phyllo	rhizo	phyllo	phyllo	0	0	salmiana	tequilana	0	0	0
Inositol phosphate metabolism [PATH:ko00562]	myo-inositol-1(or 4)-monophosphatase [EC:3.1.3.25]	K01092	E3.1.3.25	0	0	0	0	0	0	0	0	0	0	0	0
Inositol phosphate metabolism [PATH:ko00562]	inositol-phosphate phosphatase / L-galactose 1-phosphate phosphatase [EC:3.1.3.25 3.1.3.93]	K10047	VTC4	0	0	0	0	0	0	0	0	0	0	0	0
Inositol phosphate metabolism [PATH:ko00562]	inositol-phosphate phosphatase / L-galactose 1-phosphate phosphatase / histidinol-phosphatase [EC:3.1.3.25 3.1.3.93 3.1.3.15]	K18649	IMPL2	0	0	0	0	0	0	0	0	0	0	0	0
Inositol phosphate metabolism [PATH:ko00562]	inositol monophosphatase 3 [EC:3.1.3.25 3.1.3.7]	K15759	IMPAD1	0	0	0	0	0	0	0	0	0	0	0	0
Inositol phosphate metabolism [PATH:ko00562]	CDP-diacylglycerol--inositol 3-phosphatidyltransferase [EC:2.7.8.11]	K00999	CDIPT	phyllo	0	0	0	0	0	salmiana	0	cacti	0	0	0
Inositol phosphate metabolism [PATH:ko00562]	myo-inositol-1-phosphate synthase [EC:5.5.1.4]	K01858	INO1	0	0	0	0	soil	soil	0	0	cacti	salmiana	0	cacti
Inositol phosphate metabolism [PATH:ko00562]	inositol polyphosphate 1-phosphatase [EC:3.1.3.57]	K01107	INPP1	0	0	0	0	0	0	0	0	0	0	0	0
Inositol phosphate metabolism [PATH:ko00562]	3'(2'), 5'-bisphosphate nucleotidase / inositol polyphosphate 1-phosphatase [EC:3.1.3.7 3.1.3.57]	K15422	SAL	0	0	0	0	0	0	0	0	0	0	0	0
Inositol phosphate metabolism [PATH:ko00562]	1D-myo-inositol 3-kinase [EC:2.7.1.64]	K19517	MIK	0	0	0	0	0	0	0	0	0	0	0	0
Inositol phosphate metabolism [PATH:ko00562]	inositol-1,4,5-trisphosphate 5-phosphatase [EC:3.1.3.56]	K01106	E3.1.3.56	0	0	0	0	0	0	0	0	0	0	0	0
Inositol phosphate metabolism [PATH:ko00562]	multiple inositol-polyphosphate phosphatase / 2,3-bisphosphoglycerate 3-phosphatase [EC:3.1.3.62 3.1.3.80]	K03103	MINPP1	0	0	0	0	0	0	0	0	0	0	0	0
Inositol phosphate metabolism [PATH:ko00562]	1D-myo-inositol-triphosphate 3-kinase [EC:2.7.1.127]	K00911	ITPK	0	0	0	0	0	0	0	0	0	0	0	0
Inositol phosphate metabolism [PATH:ko00562]	inositol-1,3,4-trisphosphate 5/6-kinase / inositol-tetrakisphosphate 1-kinase [EC:2.7.1.159 2.7.1.134]	K00913	ITPK1	0	0	0	0	0	0	0	0	0	0	0	0
Inositol phosphate metabolism [PATH:ko00562]	inositol-1,3,4-trisphosphate 5/6-kinase [EC:2.7.1.159]	K01765	ITPK4	0	0	0	0	0	0	0	0	0	0	0	0
Inositol phosphate metabolism [PATH:ko00562]	inositol-polyphosphate multikinase [EC:2.7.1.140 2.7.1.151]	K00915	IPMK	0	0	0	0	0	0	0	0	0	0	0	0
Inositol phosphate metabolism [PATH:ko00562]	inositol-pentakisphosphate 2-kinase [EC:2.7.1.158]	K10572	IPPK	0	0	0	0	0	0	0	0	0	0	0	0
Inositol phosphate metabolism [PATH:ko00562]	inositol-pentakisphosphate 2-kinase [EC:2.7.1.158]	K19786	IPK1	0	0	0	0	0	0	0	0	0	0	0	0
Inositol phosphate metabolism [PATH:ko00562]	3-phytase [EC:3.1.3.8]	K01083	E3.1.3.8	0	0	0	0	0	0	0	0	0	0	0	0
Inositol phosphate metabolism [PATH:ko00562]	4-phytase / acid phosphatase [EC:3.1.3.26 3.1.3.2]	K01093	appA	rhizo	0	rhizo	rhizo	0	rhizo	0	0	0	0	0	tequilana
Inositol phosphate metabolism [PATH:ko00562]	1L-myo-inositol 1-phosphate cytidylyltransferase [EC:2.7.7.74]	K07281	ipct	0	0	0	0	0	0	0	0	0	0	0	0
Inositol phosphate metabolism [PATH:ko00562]	CDP-L-myo-inositol myo-inositolphosphotransferase [EC:2.7.8.34]	K07291	dipps	0	0	0	0	0	0	salmiana	0	cacti	salmiana	0	cacti
Inositol phosphate metabolism [PATH:ko00562]	inositol oxygenase [EC:1.13.99.1]	K00469	MIOX	0	0	0	0	0	0	0	0	0	salmiana	0	cacti
Inositol phosphate metabolism [PATH:ko00562]	myo-inositol 2-dehydrogenase / D-chiro-inositol 1-dehydrogenase [EC:1.1.1.18 1.1.1.369]	K00010	iolG	0	0	0	0	0	0	0	0	0	0	0	0
Inositol phosphate metabolism [PATH:ko00562]	2-keto-myo-inositol isomerase [EC:5.3.99.11]	K06606	iolI	rhizo	0	rhizo	rhizo	0	0	0	salmiana	0	0	0	0
Inositol phosphate metabolism [PATH:ko00562]	scyllo-inositol 2-dehydrogenase (NAD+) [EC:1.1.1.370]	K16043	iolX	0	0	0	0	0	0	0	0	0	salmiana	0	cacti
Inositol phosphate metabolism [PATH:ko00562]	scyllo-inositol 2-dehydrogenase (NADP+) [EC:1.1.1.371]	K16044	iolW	rhizo	0	0	0	0	soil	0	0	0	0	0	cacti
Inositol phosphate metabolism [PATH:ko00562]	scyllo-inositol 2-dehydrogenase (NADP+) [EC:1.1.1.-]	K22230	iolU	0	0	0	0	0	0	0	0	0	0	0	0
Inositol phosphate metabolism [PATH:ko00562]	scyllo-inosose 3-dehydrogenase [EC:1.1.1.-]	K22231	iolM	0	0	0	0	0	0	0	0	0	0	0	0
Inositol phosphate metabolism [PATH:ko00562]	3-dehydro-scyllo-inosose hydrolase [EC:3.7.1.-]	K22232	iolN	0	0	0	0	0	0	0	0	0	0	0	0
Inositol phosphate metabolism [PATH:ko00562]	5-keto-L-gluconate epimerase [EC:5.1.-.-]	K22233	iolO	0	0	0	0	0	0	0	0	0	0	0	0
Inositol phosphate metabolism [PATH:ko00562]	inosose dehydratase [EC:4.2.1.44]	K03335	iolE	0	0	0	0	0	0	0	0	0	0	0	0
Inositol phosphate metabolism [PATH:ko00562]	3D-(3,5/4)-trihydroxycyclohexane-1,2-dione acylhydrolase (decyclizing) [EC:3.7.1.22]	K03336	iolD	0	0	0	0	0	0	0	0	0	0	0	0
Inositol phosphate metabolism [PATH:ko00562]	5-deoxy-glucuronate isomerase [EC:5.3.1.30]	K03337	iolB	0	0	0	0	0	0	0	0	0	0	0	0
Inositol phosphate metabolism [PATH:ko00562]	5-dehydro-2-deoxygluconokinase [EC:2.7.1.92]	K03338	iolC	0	0	0	0	0	0	0	0	0	0	0	0
Inositol phosphate metabolism [PATH:ko00562]	6-phospho-5-dehydro-2-deoxy-D-gluconate aldolase [EC:4.1.2.29]	K03339	iolJ	0	0	0	0	0	0	0	0	0	0	cacti	cacti
Inositol phosphate metabolism [PATH:ko00562]	malonate-semialdehyde dehydrogenase (acetylating) / methylmalonate-semialdehyde dehydrogenase [EC:1.2.1.18 1.2.1.27]	K00140	mmsA	0	0	0	0	0	0	0	0	0	0	0	0
Inositol phosphate metabolism [PATH:ko00562]	triosephosphate isomerase (TIM) [EC:5.3.1.1]	K01803	TPI	0	0	0	0	0	0	0	0	0	0	0	0
Oxidative phosphorylation [PATH:ko00190]	NADH dehydrogenase [EC:7.1.1.2]	K00329	E7.1.1.2	0	0	0	0	0	0	0	0	0	0	0	0
Oxidative phosphorylation [PATH:ko00190]	NADH-quinone oxidoreductase subunit A [EC:7.1.1.2]	K00330	nuoA	0	0	0	0	0	0	0	0	0	0	0	0
Oxidative phosphorylation [PATH:ko00190]	NADH-quinone oxidoreductase subunit B [EC:7.1.1.2]	K00331	nuoB	0	0	0	0	0	0	0	0	0	0	0	0
Oxidative phosphorylation [PATH:ko00190]	NADH-quinone oxidoreductase subunit C [EC:7.1.1.2]	K00332	nuoC	0	0	0	0	soil	soil	0	0	cacti	0	0	0
Oxidative phosphorylation [PATH:ko00190]	NADH-quinone oxidoreductase subunit D [EC:7.1.1.2]	K00333	nuoD	0	0	0	0	soil	soil	salmiana	0	cacti	salmiana	0	0
Oxidative phosphorylation [PATH:ko00190]	NADH-quinone oxidoreductase subunit C/D [EC:7.1.1.2]	K13378	nuoCD	0	0	0	0	0	0	0	0	tequilana	tequilana	0	0
Oxidative phosphorylation [PATH:ko00190]	NADH-quinone oxidoreductase subunit B/C/D [EC:7.1.1.2]	K13380	nuoBCD	0	0	0	0	0	0	0	0	0	0	0	0
Oxidative phosphorylation [PATH:ko00190]	NADH-quinone oxidoreductase subunit E [EC:7.1.1.2]	K00334	nuoE	0	0	0	0	0	0	0	0	0	0	0	0
Oxidative phosphorylation [PATH:ko00190]	NADH-quinone oxidoreductase subunit F [EC:7.1.1.2]	K00335	nuoF	0	0	0	0	0	0	0	0	cacti	0	0	0
Oxidative phosphorylation [PATH:ko00190]	NADH-quinone oxidoreductase subunit G [EC:7.1.1.2]	K00336	nuoG	0	0	0	0	0	0	0	0	0	0	0	0
Oxidative phosphorylation [PATH:ko00190]	NADH-quinone oxidoreductase subunit H [EC:7.1.1.2]	K00337	nuoH	0	0	0	phyllo	phyllo	0	tequilana	0	tequilana	0	0	0
Oxidative phosphorylation [PATH:ko00190]	NADH-quinone oxidoreductase subunit I [EC:7.1.1.2]	K00338	nuoI	0	0	0	0	0	0	0	0	0	0	0	0
Oxidative phosphorylation [PATH:ko00190]	NADH-quinone oxidoreductase subunit J [EC:7.1.1.2]	K00339	nuoJ	0	0	0	0	0	0	0	0	0	0	0	0
Oxidative phosphorylation [PATH:ko00190]	NADH-quinone oxidoreductase subunit K [EC:7.1.1.2]	K00340	nuoK	0	0	0	0	0	0	0	0	0	0	0	0
Oxidative phosphorylation [PATH:ko00190]	NADH-quinone oxidoreductase subunit L [EC:7.1.1.2]	K00341	nuoL	0	0	0	0	0	0	0	0	0	0	0	0
Oxidative phosphorylation [PATH:ko00190]	NADH-quinone oxidoreductase subunit M [EC:7.1.1.2]	K00342	nuoM	0	0	0	0	0	0	0	0	0	0	0	0
Oxidative phosphorylation [PATH:ko00190]	NADH-quinone oxidoreductase subunit L/M [EC:7.1.1.2]	K15863	nuoLM	0	0	0	0	0	0	0	0	0	0	0	0
Oxidative phosphorylation [PATH:ko00190]	NADH-quinone oxidoreductase subunit N [EC:7.1.1.2]	K00343	nuoN	0	0	0	0	0	0	0	0	0	0	0	0
Oxidative phosphorylation [PATH:ko00190]	NAD(P)H-quinone oxidoreductase subunit 1 [EC:7.1.1.2]	K05572	ndhA	phyllo	phyllo	0	0	0	0	0	0	0	0	0	0
Oxidative phosphorylation [PATH:ko00190]	NAD(P)H-quinone oxidoreductase subunit 2 [EC:7.1.1.2]	K05573	ndhB	phyllo	phyllo	0	0	0	0	0	0	tequilana	0	0	cacti
Oxidative phosphorylation [PATH:ko00190]	NAD(P)H-quinone oxidoreductase subunit 3 [EC:7.1.1.2]	K05574	ndhC	0	0	0	0	0	0	0	0	0	0	0	0
Oxidative phosphorylation [PATH:ko00190]	NAD(P)H-quinone oxidoreductase subunit 4 [EC:7.1.1.2]	K05575	ndhD	0	0	0	0	0	0	0	0	0	0	0	0
Oxidative phosphorylation [PATH:ko00190]	NAD(P)H-quinone oxidoreductase subunit 4L [EC:7.1.1.2]	K05576	ndhE	phyllo	0	0	0	0	0	0	0	0	salmiana	0	cacti
Oxidative phosphorylation [PATH:ko00190]	NAD(P)H-quinone oxidoreductase subunit 5 [EC:7.1.1.2]	K05577	ndhF	0	0	0	0	phyllo	0	0	0	0	0	0	0
Oxidative phosphorylation [PATH:ko00190]	NAD(P)H-quinone oxidoreductase subunit 6 [EC:7.1.1.2]	K05578	ndhG	0	0	0	0	0	0	salmiana	0	cacti	salmiana	0	cacti
Oxidative phosphorylation [PATH:ko00190]	NAD(P)H-quinone oxidoreductase subunit H [EC:7.1.1.2]	K05579	ndhH	phyllo	phyllo	0	0	0	0	0	0	0	salmiana	0	cacti
Oxidative phosphorylation [PATH:ko00190]	NAD(P)H-quinone oxidoreductase subunit I [EC:7.1.1.2]	K05580	ndhI	0	0	0	0	0	0	0	0	0	0	0	cacti
Oxidative phosphorylation [PATH:ko00190]	NAD(P)H-quinone oxidoreductase subunit J [EC:7.1.1.2]	K05581	ndhJ	0	0	0	0	0	0	0	0	tequilana	0	0	0
Oxidative phosphorylation [PATH:ko00190]	NAD(P)H-quinone oxidoreductase subunit K [EC:7.1.1.2]	K05582	ndhK	0	0	0	0	0	0	0	0	0	0	0	0
Oxidative phosphorylation [PATH:ko00190]	NAD(P)H-quinone oxidoreductase subunit L [EC:7.1.1.2]	K05583	ndhL	0	0	0	0	0	0	0	0	0	0	0	0
Oxidative phosphorylation [PATH:ko00190]	NAD(P)H-quinone oxidoreductase subunit M [EC:7.1.1.2]	K05584	ndhM	0	0	0	0	0	0	0	0	0	0	0	0
Oxidative phosphorylation [PATH:ko00190]	NAD(P)H-quinone oxidoreductase subunit N [EC:7.1.1.2]	K05585	ndhN	0	0	0	0	0	0	0	0	0	0	0	0
Oxidative phosphorylation [PATH:ko00190]	bidirectional [NiFe] hydrogenase diaphorase subunit [EC:7.1.1.2]	K05586	hoxE	0	0	0	0	0	0	0	0	0	0	0	0
Oxidative phosphorylation [PATH:ko00190]	bidirectional [NiFe] hydrogenase diaphorase subunit [EC:7.1.1.2]	K05587	hoxF	0	0	0	0	0	0	0	0	0	0	0	0
Oxidative phosphorylation [PATH:ko00190]	bidirectional [NiFe] hydrogenase diaphorase subunit [EC:7.1.1.2]	K05588	hoxU	0	0	0	0	0	0	0	0	0	0	0	0
Oxidative phosphorylation [PATH:ko00190]	NADH-ubiquinone oxidoreductase chain 1 [EC:7.1.1.2]	K03878	ND1	phyllo	phyllo	0	0	0	0	0	0	0	salmiana	0	0
Oxidative phosphorylation [PATH:ko00190]	NADH-ubiquinone oxidoreductase chain 2 [EC:7.1.1.2]	K03879	ND2	phyllo	phyllo	0	0	0	0	0	0	0	salmiana	0	cacti
Oxidative phosphorylation [PATH:ko00190]	NADH-ubiquinone oxidoreductase chain 3 [EC:7.1.1.2]	K03880	ND3	phyllo	phyllo	0	0	0	0	0	0	0	salmiana	0	cacti
Oxidative phosphorylation [PATH:ko00190]	NADH-ubiquinone oxidoreductase chain 4 [EC:7.1.1.2]	K03881	ND4	phyllo	phyllo	0	0	0	0	0	0	0	salmiana	0	cacti
Oxidative phosphorylation [PATH:ko00190]	NADH-ubiquinone oxidoreductase chain 4L [EC:7.1.1.2]	K03882	ND4L	0	0	0	0	0	0	0	0	0	0	0	0
Oxidative phosphorylation [PATH:ko00190]	NADH-ubiquinone oxidoreductase chain 5 [EC:7.1.1.2]	K03883	ND5	phyllo	phyllo	0	0	0	0	tequilana	0	tequilana	0	0	0
Oxidative phosphorylation [PATH:ko00190]	NADH-ubiquinone oxidoreductase chain 6 [EC:7.1.1.2]	K03884	ND6	0	0	0	0	0	0	tequilana	cacti	tequilana	0	0	0
Oxidative phosphorylation [PATH:ko00190]	NADH dehydrogenase (ubiquinone) Fe-S protein 1 [EC:7.1.1.2 1.6.99.3]	K03934	NDUFS1	0	0	0	0	0	0	0	0	0	0	0	0
Oxidative phosphorylation [PATH:ko00190]	NADH dehydrogenase (ubiquinone) Fe-S protein 2 [EC:7.1.1.2 1.6.99.3]	K03935	NDUFS2	0	0	0	0	0	0	0	0	0	0	0	0
Oxidative phosphorylation [PATH:ko00190]	NADH dehydrogenase (ubiquinone) Fe-S protein 3 [EC:7.1.1.2 1.6.99.3]	K03936	NDUFS3	0	0	0	0	0	0	0	0	0	0	0	0
Oxidative phosphorylation [PATH:ko00190]	NADH dehydrogenase (ubiquinone) Fe-S protein 4	K03937	NDUFS4	0	0	0	0	0	0	0	0	0	0	0	0
Oxidative phosphorylation [PATH:ko00190]	NADH dehydrogenase (ubiquinone) Fe-S protein 5	K03938	NDUFS5	0	0	0	0	0	0	0	0	0	0	0	0
Oxidative phosphorylation [PATH:ko00190]	NADH dehydrogenase (ubiquinone) Fe-S protein 6	K03939	NDUFS6	0	0	0	0	0	0	0	0	0	0	0	0
Oxidative phosphorylation [PATH:ko00190]	NADH dehydrogenase (ubiquinone) Fe-S protein 7 [EC:7.1.1.2 1.6.99.3]	K03940	NDUFS7	0	0	0	0	0	0	0	0	0	0	0	0
Oxidative phosphorylation [PATH:ko00190]	NADH dehydrogenase (ubiquinone) Fe-S protein 8 [EC:7.1.1.2 1.6.99.3]	K03941	NDUFS8	0	0	0	0	0	0	0	0	0	0	0	0
Oxidative phosphorylation [PATH:ko00190]	NADH dehydrogenase (ubiquinone) flavoprotein 1 [EC:7.1.1.2 1.6.99.3]	K03942	NDUFV1	0	0	0	0	0	0	0	0	0	0	0	0
Oxidative phosphorylation [PATH:ko00190]	NADH dehydrogenase (ubiquinone) flavoprotein 2 [EC:7.1.1.2 1.6.99.3]	K03943	NDUFV2	0	0	0	0	0	0	0	0	0	salmiana	0	cacti
Oxidative phosphorylation [PATH:ko00190]	NADH dehydrogenase (ubiquinone) flavoprotein 3	K03944	NDUFV3	0	0	0	0	0	0	0	0	0	0	0	0
Oxidative phosphorylation [PATH:ko00190]	NADH dehydrogenase (ubiquinone) 1 alpha subcomplex subunit 1	K03945	NDUFA1	0	0	0	0	0	0	0	0	0	0	0	0
Oxidative phosphorylation [PATH:ko00190]	NADH dehydrogenase (ubiquinone) 1 alpha subcomplex subunit 2	K03946	NDUFA2	0	0	0	0	0	0	0	0	0	0	0	0
Oxidative phosphorylation [PATH:ko00190]	NADH dehydrogenase (ubiquinone) 1 alpha subcomplex subunit 3	K03947	NDUFA3	0	0	0	0	0	0	0	0	0	0	0	0
Oxidative phosphorylation [PATH:ko00190]	NADH dehydrogenase (ubiquinone) 1 alpha subcomplex subunit 4	K03948	NDUFA4	0	0	0	0	0	0	0	0	0	0	0	0
Oxidative phosphorylation [PATH:ko00190]	NADH dehydrogenase (ubiquinone) 1 alpha subcomplex subunit 5	K03949	NDUFA5	0	0	0	0	0	0	0	0	0	0	0	0
Oxidative phosphorylation [PATH:ko00190]	NADH dehydrogenase (ubiquinone) 1 alpha subcomplex subunit 6	K03950	NDUFA6	0	0	0	0	0	0	0	0	0	0	0	0
Oxidative phosphorylation [PATH:ko00190]	NADH dehydrogenase (ubiquinone) 1 alpha subcomplex subunit 7	K03951	NDUFA7	0	0	0	0	0	0	0	0	0	0	0	0
Oxidative phosphorylation [PATH:ko00190]	NADH dehydrogenase (ubiquinone) 1 alpha subcomplex subunit 8	K03952	NDUFA8	0	0	0	0	0	0	0	0	0	0	0	0
Oxidative phosphorylation [PATH:ko00190]	NADH dehydrogenase (ubiquinone) 1 alpha subcomplex subunit 9	K03953	NDUFA9	0	0	0	0	0	0	0	0	0	0	0	0
Oxidative phosphorylation [PATH:ko00190]	NADH dehydrogenase (ubiquinone) 1 alpha subcomplex subunit 10	K03954	NDUFA10	0	0	0	0	0	0	0	0	0	0	0	0
Oxidative phosphorylation [PATH:ko00190]	NADH dehydrogenase (ubiquinone) 1 alpha/beta subcomplex 1	K03955	NDUFAB1	0	0	0	0	0	0	0	0	0	0	0	0
Oxidative phosphorylation [PATH:ko00190]	NADH dehydrogenase (ubiquinone) 1 alpha subcomplex subunit 11	K03956	NDUFA11	0	0	0	0	0	0	0	0	0	0	0	0
Oxidative phosphorylation [PATH:ko00190]	NADH dehydrogenase (ubiquinone) 1 alpha subcomplex subunit 12	K11352	NDUFA12	0	0	0	0	0	0	0	0	0	0	0	0
Oxidative phosphorylation [PATH:ko00190]	NADH dehydrogenase (ubiquinone) 1 alpha subcomplex subunit 13	K11353	NDUFA13	0	0	0	0	0	0	0	0	0	0	0	0
Oxidative phosphorylation [PATH:ko00190]	NADH dehydrogenase (ubiquinone) 1 beta subcomplex subunit 1	K03957	NDUFB1	0	0	0	0	0	0	0	0	0	0	0	0
Oxidative phosphorylation [PATH:ko00190]	NADH dehydrogenase (ubiquinone) 1 beta subcomplex subunit 2	K03958	NDUFB2	0	0	0	0	0	0	0	0	0	0	0	0
Oxidative phosphorylation [PATH:ko00190]	NADH dehydrogenase (ubiquinone) 1 beta subcomplex subunit 3	K03959	NDUFB3	0	0	0	0	0	0	0	0	0	0	0	0
Oxidative phosphorylation [PATH:ko00190]	NADH dehydrogenase (ubiquinone) 1 beta subcomplex subunit 4	K03960	NDUFB4	0	0	0	0	0	0	0	0	0	0	0	0
Oxidative phosphorylation [PATH:ko00190]	NADH dehydrogenase (ubiquinone) 1 beta subcomplex subunit 5	K03961	NDUFB5	0	0	0	0	0	0	0	0	0	0	0	0
Oxidative phosphorylation [PATH:ko00190]	NADH dehydrogenase (ubiquinone) 1 beta subcomplex subunit 6	K03962	NDUFB6	0	0	0	0	0	0	0	0	0	0	0	0
Oxidative phosphorylation [PATH:ko00190]	NADH dehydrogenase (ubiquinone) 1 beta subcomplex subunit 7	K03963	NDUFB7	0	0	0	0	0	0	0	0	0	0	0	0
Oxidative phosphorylation [PATH:ko00190]	NADH dehydrogenase (ubiquinone) 1 beta subcomplex subunit 8	K03964	NDUFB8	0	0	0	0	0	0	0	0	0	0	0	0
Oxidative phosphorylation [PATH:ko00190]	NADH dehydrogenase (ubiquinone) 1 beta subcomplex subunit 9	K03965	NDUFB9	0	0	0	0	0	0	0	0	0	0	0	0
Oxidative phosphorylation [PATH:ko00190]	NADH dehydrogenase (ubiquinone) 1 beta subcomplex subunit 10	K03966	NDUFB10	0	0	0	0	0	0	0	0	0	0	0	0
Oxidative phosphorylation [PATH:ko00190]	NADH dehydrogenase (ubiquinone) 1 beta subcomplex subunit 11	K11351	NDUFB11	0	0	0	0	0	0	0	0	0	0	0	0
Oxidative phosphorylation [PATH:ko00190]	NADH dehydrogenase (ubiquinone) 1 subunit C1	K03967	NDUFC1	0	0	0	0	0	0	0	0	0	0	0	0
Oxidative phosphorylation [PATH:ko00190]	NADH dehydrogenase (ubiquinone) 1 subunit C2	K03968	NDUFC2	0	0	0	0	0	0	0	0	0	0	0	0
Oxidative phosphorylation [PATH:ko00190]	NADH dehydrogenase [EC:1.6.99.3]	K00356	E1.6.99.3	0	0	0	0	soil	0	0	0	cacti	0	0	0
Oxidative phosphorylation [PATH:ko00190]	NADH dehydrogenase [EC:1.6.99.3]	K03885	ndh	0	0	0	0	0	0	0	0	0	0	0	0
Oxidative phosphorylation [PATH:ko00190]	succinate dehydrogenase (ubiquinone) flavoprotein subunit [EC:1.3.5.1]	K00234	SDHA	0	0	0	0	0	0	0	0	0	0	0	0
Oxidative phosphorylation [PATH:ko00190]	succinate dehydrogenase (ubiquinone) iron-sulfur subunit [EC:1.3.5.1]	K00235	SDHB	0	0	0	0	0	0	0	0	0	0	0	0
Oxidative phosphorylation [PATH:ko00190]	succinate dehydrogenase (ubiquinone) cytochrome b560 subunit	K00236	SDHC	0	0	0	0	0	0	0	0	0	0	0	0
Oxidative phosphorylation [PATH:ko00190]	succinate dehydrogenase (ubiquinone) membrane anchor subunit	K00237	SDHD	0	0	0	0	0	0	0	0	0	0	0	0
Oxidative phosphorylation [PATH:ko00190]	succinate dehydrogenase / fumarate reductase, flavoprotein subunit [EC:1.3.5.1 1.3.5.4]	K00239	sdhA	0	0	0	0	0	0	0	0	cacti	0	0	0
Oxidative phosphorylation [PATH:ko00190]	succinate dehydrogenase / fumarate reductase, iron-sulfur subunit [EC:1.3.5.1 1.3.5.4]	K00240	sdhB	0	0	0	0	0	0	0	0	0	0	0	0
Oxidative phosphorylation [PATH:ko00190]	succinate dehydrogenase / fumarate reductase, cytochrome b subunit	K00241	sdhC	0	0	0	0	0	0	0	0	0	0	0	0
Oxidative phosphorylation [PATH:ko00190]	succinate dehydrogenase / fumarate reductase, membrane anchor subunit	K00242	sdhD	0	0	0	0	0	0	0	0	0	0	0	0
Oxidative phosphorylation [PATH:ko00190]	succinate dehydrogenase / fumarate reductase, subunit D	K18859	sdhD	0	0	0	0	0	0	0	0	0	0	0	0
Oxidative phosphorylation [PATH:ko00190]	putative succinate dehydrogenase / fumarate reductase, subunit D	K18860	sdhD	0	0	0	0	0	0	0	0	0	0	0	0
Oxidative phosphorylation [PATH:ko00190]	fumarate reductase flavoprotein subunit [EC:1.3.5.4]	K00244	frdA	0	0	0	0	0	0	0	0	0	0	0	0
Oxidative phosphorylation [PATH:ko00190]	fumarate reductase iron-sulfur subunit [EC:1.3.5.4]	K00245	frdB	0	0	0	0	0	0	0	0	tequilana	0	0	0
Oxidative phosphorylation [PATH:ko00190]	fumarate reductase subunit C	K00246	frdC	0	0	0	0	0	0	0	salmiana	tequilana	0	0	tequilana
Oxidative phosphorylation [PATH:ko00190]	fumarate reductase subunit D	K00247	frdD	0	0	0	0	0	0	0	0	tequilana	0	0	tequilana
Oxidative phosphorylation [PATH:ko00190]	ubiquinol-cytochrome c reductase iron-sulfur subunit [EC:1.10.2.2]	K00411	UQCRFS1	0	0	0	0	soil	0	0	0	cacti	0	0	0
Oxidative phosphorylation [PATH:ko00190]	ubiquinol-cytochrome c reductase cytochrome b subunit	K00412	CYTB	0	0	0	0	0	0	0	0	0	0	0	0
Oxidative phosphorylation [PATH:ko00190]	ubiquinol-cytochrome c reductase cytochrome c1 subunit	K00413	CYC1	0	0	0	0	soil	0	0	0	0	0	0	0
Oxidative phosphorylation [PATH:ko00190]	ubiquinol-cytochrome c reductase cytochrome b/c1 subunit	K00410	fbcH	0	0	0	0	0	0	salmiana	0	cacti	salmiana	0	0
Oxidative phosphorylation [PATH:ko00190]	ubiquinol-cytochrome c reductase core subunit 1	K00414	QCR1	0	0	0	0	0	0	0	0	0	0	0	0
Oxidative phosphorylation [PATH:ko00190]	ubiquinol-cytochrome c reductase core subunit 2	K00415	QCR2	0	0	0	0	0	0	0	0	0	0	0	0
Oxidative phosphorylation [PATH:ko00190]	ubiquinol-cytochrome c reductase subunit 6	K00416	QCR6	0	0	0	0	0	0	0	0	0	0	0	0
Oxidative phosphorylation [PATH:ko00190]	ubiquinol-cytochrome c reductase subunit 7	K00417	QCR7	0	0	0	0	0	0	0	0	0	0	0	0
Oxidative phosphorylation [PATH:ko00190]	ubiquinol-cytochrome c reductase subunit 8	K00418	QCR8	0	0	0	0	0	0	0	0	0	0	0	0
Oxidative phosphorylation [PATH:ko00190]	ubiquinol-cytochrome c reductase subunit 9	K00419	QCR9	0	0	0	0	0	0	0	0	0	0	0	0
Oxidative phosphorylation [PATH:ko00190]	ubiquinol-cytochrome c reductase subunit 10	K00420	QCR10	0	0	0	0	0	0	0	0	0	0	0	0
Oxidative phosphorylation [PATH:ko00190]	menaquinol-cytochrome c reductase iron-sulfur subunit [EC:1.10.2.-]	K03886	MQCRA	rhizo	0	0	0	0	0	salmiana	0	0	salmiana	0	cacti
Oxidative phosphorylation [PATH:ko00190]	menaquinol-cytochrome c reductase cytochrome b subunit	K03887	MQCRB	0	0	0	0	soil	soil	salmiana	0	cacti	salmiana	0	cacti
Oxidative phosphorylation [PATH:ko00190]	menaquinol-cytochrome c reductase cytochrome b/c subunit	K03888	MQCRC	0	0	0	0	soil	soil	salmiana	0	cacti	salmiana	0	cacti
Oxidative phosphorylation [PATH:ko00190]	ubiquinol-cytochrome c reductase cytochrome c subunit	K03889	qcrC	0	0	0	phyllo	0	soil	0	0	0	salmiana	0	cacti
Oxidative phosphorylation [PATH:ko00190]	ubiquinol-cytochrome c reductase iron-sulfur subunit	K03890	qcrA	0	0	0	phyllo	0	soil	0	0	0	salmiana	0	cacti
Oxidative phosphorylation [PATH:ko00190]	ubiquinol-cytochrome c reductase cytochrome b subunit	K03891	qcrB	0	0	0	0	0	soil	0	0	0	salmiana	0	cacti
Oxidative phosphorylation [PATH:ko00190]	heme o synthase [EC:2.5.1.141]	K02257	COX10	0	0	0	0	0	0	0	0	0	0	0	0
Oxidative phosphorylation [PATH:ko00190]	cytochrome o ubiquinol oxidase subunit IV	K02300	cyoD	0	phyllo	rhizo	0	0	0	0	0	0	0	0	0
Oxidative phosphorylation [PATH:ko00190]	cytochrome c oxidase subunit IV [EC:1.9.3.1]	K02277	coxD	rhizo	0	0	0	soil	soil	0	0	0	0	0	cacti
Oxidative phosphorylation [PATH:ko00190]	cytochrome c oxidase subunit III [EC:1.9.3.1]	K02276	coxC	0	0	0	0	0	0	0	0	0	0	0	0
Oxidative phosphorylation [PATH:ko00190]	cytochrome c oxidase subunit I [EC:1.9.3.1]	K02274	coxA	0	0	0	0	0	soil	0	0	0	0	0	0
Oxidative phosphorylation [PATH:ko00190]	cytochrome c oxidase subunit I+III [EC:1.9.3.1]	K15408	coxAC	0	0	0	0	0	0	salmiana	0	cacti	0	0	0
Oxidative phosphorylation [PATH:ko00190]	cytochrome c oxidase subunit II [EC:1.9.3.1]	K02275	coxB	0	0	0	0	0	0	0	0	0	0	0	0
Oxidative phosphorylation [PATH:ko00190]	cytochrome c oxidase subunit 3	K02262	COX3	0	0	0	0	0	0	0	0	0	0	0	0
Oxidative phosphorylation [PATH:ko00190]	cytochrome c oxidase subunit 1 [EC:1.9.3.1]	K02256	COX1	phyllo	phyllo	0	0	0	0	tequilana	0	tequilana	0	0	0
Oxidative phosphorylation [PATH:ko00190]	cytochrome c oxidase subunit 2	K02261	COX2	0	0	0	0	0	0	0	0	0	0	0	0
Oxidative phosphorylation [PATH:ko00190]	cytochrome c oxidase subunit 4	K02263	COX4	0	0	0	0	0	0	0	0	0	0	0	0
Oxidative phosphorylation [PATH:ko00190]	cytochrome c oxidase subunit 5a	K02264	COX5A	0	0	0	0	0	0	0	0	0	0	0	0
Oxidative phosphorylation [PATH:ko00190]	cytochrome c oxidase subunit 5b	K02265	COX5B	0	0	0	0	0	0	0	0	0	0	0	0
Oxidative phosphorylation [PATH:ko00190]	cytochrome c oxidase subunit 6a	K02266	COX6A	0	0	0	0	0	0	0	0	0	0	0	0
Oxidative phosphorylation [PATH:ko00190]	cytochrome c oxidase subunit 6b	K02267	COX6B	0	0	0	0	0	0	0	0	0	0	0	0
Oxidative phosphorylation [PATH:ko00190]	cytochrome c oxidase subunit 6c	K02268	COX6C	0	0	0	0	0	0	0	0	0	0	0	0
Oxidative phosphorylation [PATH:ko00190]	cytochrome c oxidase subunit 7	K02269	COX7	0	0	0	0	0	0	0	0	0	0	0	0
Oxidative phosphorylation [PATH:ko00190]	cytochrome c oxidase subunit 7a	K02270	COX7A	0	0	0	0	0	0	0	0	0	0	0	0
Oxidative phosphorylation [PATH:ko00190]	cytochrome c oxidase subunit 7b	K02271	COX7B	0	0	0	0	0	0	0	0	0	0	0	0
Oxidative phosphorylation [PATH:ko00190]	cytochrome c oxidase subunit 7c	K02272	COX7C	0	0	0	0	0	0	0	0	0	0	0	0
Oxidative phosphorylation [PATH:ko00190]	cytochrome c oxidase subunit 8	K02273	COX8	0	0	0	0	0	0	0	0	0	0	0	0
Oxidative phosphorylation [PATH:ko00190]	cytochrome c oxidase assembly protein subunit 11	K02258	COX11	0	0	0	0	soil	0	0	0	cacti	0	0	0
Oxidative phosphorylation [PATH:ko00190]	cytochrome c oxidase assembly protein subunit 15	K02259	COX15	0	0	0	0	0	0	0	0	0	0	0	0
Oxidative phosphorylation [PATH:ko00190]	cytochrome c oxidase assembly protein subunit 17	K02260	COX17	0	0	0	0	0	0	0	0	0	0	0	0
Oxidative phosphorylation [PATH:ko00190]	cytochrome c oxidase cbb3-type subunit I [EC:1.9.3.1]	K00404	ccoN	0	0	0	0	0	0	0	0	0	0	0	0
Oxidative phosphorylation [PATH:ko00190]	cytochrome c oxidase cbb3-type subunit II	K00405	ccoO	0	0	0	0	0	0	0	0	0	0	0	tequilana
Oxidative phosphorylation [PATH:ko00190]	cytochrome c oxidase cbb3-type subunit I/II [EC:1.9.3.1]	K15862	ccoNO	0	0	0	0	0	0	0	0	0	0	0	0
Oxidative phosphorylation [PATH:ko00190]	cytochrome c oxidase cbb3-type subunit IV	K00407	ccoQ	rhizo	0	0	rhizo	0	0	0	0	0	tequilana	0	tequilana
Oxidative phosphorylation [PATH:ko00190]	cytochrome c oxidase cbb3-type subunit III	K00406	ccoP	0	0	0	rhizo	soil	0	0	0	0	0	0	0
Oxidative phosphorylation [PATH:ko00190]	cytochrome aa3-600 menaquinol oxidase subunit IV [EC:1.10.3.12]	K02829	qoxD	0	0	0	0	0	0	0	0	0	0	cacti	cacti
Oxidative phosphorylation [PATH:ko00190]	cytochrome aa3-600 menaquinol oxidase subunit III [EC:1.10.3.12]	K02828	qoxC	0	0	0	0	0	0	0	0	0	0	cacti	cacti
Oxidative phosphorylation [PATH:ko00190]	cytochrome aa3-600 menaquinol oxidase subunit I [EC:1.10.3.12]	K02827	qoxB	rhizo	phyllo	rhizo	0	0	0	0	0	0	0	cacti	cacti
Oxidative phosphorylation [PATH:ko00190]	cytochrome aa3-600 menaquinol oxidase subunit II [EC:1.10.3.12]	K02826	qoxA	rhizo	phyllo	rhizo	0	0	0	0	0	0	0	cacti	cacti
Oxidative phosphorylation [PATH:ko00190]	cytochrome o ubiquinol oxidase subunit III	K02299	cyoC	0	0	0	0	0	0	0	0	0	0	0	0
Oxidative phosphorylation [PATH:ko00190]	cytochrome o ubiquinol oxidase subunit I [EC:1.10.3.10]	K02298	cyoB	0	0	0	0	0	0	0	0	0	0	0	0
Oxidative phosphorylation [PATH:ko00190]	cytochrome o ubiquinol oxidase subunit II [EC:1.10.3.10]	K02297	cyoA	0	phyllo	rhizo	0	0	0	0	0	0	0	0	0
Oxidative phosphorylation [PATH:ko00190]	cytochrome bd ubiquinol oxidase subunit I [EC:1.10.3.14]	K00425	cydA	0	0	0	0	0	0	0	0	0	0	0	0
Oxidative phosphorylation [PATH:ko00190]	cytochrome bd ubiquinol oxidase subunit II [EC:1.10.3.14]	K00426	cydB	0	0	0	0	0	0	0	0	0	0	0	0
Oxidative phosphorylation [PATH:ko00190]	cytochrome bd-I ubiquinol oxidase subunit X [EC:1.10.3.14]	K00424	cydX	0	0	0	0	0	0	0	0	0	0	0	0
Oxidative phosphorylation [PATH:ko00190]	cytochrome bd-II ubiquinol oxidase subunit AppX [EC:1.10.3.14]	K22501	appX	0	0	0	0	0	0	0	0	0	0	0	0
Oxidative phosphorylation [PATH:ko00190]	F-type H+-transporting ATPase subunit alpha [EC:7.1.2.2]	K02111	ATPF1A	0	0	0	0	0	0	0	0	0	0	0	0
Oxidative phosphorylation [PATH:ko00190]	F-type H+-transporting ATPase subunit beta [EC:7.1.2.2]	K02112	ATPF1B	0	0	0	0	0	0	0	0	0	0	0	0
Oxidative phosphorylation [PATH:ko00190]	F-type H+-transporting ATPase subunit gamma	K02115	ATPF1G	0	0	0	0	0	0	0	0	0	0	0	0
Oxidative phosphorylation [PATH:ko00190]	F-type H+-transporting ATPase subunit delta	K02113	ATPF1D	0	0	0	0	0	0	0	0	0	0	0	0
Oxidative phosphorylation [PATH:ko00190]	F-type H+-transporting ATPase subunit epsilon	K02114	ATPF1E	0	0	0	0	phyllo	0	0	0	tequilana	0	0	0
Oxidative phosphorylation [PATH:ko00190]	F-type H+-transporting ATPase subunit a	K02108	ATPF0A	0	0	0	phyllo	phyllo	0	tequilana	0	tequilana	0	0	0
Oxidative phosphorylation [PATH:ko00190]	F-type H+-transporting ATPase subunit b	K02109	ATPF0B	0	0	0	0	0	0	0	0	0	0	0	0
Oxidative phosphorylation [PATH:ko00190]	F-type H+-transporting ATPase subunit c	K02110	ATPF0C	0	0	0	0	0	0	0	0	0	0	0	0
Oxidative phosphorylation [PATH:ko00190]	F-type H+-transporting ATPase subunit alpha	K02132	ATPeF1A	0	0	0	0	0	0	0	0	0	0	0	0
Oxidative phosphorylation [PATH:ko00190]	F-type H+-transporting ATPase subunit beta [EC:7.1.2.2]	K02133	ATPeF1B	0	0	0	0	0	0	0	0	0	0	0	0
Oxidative phosphorylation [PATH:ko00190]	F-type H+-transporting ATPase subunit gamma	K02136	ATPeF1G	0	0	0	0	0	0	0	0	0	0	0	0
Oxidative phosphorylation [PATH:ko00190]	F-type H+-transporting ATPase subunit delta	K02134	ATPeF1D	0	0	0	0	0	0	0	0	0	0	0	0
Oxidative phosphorylation [PATH:ko00190]	F-type H+-transporting ATPase subunit epsilon	K02135	ATPeF1E	0	0	0	0	0	0	0	0	0	0	0	0
Oxidative phosphorylation [PATH:ko00190]	F-type H+-transporting ATPase subunit O	K02137	ATPeF0O	0	0	0	0	0	0	0	0	0	0	0	0
Oxidative phosphorylation [PATH:ko00190]	F-type H+-transporting ATPase subunit a	K02126	ATPeF0A	0	0	0	0	0	0	0	0	0	0	0	0
Oxidative phosphorylation [PATH:ko00190]	F-type H+-transporting ATPase subunit b	K02127	ATPeF0B	0	0	0	0	0	0	0	0	0	0	0	0
Oxidative phosphorylation [PATH:ko00190]	F-type H+-transporting ATPase subunit c	K02128	ATPeF0C	0	0	0	0	0	0	0	0	0	0	0	0
Oxidative phosphorylation [PATH:ko00190]	F-type H+-transporting ATPase subunit d	K02138	ATPeF0D	0	0	0	0	0	0	0	0	0	0	0	0
Oxidative phosphorylation [PATH:ko00190]	F-type H+-transporting ATPase subunit e	K02129	ATPeF0E	0	0	0	0	0	0	0	0	0	0	0	0
Oxidative phosphorylation [PATH:ko00190]	F-type H+-transporting ATP synthase subunit e	K01549	TIM11	0	0	0	0	0	0	0	0	0	0	0	0
Oxidative phosphorylation [PATH:ko00190]	F-type H+-transporting ATPase subunit f	K02130	ATPeF0F	0	0	0	0	0	0	0	0	0	0	0	0
Oxidative phosphorylation [PATH:ko00190]	F-type H+-transporting ATPase subunit f	K02139	ATPeFF	0	0	0	0	0	0	0	0	0	0	0	0
Oxidative phosphorylation [PATH:ko00190]	F-type H+-transporting ATPase subunit g	K02140	ATPeFG	0	0	0	0	0	0	0	0	0	0	0	0
Oxidative phosphorylation [PATH:ko00190]	F-type H+-transporting ATPase subunit 6	K02131	ATPeF0F6	0	0	0	0	0	0	0	0	0	0	0	0
Oxidative phosphorylation [PATH:ko00190]	F-type H+-transporting ATPase subunit h	K02141	ATPeFH	0	0	0	0	0	0	0	0	0	0	0	0
Oxidative phosphorylation [PATH:ko00190]	F-type H+-transporting ATPase subunit j	K02142	ATPeFJ	0	0	0	0	0	0	0	0	0	0	0	0
Oxidative phosphorylation [PATH:ko00190]	F-type H+-transporting ATPase subunit k	K02143	ATPeFK	0	0	0	0	0	0	0	0	0	0	0	0
Oxidative phosphorylation [PATH:ko00190]	F-type H+-transporting ATPase subunit 8	K02125	ATPeF08	0	0	0	0	0	0	0	0	0	0	0	0
Oxidative phosphorylation [PATH:ko00190]	V/A-type H+/Na+-transporting ATPase subunit A [EC:7.1.2.2 7.2.2.1]	K02117	ATPVA	phyllo	0	soil	0	0	0	salmiana	0	cacti	0	0	0
Oxidative phosphorylation [PATH:ko00190]	V/A-type H+/Na+-transporting ATPase subunit B	K02118	ATPVB	phyllo	0	soil	0	0	0	salmiana	0	cacti	0	0	0
Oxidative phosphorylation [PATH:ko00190]	V/A-type H+/Na+-transporting ATPase subunit C	K02119	ATPVC	0	0	0	0	0	0	0	0	0	0	0	cacti
Oxidative phosphorylation [PATH:ko00190]	V/A-type H+/Na+-transporting ATPase subunit D	K02120	ATPVD	0	0	0	0	0	0	0	0	0	0	0	0
Oxidative phosphorylation [PATH:ko00190]	V/A-type H+/Na+-transporting ATPase subunit E	K02121	ATPVE	0	0	0	0	0	0	0	0	0	salmiana	0	0
Oxidative phosphorylation [PATH:ko00190]	V/A-type H+/Na+-transporting ATPase subunit F	K02122	ATPVF	0	0	0	0	0	0	0	0	0	0	0	0
Oxidative phosphorylation [PATH:ko00190]	V/A-type H+/Na+-transporting ATPase subunit G/H	K02107	ATPVG	0	0	0	0	0	0	0	0	0	salmiana	0	cacti
Oxidative phosphorylation [PATH:ko00190]	V/A-type H+/Na+-transporting ATPase subunit I	K02123	ATPVI	phyllo	0	soil	0	0	0	0	0	0	0	0	cacti
Oxidative phosphorylation [PATH:ko00190]	V/A-type H+/Na+-transporting ATPase subunit K	K02124	ATPVK	0	0	0	0	0	0	0	0	0	0	0	0
Oxidative phosphorylation [PATH:ko00190]	V-type H+-transporting ATPase subunit A [EC:7.1.2.2]	K02145	ATPeV1A	0	0	0	0	0	0	0	0	0	0	0	0
Oxidative phosphorylation [PATH:ko00190]	V-type H+-transporting ATPase subunit B	K02147	ATPeV1B	0	0	0	0	0	0	0	0	0	0	0	0
Oxidative phosphorylation [PATH:ko00190]	V-type H+-transporting ATPase subunit C	K02148	ATPeV1C	0	0	0	0	0	0	0	0	0	0	0	0
Oxidative phosphorylation [PATH:ko00190]	V-type H+-transporting ATPase subunit D	K02149	ATPeV1D	0	0	0	0	0	0	0	0	0	0	0	0
Oxidative phosphorylation [PATH:ko00190]	V-type H+-transporting ATPase subunit E	K02150	ATPeV1E	0	0	0	0	0	0	0	0	0	0	0	0
Oxidative phosphorylation [PATH:ko00190]	V-type H+-transporting ATPase subunit F	K02151	ATPeV1F	0	0	0	0	0	0	0	0	0	0	0	0
Oxidative phosphorylation [PATH:ko00190]	V-type H+-transporting ATPase subunit G	K02152	ATPeV1G	0	0	0	0	0	0	0	0	0	0	0	0
Oxidative phosphorylation [PATH:ko00190]	V-type H+-transporting ATPase subunit H	K02144	ATPeV1H	0	0	0	0	0	0	0	0	0	0	0	0
Oxidative phosphorylation [PATH:ko00190]	V-type H+-transporting ATPase subunit a	K02154	ATPeV0A	0	0	0	0	0	0	0	0	0	0	0	0
Oxidative phosphorylation [PATH:ko00190]	V-type H+-transporting ATPase 16kDa proteolipid subunit	K02155	ATPeV0C	0	0	0	0	0	0	0	0	0	0	0	0
Oxidative phosphorylation [PATH:ko00190]	V-type H+-transporting ATPase 21kDa proteolipid subunit	K03661	ATPeV0B	0	0	0	0	0	0	0	0	0	0	0	0
Oxidative phosphorylation [PATH:ko00190]	V-type H+-transporting ATPase subunit d	K02146	ATPeV0D	0	0	0	0	0	0	0	0	0	0	0	0
Oxidative phosphorylation [PATH:ko00190]	V-type H+-transporting ATPase subunit e	K02153	ATPeV0E	0	0	0	0	0	0	0	0	0	0	0	0
Oxidative phosphorylation [PATH:ko00190]	V-type H+-transporting ATPase S1 subunit	K03662	ATPeVS1	0	0	0	0	0	0	0	0	0	0	0	0
Oxidative phosphorylation [PATH:ko00190]	H+-transporting ATPase [EC:7.1.2.1]	K01535	PMA1	phyllo	phyllo	0	0	0	0	0	0	0	0	0	0
Oxidative phosphorylation [PATH:ko00190]	H+/K+-exchanging ATPase [EC:3.6.3.10]	K01541	E3.6.3.10	0	0	0	0	0	0	0	0	0	0	0	0
Oxidative phosphorylation [PATH:ko00190]	H+/K+-exchanging ATPase alpha polypeptide [EC:3.6.3.10]	K01542	ATP4A	0	0	0	0	0	0	0	0	0	0	0	0
Oxidative phosphorylation [PATH:ko00190]	H+/K+-exchanging ATPase beta polypeptide [EC:3.6.3.10]	K01543	ATP4B	0	0	0	0	0	0	0	0	0	0	0	0
Oxidative phosphorylation [PATH:ko00190]	non-gastric H+/K+-exchanging ATPase [EC:3.6.3.10]	K01544	ATP12A	0	0	0	0	0	0	0	0	0	0	0	0
Oxidative phosphorylation [PATH:ko00190]	inorganic pyrophosphatase [EC:3.6.1.1]	K01507	ppa	0	0	0	0	0	0	0	0	0	0	0	0
Oxidative phosphorylation [PATH:ko00190]	manganese-dependent inorganic pyrophosphatase [EC:3.6.1.1]	K15986	ppaC	0	0	0	0	0	0	0	0	0	0	0	cacti
Oxidative phosphorylation [PATH:ko00190]	pyrophosphatase PpaX [EC:3.6.1.1]	K06019	ppaX	rhizo	0	0	0	soil	soil	salmiana	0	0	0	0	cacti
Oxidative phosphorylation [PATH:ko00190]	K(+)-stimulated pyrophosphate-energized sodium pump [EC:3.6.1.1]	K15987	hppA	0	0	0	0	soil	soil	salmiana	0	cacti	salmiana	0	0
Oxidative phosphorylation [PATH:ko00190]	phospholysine phosphohistidine inorganic pyrophosphate phosphatase [EC:3.6.1.1 3.1.3.-]	K11725	LHPP	0	0	0	0	0	0	0	0	0	0	0	0
Oxidative phosphorylation [PATH:ko00190]	nucleosome-remodeling factor 38 kDa subunit [EC:3.6.1.1]	K11726	NURF38	0	0	0	0	0	0	0	0	0	0	0	0
Oxidative phosphorylation [PATH:ko00190]	polyphosphate kinase [EC:2.7.4.1]	K00937	ppk	0	0	0	0	0	0	0	0	0	0	0	0
Oxidative phosphorylation [PATH:ko00190]	polyphosphate kinase [EC:2.7.4.1]	K22468	ppk2	0	0	0	0	0	0	0	0	0	0	0	0
Photosynthesis [PATH:ko00195]	photosystem II P680 reaction center D1 protein [EC:1.10.3.9]	K02703	psbA	phyllo	0	0	0	0	0	0	0	0	0	cacti	cacti
Photosynthesis [PATH:ko00195]	photosystem II CP47 chlorophyll apoprotein	K02704	psbB	phyllo	phyllo	0	0	0	0	salmiana	0	cacti	0	0	0
Photosynthesis [PATH:ko00195]	photosystem II CP43 chlorophyll apoprotein	K02705	psbC	phyllo	phyllo	0	0	0	0	0	0	tequilana	salmiana	0	cacti
Photosynthesis [PATH:ko00195]	photosystem II P680 reaction center D2 protein [EC:1.10.3.9]	K02706	psbD	0	0	0	0	0	0	0	0	0	0	0	0
Photosynthesis [PATH:ko00195]	photosystem II cytochrome b559 subunit alpha	K02707	psbE	phyllo	phyllo	0	0	0	0	0	salmiana	tequilana	0	0	0
Photosynthesis [PATH:ko00195]	photosystem II cytochrome b559 subunit beta	K02708	psbF	0	0	0	0	0	0	0	0	0	0	0	0
Photosynthesis [PATH:ko00195]	photosystem II PsbH protein	K02709	psbH	0	0	0	0	0	0	0	0	0	0	0	0
Photosynthesis [PATH:ko00195]	photosystem II PsbI protein	K02710	psbI	0	0	0	0	0	0	0	0	0	0	0	0
Photosynthesis [PATH:ko00195]	photosystem II PsbJ protein	K02711	psbJ	0	0	0	0	0	0	0	0	0	0	0	0
Photosynthesis [PATH:ko00195]	photosystem II PsbK protein	K02712	psbK	0	0	0	0	0	0	0	0	0	0	0	0
Photosynthesis [PATH:ko00195]	photosystem II PsbL protein	K02713	psbL	0	0	0	0	0	0	0	0	0	0	0	0
Photosynthesis [PATH:ko00195]	photosystem II PsbM protein	K02714	psbM	0	0	0	0	0	0	0	0	0	0	0	0
Photosynthesis [PATH:ko00195]	photosystem II oxygen-evolving enhancer protein 1	K02716	psbO	0	0	0	0	0	0	0	0	0	0	0	0
Photosynthesis [PATH:ko00195]	photosystem II oxygen-evolving enhancer protein 2	K02717	psbP	0	0	0	0	0	0	0	0	0	0	0	0
Photosynthesis [PATH:ko00195]	photosystem II oxygen-evolving enhancer protein 3	K08901	psbQ	0	0	0	0	0	0	0	0	0	0	0	0
Photosynthesis [PATH:ko00195]	photosystem II 10kDa protein	K03541	psbR	0	0	0	0	0	0	0	0	0	0	0	0
Photosynthesis [PATH:ko00195]	photosystem II 22kDa protein	K03542	psbS	0	0	0	0	0	0	0	0	0	0	0	0
Photosynthesis [PATH:ko00195]	photosystem II PsbT protein	K02718	psbT	0	0	0	0	0	0	0	0	0	0	0	0
Photosynthesis [PATH:ko00195]	photosystem II PsbU protein	K02719	psbU	0	0	0	0	0	0	0	0	0	0	0	0
Photosynthesis [PATH:ko00195]	photosystem II cytochrome c550	K02720	psbV	0	0	0	0	0	0	0	0	0	0	0	0
Photosynthesis [PATH:ko00195]	photosystem II PsbW protein	K02721	psbW	0	0	0	0	0	0	0	0	0	0	0	0
Photosynthesis [PATH:ko00195]	photosystem II PsbX protein	K02722	psbX	0	0	0	0	0	0	0	0	0	0	0	0
Photosynthesis [PATH:ko00195]	photosystem II PsbY protein	K02723	psbY	0	0	0	0	0	0	0	0	0	0	0	0
Photosynthesis [PATH:ko00195]	photosystem II PsbZ protein	K02724	psbZ	0	0	0	0	0	0	0	0	0	0	0	0
Photosynthesis [PATH:ko00195]	photosystem II Psb27 protein	K08902	psb27	0	0	0	0	0	0	0	0	0	0	0	0
Photosynthesis [PATH:ko00195]	photosystem II 13kDa protein	K08903	psb28	0	0	0	0	0	0	0	0	0	0	0	0
Photosynthesis [PATH:ko00195]	photosystem II Psb28-2 protein	K08904	psb28-2	0	0	0	0	0	0	0	0	0	0	0	0
Photosynthesis [PATH:ko00195]	photosystem I P700 chlorophyll a apoprotein A1	K02689	psaA	phyllo	phyllo	soil	0	0	0	0	0	0	0	0	0
Photosynthesis [PATH:ko00195]	photosystem I P700 chlorophyll a apoprotein A2	K02690	psaB	phyllo	phyllo	soil	0	0	0	0	0	cacti	0	0	0
Photosynthesis [PATH:ko00195]	photosystem I subunit VII	K02691	psaC	0	0	0	0	0	0	0	0	0	0	0	0
Photosynthesis [PATH:ko00195]	photosystem I subunit II	K02692	psaD	0	0	0	0	0	0	0	0	0	0	0	0
Photosynthesis [PATH:ko00195]	photosystem I subunit IV	K02693	psaE	0	0	0	0	0	0	0	0	0	0	0	0
Photosynthesis [PATH:ko00195]	photosystem I subunit III	K02694	psaF	0	0	0	0	0	0	0	0	0	0	0	0
Photosynthesis [PATH:ko00195]	photosystem I subunit V	K08905	psaG	0	0	0	0	0	0	0	0	0	0	0	0
Photosynthesis [PATH:ko00195]	photosystem I subunit VI	K02695	psaH	0	0	0	0	0	0	0	0	0	0	0	0
Photosynthesis [PATH:ko00195]	photosystem I subunit VIII	K02696	psaI	0	0	0	0	0	0	0	0	0	0	0	0
Photosynthesis [PATH:ko00195]	photosystem I subunit IX	K02697	psaJ	0	0	0	0	0	0	0	0	0	0	0	0
Photosynthesis [PATH:ko00195]	photosystem I subunit X	K02698	psaK	0	0	0	0	0	0	0	0	0	0	0	0
Photosynthesis [PATH:ko00195]	photosystem I subunit XI	K02699	psaL	0	0	0	0	0	0	0	0	0	0	0	0
Photosynthesis [PATH:ko00195]	photosystem I subunit XII	K02700	psaM	0	0	0	0	0	0	0	0	0	0	0	0
Photosynthesis [PATH:ko00195]	photosystem I subunit PsaN	K02701	psaN	0	0	0	0	0	0	0	0	0	0	0	0
Photosynthesis [PATH:ko00195]	photosystem I subunit PsaO	K14332	psaO	0	0	0	0	0	0	0	0	0	0	0	0
Photosynthesis [PATH:ko00195]	photosystem I 4.8kDa protein	K02702	psaX	0	0	0	0	0	0	0	0	0	0	0	0
Photosynthesis [PATH:ko00195]	apocytochrome f	K02634	petA	0	0	0	0	0	0	0	0	0	0	0	0
Photosynthesis [PATH:ko00195]	cytochrome b6	K02635	petB	phyllo	phyllo	0	0	0	0	salmiana	0	cacti	0	0	0
Photosynthesis [PATH:ko00195]	cytochrome b6-f complex iron-sulfur subunit [EC:1.10.9.1]	K02636	petC	0	0	0	0	0	0	salmiana	0	cacti	salmiana	0	cacti
Photosynthesis [PATH:ko00195]	cytochrome b6-f complex subunit 4	K02637	petD	0	0	0	0	0	0	0	0	0	0	0	0
Photosynthesis [PATH:ko00195]	cytochrome b6-f complex subunit 5	K02640	petG	0	0	0	0	0	0	0	0	0	0	0	0
Photosynthesis [PATH:ko00195]	cytochrome b6-f complex subunit 6	K02642	petL	0	0	0	0	0	0	0	0	0	0	0	0
Photosynthesis [PATH:ko00195]	cytochrome b6-f complex subunit 7	K02643	petM	0	0	0	0	0	0	0	0	0	0	0	0
Photosynthesis [PATH:ko00195]	cytochrome b6-f complex subunit 8	K03689	petN	0	0	0	0	0	0	0	0	0	0	0	0
Photosynthesis [PATH:ko00195]	plastocyanin	K02638	petE	phyllo	0	soil	0	0	0	salmiana	0	cacti	0	0	0
Photosynthesis [PATH:ko00195]	ferredoxin	K02639	petF	phyllo	0	soil	0	0	0	salmiana	0	cacti	0	0	0
Photosynthesis [PATH:ko00195]	ferredoxin--NADP+ reductase [EC:1.18.1.2]	K02641	petH	0	0	0	0	0	0	0	0	0	0	0	0
Photosynthesis [PATH:ko00195]	cytochrome c6	K08906	petJ	phyllo	0	0	0	0	0	0	0	0	0	0	0
Photosynthesis [PATH:ko00195]	F-type H+-transporting ATPase subunit epsilon	K02114	ATPF1E	0	0	0	0	phyllo	0	0	0	tequilana	0	0	0
Photosynthesis [PATH:ko00195]	F-type H+-transporting ATPase subunit beta [EC:7.1.2.2]	K02112	ATPF1B	0	0	0	0	0	0	0	0	0	0	0	0
Photosynthesis [PATH:ko00195]	F-type H+-transporting ATPase subunit gamma	K02115	ATPF1G	0	0	0	0	0	0	0	0	0	0	0	0
Photosynthesis [PATH:ko00195]	F-type H+-transporting ATPase subunit alpha [EC:7.1.2.2]	K02111	ATPF1A	0	0	0	0	0	0	0	0	0	0	0	0
Photosynthesis [PATH:ko00195]	F-type H+-transporting ATPase subunit delta	K02113	ATPF1D	0	0	0	0	0	0	0	0	0	0	0	0
Photosynthesis [PATH:ko00195]	F-type H+-transporting ATPase subunit b	K02109	ATPF0B	0	0	0	0	0	0	0	0	0	0	0	0
Photosynthesis [PATH:ko00195]	F-type H+-transporting ATPase subunit c	K02110	ATPF0C	0	0	0	0	0	0	0	0	0	0	0	0
Photosynthesis [PATH:ko00195]	F-type H+-transporting ATPase subunit a	K02108	ATPF0A	0	0	0	phyllo	phyllo	0	tequilana	0	tequilana	0	0	0
Photosynthesis - antenna proteins [PATH:ko00196]	allophycocyanin alpha subunit	K02092	apcA	0	0	0	0	0	0	0	0	0	0	0	0
Photosynthesis - antenna proteins [PATH:ko00196]	allophycocyanin beta subunit	K02093	apcB	0	0	0	0	0	0	0	0	0	0	0	0
Photosynthesis - antenna proteins [PATH:ko00196]	phycobilisome core linker protein	K02094	apcC	0	0	0	0	0	0	0	0	0	0	0	0
Photosynthesis - antenna proteins [PATH:ko00196]	allophycocyanin-B	K02095	apcD	0	0	0	0	0	0	0	0	0	0	0	0
Photosynthesis - antenna proteins [PATH:ko00196]	phycobilisome core-membrane linker protein	K02096	apcE	0	0	0	0	0	0	0	0	0	0	0	0
Photosynthesis - antenna proteins [PATH:ko00196]	phycobilisome core component	K02097	apcF	0	0	0	0	0	0	0	0	0	0	0	0
Photosynthesis - antenna proteins [PATH:ko00196]	phycocyanin alpha chain	K02284	cpcA	0	0	0	0	0	0	0	0	0	0	0	0
Photosynthesis - antenna proteins [PATH:ko00196]	phycocyanin beta chain	K02285	cpcB	0	0	0	0	0	0	0	0	0	0	0	0
Photosynthesis - antenna proteins [PATH:ko00196]	phycocyanin-associated rod linker protein	K02286	cpcC	0	0	0	0	0	0	0	0	0	0	0	0
Photosynthesis - antenna proteins [PATH:ko00196]	phycocyanin-associated, rod	K02287	cpcD	0	0	0	0	0	0	0	0	0	0	0	0
Photosynthesis - antenna proteins [PATH:ko00196]	phycocyanobilin lyase subunit alpha [EC:4.4.1.32]	K02288	cpcE	0	0	0	0	0	0	0	0	0	0	0	0
Photosynthesis - antenna proteins [PATH:ko00196]	phycocyanobilin lyase subunit beta [EC:4.4.1.32]	K02289	cpcF	0	0	0	0	0	0	0	0	0	0	0	0
Photosynthesis - antenna proteins [PATH:ko00196]	R-phycocyanin alpha-cysteine-84 phycourobilin lyase/isomerase [EC:4.4.1.33]	K20713	rpcG	0	0	0	0	0	0	0	0	0	0	0	0
Photosynthesis - antenna proteins [PATH:ko00196]	phycobilisome rod-core linker protein	K02290	cpcG	0	0	0	0	0	0	0	0	0	0	0	0
Photosynthesis - antenna proteins [PATH:ko00196]	phycoerythrocyanin alpha chain	K02628	pecA	0	0	0	0	0	0	0	0	0	0	0	0
Photosynthesis - antenna proteins [PATH:ko00196]	phycoerythrocyanin beta chain	K02629	pecB	0	0	0	0	0	0	0	0	0	0	0	0
Photosynthesis - antenna proteins [PATH:ko00196]	phycoerythrocyanin-associated rod linker protein	K02630	pecC	0	0	0	0	0	0	0	0	0	0	0	0
Photosynthesis - antenna proteins [PATH:ko00196]	phycoerythrocyanin alpha-cysteine-84 phycoviolobilin lyase/isomerase subunit PecE [EC:4.4.1.31]	K02631	pecE	0	0	0	0	0	0	0	0	0	0	0	0
Photosynthesis - antenna proteins [PATH:ko00196]	phycoerythrocyanin alpha-cysteine-84 phycoviolobilin lyase/isomerase subunit PecF [EC:4.4.1.31]	K02632	pecF	0	0	0	0	0	0	0	0	0	0	0	0
Photosynthesis - antenna proteins [PATH:ko00196]	phycoerythrin alpha chain	K05376	cpeA	0	0	0	0	0	0	0	0	0	0	0	0
Photosynthesis - antenna proteins [PATH:ko00196]	phycoerythrin beta chain	K05377	cpeB	0	0	0	0	0	0	0	0	0	0	0	0
Photosynthesis - antenna proteins [PATH:ko00196]	phycoerythrin-associated linker protein	K05378	cpeC	0	0	0	0	0	0	0	0	0	0	0	0
Photosynthesis - antenna proteins [PATH:ko00196]	phycoerythrin-associated linker protein	K05379	cpeD	0	0	0	0	0	0	0	0	0	0	0	0
Photosynthesis - antenna proteins [PATH:ko00196]	phycoerythrin-associated linker protein	K05380	cpeE	0	0	0	0	0	0	0	0	0	0	0	0
Photosynthesis - antenna proteins [PATH:ko00196]	phycoerythrin-associated linker protein	K05381	cpeR	0	0	0	0	0	0	0	0	0	0	0	0
Photosynthesis - antenna proteins [PATH:ko00196]	phycoerythrin-associated linker protein	K05382	cpeS	0	0	0	0	0	0	0	0	0	0	0	0
Photosynthesis - antenna proteins [PATH:ko00196]	CpeT protein	K05383	cpeT	0	0	0	0	0	0	0	0	0	0	0	0
Photosynthesis - antenna proteins [PATH:ko00196]	bilin biosynthesis protein	K05384	cpeU	0	0	0	0	0	0	0	0	0	0	0	0
Photosynthesis - antenna proteins [PATH:ko00196]	bilin biosynthesis protein	K05385	cpeY	0	0	0	0	0	0	0	0	0	0	0	0
Photosynthesis - antenna proteins [PATH:ko00196]	bilin biosynthesis protein	K05386	cpeZ	0	0	0	0	0	0	0	0	0	0	0	0
Photosynthesis - antenna proteins [PATH:ko00196]	light-harvesting complex I chlorophyll a/b binding protein 1	K08907	LHCA1	0	0	0	0	0	0	0	0	0	0	0	0
Photosynthesis - antenna proteins [PATH:ko00196]	light-harvesting complex I chlorophyll a/b binding protein 2	K08908	LHCA2	0	0	0	0	0	0	0	0	0	0	0	0
Photosynthesis - antenna proteins [PATH:ko00196]	light-harvesting complex I chlorophyll a/b binding protein 3	K08909	LHCA3	0	0	0	0	0	0	0	0	0	0	0	0
Photosynthesis - antenna proteins [PATH:ko00196]	light-harvesting complex I chlorophyll a/b binding protein 4	K08910	LHCA4	0	0	0	0	0	0	0	0	0	0	0	0
Photosynthesis - antenna proteins [PATH:ko00196]	light-harvesting complex I chlorophyll a/b binding protein 5	K08911	LHCA5	0	0	0	0	0	0	0	0	0	0	0	0
Photosynthesis - antenna proteins [PATH:ko00196]	light-harvesting complex II chlorophyll a/b binding protein 1	K08912	LHCB1	0	0	0	0	0	0	0	0	0	0	0	0
Photosynthesis - antenna proteins [PATH:ko00196]	light-harvesting complex II chlorophyll a/b binding protein 2	K08913	LHCB2	0	0	0	0	0	0	0	0	0	0	0	0
Photosynthesis - antenna proteins [PATH:ko00196]	light-harvesting complex II chlorophyll a/b binding protein 3	K08914	LHCB3	0	0	0	0	0	0	0	0	0	0	0	0
Photosynthesis - antenna proteins [PATH:ko00196]	light-harvesting complex II chlorophyll a/b binding protein 4	K08915	LHCB4	0	0	0	0	0	0	0	0	0	0	0	0
Photosynthesis - antenna proteins [PATH:ko00196]	light-harvesting complex II chlorophyll a/b binding protein 5	K08916	LHCB5	0	0	0	0	0	0	0	0	0	0	0	0
Photosynthesis - antenna proteins [PATH:ko00196]	light-harvesting complex II chlorophyll a/b binding protein 6	K08917	LHCB6	0	0	0	0	0	0	0	0	0	0	0	0
Photosynthesis - antenna proteins [PATH:ko00196]	light-harvesting complex II chlorophyll a/b binding protein 7	K14172	LHCB7	0	0	0	0	0	0	0	0	0	0	0	0
Carbon fixation in photosynthetic organisms [PATH:ko00710]	ribulose-bisphosphate carboxylase large chain [EC:4.1.1.39]	K01601	rbcL	0	0	0	0	0	0	0	0	0	0	0	0
Carbon fixation in photosynthetic organisms [PATH:ko00710]	ribulose-bisphosphate carboxylase small chain [EC:4.1.1.39]	K01602	rbcS	0	0	0	0	0	0	0	0	0	salmiana	0	cacti
Carbon fixation in photosynthetic organisms [PATH:ko00710]	phosphoglycerate kinase [EC:2.7.2.3]	K00927	PGK	0	0	0	0	0	0	0	0	0	0	0	0
Carbon fixation in photosynthetic organisms [PATH:ko00710]	glyceraldehyde 3-phosphate dehydrogenase [EC:1.2.1.12]	K00134	GAPDH	0	0	0	0	0	0	0	0	0	0	0	0
Carbon fixation in photosynthetic organisms [PATH:ko00710]	glyceraldehyde-3-phosphate dehydrogenase (NADP+) (phosphorylating) [EC:1.2.1.13]	K05298	GAPA	0	0	0	0	0	0	0	0	0	0	0	0
Carbon fixation in photosynthetic organisms [PATH:ko00710]	glyceraldehyde-3-phosphate dehydrogenase (NAD(P)) [EC:1.2.1.59]	K00150	gap2	phyllo	0	soil	0	0	0	0	0	0	salmiana	0	cacti
Carbon fixation in photosynthetic organisms [PATH:ko00710]	fructose-bisphosphate aldolase, class I [EC:4.1.2.13]	K01623	ALDO	0	0	0	0	0	0	0	0	0	0	0	0
Carbon fixation in photosynthetic organisms [PATH:ko00710]	fructose-bisphosphate aldolase, class I [EC:4.1.2.13]	K11645	fbaB	0	0	0	0	0	0	0	0	0	0	0	0
Carbon fixation in photosynthetic organisms [PATH:ko00710]	fructose-bisphosphate aldolase, class II [EC:4.1.2.13]	K01624	FBA	0	0	0	0	0	0	0	0	0	0	0	0
Carbon fixation in photosynthetic organisms [PATH:ko00710]	fructose-1,6-bisphosphatase I [EC:3.1.3.11]	K03841	FBP	0	0	0	0	0	0	0	0	0	0	0	0
Carbon fixation in photosynthetic organisms [PATH:ko00710]	fructose-1,6-bisphosphatase II [EC:3.1.3.11]	K02446	glpX	0	0	0	0	0	0	0	0	0	0	0	0
Carbon fixation in photosynthetic organisms [PATH:ko00710]	fructose-1,6-bisphosphatase II / sedoheptulose-1,7-bisphosphatase [EC:3.1.3.11 3.1.3.37]	K11532	glpX-SEBP	0	0	0	0	soil	soil	0	0	cacti	salmiana	0	0
Carbon fixation in photosynthetic organisms [PATH:ko00710]	fructose-1,6-bisphosphatase I / sedoheptulose-1,7-bisphosphatase [EC:3.1.3.11 3.1.3.37]	K01086	fbp-SEBP	0	0	0	0	0	0	0	0	0	0	0	0
Carbon fixation in photosynthetic organisms [PATH:ko00710]	fructose-1,6-bisphosphatase III [EC:3.1.3.11]	K04041	fbp3	rhizo	0	rhizo	0	0	0	0	salmiana	0	0	0	cacti
Carbon fixation in photosynthetic organisms [PATH:ko00710]	transketolase [EC:2.2.1.1]	K00615	E2.2.1.1	0	0	0	0	0	0	0	0	0	0	0	0
Carbon fixation in photosynthetic organisms [PATH:ko00710]	sedoheptulose-bisphosphatase [EC:3.1.3.37]	K01100	E3.1.3.37	0	0	0	0	0	0	0	0	0	0	0	0
Carbon fixation in photosynthetic organisms [PATH:ko00710]	ribose 5-phosphate isomerase A [EC:5.3.1.6]	K01807	rpiA	0	0	0	0	0	0	0	0	0	0	0	0
Carbon fixation in photosynthetic organisms [PATH:ko00710]	ribose 5-phosphate isomerase B [EC:5.3.1.6]	K01808	rpiB	0	0	0	0	0	0	0	0	0	0	0	0
Carbon fixation in photosynthetic organisms [PATH:ko00710]	phosphoribulokinase [EC:2.7.1.19]	K00855	PRK	0	0	0	0	0	0	0	0	0	0	0	0
Carbon fixation in photosynthetic organisms [PATH:ko00710]	triosephosphate isomerase (TIM) [EC:5.3.1.1]	K01803	TPI	0	0	0	0	0	0	0	0	0	0	0	0
Carbon fixation in photosynthetic organisms [PATH:ko00710]	xylulose-5-phosphate/fructose-6-phosphate phosphoketolase [EC:4.1.2.9 4.1.2.22]	K01621	xfp	0	0	0	0	soil	0	salmiana	0	cacti	0	0	0
Carbon fixation in photosynthetic organisms [PATH:ko00710]	ribulose-phosphate 3-epimerase [EC:5.1.3.1]	K01783	rpe	0	0	0	0	0	0	0	0	0	0	0	0
Carbon fixation in photosynthetic organisms [PATH:ko00710]	sedoheptulokinase [EC:2.7.1.14]	K11214	SHPK	0	0	0	0	0	0	0	0	0	0	0	0
Carbon fixation in photosynthetic organisms [PATH:ko00710]	phosphoenolpyruvate carboxylase [EC:4.1.1.31]	K01595	ppc	0	0	0	0	0	0	0	0	0	0	0	0
Carbon fixation in photosynthetic organisms [PATH:ko00710]	aspartate aminotransferase, cytoplasmic [EC:2.6.1.1]	K14454	GOT1	0	0	0	0	0	0	0	0	0	0	0	0
Carbon fixation in photosynthetic organisms [PATH:ko00710]	phosphoenolpyruvate carboxykinase (ATP) [EC:4.1.1.49]	K01610	E4.1.1.49	0	0	0	0	0	0	0	0	0	0	0	0
Carbon fixation in photosynthetic organisms [PATH:ko00710]	alanine transaminase [EC:2.6.1.2]	K00814	GPT	0	0	0	0	0	0	0	0	0	0	0	0
Carbon fixation in photosynthetic organisms [PATH:ko00710]	glutamate--glyoxylate aminotransferase [EC:2.6.1.4 2.6.1.2 2.6.1.44]	K14272	GGAT	0	0	0	0	0	0	0	0	0	0	0	0
Carbon fixation in photosynthetic organisms [PATH:ko00710]	pyruvate, orthophosphate dikinase [EC:2.7.9.1]	K01006	ppdK	0	0	0	0	0	soil	0	0	0	salmiana	0	0
Carbon fixation in photosynthetic organisms [PATH:ko00710]	malate dehydrogenase (oxaloacetate-decarboxylating)(NADP+) [EC:1.1.1.40]	K00029	E1.1.1.40	0	0	0	0	0	0	tequilana	0	tequilana	0	0	0
Carbon fixation in photosynthetic organisms [PATH:ko00710]	malate dehydrogenase (NADP+) [EC:1.1.1.82]	K00051	E1.1.1.82	0	0	0	0	0	0	0	0	0	0	0	0
Carbon fixation in photosynthetic organisms [PATH:ko00710]	aspartate aminotransferase, mitochondrial [EC:2.6.1.1]	K14455	GOT2	0	0	0	0	0	0	0	0	0	0	0	0
Carbon fixation in photosynthetic organisms [PATH:ko00710]	malate dehydrogenase [EC:1.1.1.37]	K00025	MDH1	0	0	0	0	0	0	0	0	0	0	0	0
Carbon fixation in photosynthetic organisms [PATH:ko00710]	malate dehydrogenase [EC:1.1.1.37]	K00026	MDH2	0	0	0	0	0	0	0	0	0	0	0	0
Carbon fixation in photosynthetic organisms [PATH:ko00710]	malate dehydrogenase [EC:1.1.1.37]	K00024	mdh	0	0	0	0	0	0	0	0	0	0	0	0
Carbon fixation in photosynthetic organisms [PATH:ko00710]	malate dehydrogenase (decarboxylating) [EC:1.1.1.39]	K00028	E1.1.1.39	0	0	0	0	0	0	0	0	0	0	0	0
Carbon fixation pathways in prokaryotes [PATH:ko00720]	pyruvate ferredoxin oxidoreductase alpha subunit [EC:1.2.7.1]	K00169	porA	0	0	0	0	0	0	0	0	0	0	0	0
Carbon fixation pathways in prokaryotes [PATH:ko00720]	pyruvate ferredoxin oxidoreductase beta subunit [EC:1.2.7.1]	K00170	porB	0	0	0	0	0	0	0	0	0	0	0	0
Carbon fixation pathways in prokaryotes [PATH:ko00720]	pyruvate ferredoxin oxidoreductase gamma subunit [EC:1.2.7.1]	K00172	porG	0	0	0	0	0	0	0	0	0	0	0	0
Carbon fixation pathways in prokaryotes [PATH:ko00720]	pyruvate ferredoxin oxidoreductase delta subunit [EC:1.2.7.1]	K00171	porD	phyllo	0	soil	0	0	0	0	0	0	0	0	0
Carbon fixation pathways in prokaryotes [PATH:ko00720]	pyruvate-ferredoxin/flavodoxin oxidoreductase [EC:1.2.7.1 1.2.7.-]	K03737	por	0	0	0	0	0	0	0	0	0	0	0	0
Carbon fixation pathways in prokaryotes [PATH:ko00720]	pyruvate, water dikinase [EC:2.7.9.2]	K01007	pps	0	0	0	phyllo	phyllo	0	tequilana	0	tequilana	0	0	0
Carbon fixation pathways in prokaryotes [PATH:ko00720]	pyruvate, orthophosphate dikinase [EC:2.7.9.1]	K01006	ppdK	0	0	0	0	0	soil	0	0	0	salmiana	0	0
Carbon fixation pathways in prokaryotes [PATH:ko00720]	phosphoenolpyruvate carboxylase [EC:4.1.1.31]	K01595	ppc	0	0	0	0	0	0	0	0	0	0	0	0
Carbon fixation pathways in prokaryotes [PATH:ko00720]	pyruvate carboxylase [EC:6.4.1.1]	K01958	PC	0	0	0	0	0	0	0	0	cacti	0	0	0
Carbon fixation pathways in prokaryotes [PATH:ko00720]	pyruvate carboxylase subunit A [EC:6.4.1.1]	K01959	pycA	0	0	0	0	0	0	0	0	0	0	0	tequilana
Carbon fixation pathways in prokaryotes [PATH:ko00720]	pyruvate carboxylase subunit B [EC:6.4.1.1]	K01960	pycB	0	0	0	0	0	0	0	0	0	0	0	tequilana
Carbon fixation pathways in prokaryotes [PATH:ko00720]	malate dehydrogenase [EC:1.1.1.37]	K00024	mdh	0	0	0	0	0	0	0	0	0	0	0	0
Carbon fixation pathways in prokaryotes [PATH:ko00720]	fumarate hydratase, class I [EC:4.2.1.2]	K01676	E4.2.1.2A	0	0	0	0	0	0	0	0	0	0	0	0
Carbon fixation pathways in prokaryotes [PATH:ko00720]	fumarate hydratase subunit alpha [EC:4.2.1.2]	K01677	E4.2.1.2AA	0	0	soil	0	0	0	salmiana	0	cacti	salmiana	0	cacti
Carbon fixation pathways in prokaryotes [PATH:ko00720]	fumarate hydratase subunit beta [EC:4.2.1.2]	K01678	E4.2.1.2AB	0	0	soil	0	0	0	0	0	0	0	0	0
Carbon fixation pathways in prokaryotes [PATH:ko00720]	fumarate hydratase, class II [EC:4.2.1.2]	K01679	E4.2.1.2B	0	0	0	0	0	0	0	0	0	0	0	0
Carbon fixation pathways in prokaryotes [PATH:ko00720]	succinate dehydrogenase / fumarate reductase, flavoprotein subunit [EC:1.3.5.1 1.3.5.4]	K00239	sdhA	0	0	0	0	0	0	0	0	cacti	0	0	0
Carbon fixation pathways in prokaryotes [PATH:ko00720]	succinate dehydrogenase / fumarate reductase, iron-sulfur subunit [EC:1.3.5.1 1.3.5.4]	K00240	sdhB	0	0	0	0	0	0	0	0	0	0	0	0
Carbon fixation pathways in prokaryotes [PATH:ko00720]	succinate dehydrogenase / fumarate reductase, cytochrome b subunit	K00241	sdhC	0	0	0	0	0	0	0	0	0	0	0	0
Carbon fixation pathways in prokaryotes [PATH:ko00720]	succinate dehydrogenase / fumarate reductase, membrane anchor subunit	K00242	sdhD	0	0	0	0	0	0	0	0	0	0	0	0
Carbon fixation pathways in prokaryotes [PATH:ko00720]	succinate dehydrogenase / fumarate reductase, subunit D	K18859	sdhD	0	0	0	0	0	0	0	0	0	0	0	0
Carbon fixation pathways in prokaryotes [PATH:ko00720]	putative succinate dehydrogenase / fumarate reductase, subunit D	K18860	sdhD	0	0	0	0	0	0	0	0	0	0	0	0
Carbon fixation pathways in prokaryotes [PATH:ko00720]	fumarate reductase flavoprotein subunit [EC:1.3.5.4]	K00244	frdA	0	0	0	0	0	0	0	0	0	0	0	0
Carbon fixation pathways in prokaryotes [PATH:ko00720]	fumarate reductase iron-sulfur subunit [EC:1.3.5.4]	K00245	frdB	0	0	0	0	0	0	0	0	tequilana	0	0	0
Carbon fixation pathways in prokaryotes [PATH:ko00720]	fumarate reductase subunit C	K00246	frdC	0	0	0	0	0	0	0	salmiana	tequilana	0	0	tequilana
Carbon fixation pathways in prokaryotes [PATH:ko00720]	fumarate reductase subunit D	K00247	frdD	0	0	0	0	0	0	0	0	tequilana	0	0	tequilana
Carbon fixation pathways in prokaryotes [PATH:ko00720]	NADH-dependent fumarate reductase subunit A [EC:1.3.1.6]	K18556	frdA	0	0	0	0	0	0	0	0	0	0	0	0
Carbon fixation pathways in prokaryotes [PATH:ko00720]	NADH-dependent fumarate reductase subunit B [EC:1.3.1.6]	K18557	frdB	0	0	0	0	0	0	0	0	0	0	0	0
Carbon fixation pathways in prokaryotes [PATH:ko00720]	NADH-dependent fumarate reductase subunit C	K18558	frdC	0	0	0	0	0	0	0	0	0	0	0	0
Carbon fixation pathways in prokaryotes [PATH:ko00720]	NADH-dependent fumarate reductase subunit D	K18559	frdD	0	0	0	0	0	0	0	0	0	0	0	0
Carbon fixation pathways in prokaryotes [PATH:ko00720]	NADH-dependent fumarate reductase subunit E	K18560	frdE	0	0	0	0	0	0	0	0	0	0	0	0
Carbon fixation pathways in prokaryotes [PATH:ko00720]	fumarate reductase (CoM/CoB) subunit A [EC:1.3.4.1]	K18209	tfrA	0	0	0	0	0	0	salmiana	0	cacti	0	0	cacti
Carbon fixation pathways in prokaryotes [PATH:ko00720]	fumarate reductase (CoM/CoB) subunit B [EC:1.3.4.1]	K18210	tfrB	0	0	0	0	0	0	0	0	0	0	0	0
Carbon fixation pathways in prokaryotes [PATH:ko00720]	succinyl-CoA synthetase alpha subunit [EC:6.2.1.5]	K01902	sucD	0	0	0	0	0	0	0	0	0	0	0	0
Carbon fixation pathways in prokaryotes [PATH:ko00720]	succinyl-CoA synthetase beta subunit [EC:6.2.1.5]	K01903	sucC	0	0	0	0	0	0	0	0	0	0	0	0
Carbon fixation pathways in prokaryotes [PATH:ko00720]	succinyl-CoA reductase [EC:1.2.1.76]	K15038	K15038	0	0	0	0	0	0	0	0	0	0	0	0
Carbon fixation pathways in prokaryotes [PATH:ko00720]	succinate semialdehyde reductase (NADPH) [EC:1.1.1.-]	K14465	K14465	0	0	0	0	0	0	0	0	0	0	0	0
Carbon fixation pathways in prokaryotes [PATH:ko00720]	4-hydroxybutyrate---CoA ligase (AMP-forming) [EC:6.2.1.40]	K14466	K14466	0	0	0	0	0	0	0	0	0	0	0	0
Carbon fixation pathways in prokaryotes [PATH:ko00720]	4-hydroxybutyrate---CoA ligase (AMP-forming) [EC:6.2.1.40]	K14467	4hbl	0	0	0	0	0	0	0	0	0	0	0	0
Carbon fixation pathways in prokaryotes [PATH:ko00720]	4-hydroxybutyrate---CoA ligase (AMP-forming) [EC:6.2.1.40]	K18861	K18861	0	0	0	0	0	0	0	0	0	0	0	0
Carbon fixation pathways in prokaryotes [PATH:ko00720]	4-hydroxybutyryl-CoA synthetase (ADP-forming) [EC:6.2.1.-]	K18593	K18593	phyllo	0	soil	0	0	0	0	0	0	0	0	cacti
Carbon fixation pathways in prokaryotes [PATH:ko00720]	4-hydroxybutyryl-CoA dehydratase / vinylacetyl-CoA-Delta-isomerase [EC:4.2.1.120 5.3.3.3]	K14534	abfD	0	0	0	0	0	0	salmiana	0	cacti	salmiana	0	cacti
Carbon fixation pathways in prokaryotes [PATH:ko00720]	enoyl-CoA hydratase / 3-hydroxyacyl-CoA dehydrogenase [EC:4.2.1.17 1.1.1.35]	K15016	K15016	0	0	0	0	0	0	salmiana	0	cacti	salmiana	0	cacti
Carbon fixation pathways in prokaryotes [PATH:ko00720]	acetyl-CoA C-acetyltransferase [EC:2.3.1.9]	K00626	E2.3.1.9	0	0	0	0	0	0	0	0	0	0	0	0
Carbon fixation pathways in prokaryotes [PATH:ko00720]	2-oxoglutarate/2-oxoacid ferredoxin oxidoreductase subunit alpha [EC:1.2.7.3 1.2.7.11]	K00174	korA	0	0	0	0	soil	soil	salmiana	0	cacti	salmiana	0	cacti
Carbon fixation pathways in prokaryotes [PATH:ko00720]	2-oxoglutarate/2-oxoacid ferredoxin oxidoreductase subunit beta [EC:1.2.7.3 1.2.7.11]	K00175	korB	0	0	0	0	soil	soil	salmiana	0	cacti	salmiana	0	cacti
Carbon fixation pathways in prokaryotes [PATH:ko00720]	2-oxoglutarate ferredoxin oxidoreductase subunit gamma [EC:1.2.7.3]	K00177	korC	0	0	0	0	0	0	0	0	0	salmiana	0	0
Carbon fixation pathways in prokaryotes [PATH:ko00720]	2-oxoglutarate ferredoxin oxidoreductase subunit delta [EC:1.2.7.3]	K00176	korD	0	0	0	0	0	0	0	0	0	0	0	0
Carbon fixation pathways in prokaryotes [PATH:ko00720]	isocitrate dehydrogenase [EC:1.1.1.42]	K00031	IDH1	0	0	0	0	0	0	0	0	0	0	0	0
Carbon fixation pathways in prokaryotes [PATH:ko00720]	aconitate hydratase [EC:4.2.1.3]	K01681	ACO	0	0	0	0	soil	0	0	0	cacti	0	0	0
Carbon fixation pathways in prokaryotes [PATH:ko00720]	aconitate hydratase 2 / 2-methylisocitrate dehydratase [EC:4.2.1.3 4.2.1.99]	K01682	acnB	0	phyllo	rhizo	0	0	0	0	0	tequilana	0	0	0
Carbon fixation pathways in prokaryotes [PATH:ko00720]	ATP citrate (pro-S)-lyase [EC:2.3.3.8]	K01648	ACLY	0	0	0	0	0	0	0	0	0	0	0	0
Carbon fixation pathways in prokaryotes [PATH:ko00720]	ATP-citrate lyase alpha-subunit [EC:2.3.3.8]	K15230	aclA	0	0	0	0	0	0	0	0	0	0	0	0
Carbon fixation pathways in prokaryotes [PATH:ko00720]	ATP-citrate lyase beta-subunit [EC:2.3.3.8]	K15231	aclB	0	0	0	0	0	0	0	0	0	0	0	0
Carbon fixation pathways in prokaryotes [PATH:ko00720]	citryl-CoA synthetase large subunit [EC:6.2.1.18]	K15232	ccsA	0	0	0	0	0	0	salmiana	0	cacti	salmiana	0	cacti
Carbon fixation pathways in prokaryotes [PATH:ko00720]	citryl-CoA synthetase small subunit	K15233	ccsB	0	0	0	0	0	0	0	0	0	0	0	0
Carbon fixation pathways in prokaryotes [PATH:ko00720]	citryl-CoA lyase [EC:4.1.3.34]	K15234	ccl	0	0	0	0	0	0	0	0	0	0	0	0
Carbon fixation pathways in prokaryotes [PATH:ko00720]	acetyl-CoA carboxylase carboxyl transferase subunit alpha [EC:6.4.1.2 2.1.3.15]	K01962	accA	0	0	0	0	0	0	0	0	0	0	0	0
Carbon fixation pathways in prokaryotes [PATH:ko00720]	acetyl-CoA carboxylase biotin carboxyl carrier protein	K02160	accB	0	0	0	0	0	0	0	0	0	0	0	0
Carbon fixation pathways in prokaryotes [PATH:ko00720]	acetyl-CoA carboxylase, biotin carboxylase subunit [EC:6.4.1.2 6.3.4.14]	K01961	accC	0	0	0	0	0	0	0	0	0	0	0	0
Carbon fixation pathways in prokaryotes [PATH:ko00720]	acetyl-CoA carboxylase carboxyl transferase subunit beta [EC:6.4.1.2 2.1.3.15]	K01963	accD	0	0	0	0	0	0	0	0	0	0	0	0
Carbon fixation pathways in prokaryotes [PATH:ko00720]	acetyl-CoA/propionyl-CoA carboxylase [EC:6.4.1.2 6.4.1.3]	K01964	K01964	0	0	0	0	0	0	0	0	0	0	0	0
Carbon fixation pathways in prokaryotes [PATH:ko00720]	acetyl-CoA/propionyl-CoA carboxylase [EC:6.4.1.2 6.4.1.3]	K18603	K18603	0	0	0	0	0	0	0	0	0	0	0	0
Carbon fixation pathways in prokaryotes [PATH:ko00720]	acetyl-CoA/propionyl-CoA carboxylase [EC:6.4.1.2 6.4.1.3 2.1.3.15]	K15036	K15036	0	0	0	0	0	0	0	0	0	0	0	0
Carbon fixation pathways in prokaryotes [PATH:ko00720]	acetyl-CoA/propionyl-CoA carboxylase [EC:6.4.1.2 6.4.1.3 2.1.3.15]	K18604	K18604	0	0	0	0	0	0	0	0	0	0	0	0
Carbon fixation pathways in prokaryotes [PATH:ko00720]	biotin carboxyl carrier protein	K15037	K15037	0	0	0	0	0	0	0	0	0	0	0	0
Carbon fixation pathways in prokaryotes [PATH:ko00720]	biotin carboxyl carrier protein	K18605	K18605	0	0	0	0	0	0	0	0	0	0	0	0
Carbon fixation pathways in prokaryotes [PATH:ko00720]	malonyl-CoA reductase / 3-hydroxypropionate dehydrogenase (NADP+) [EC:1.2.1.75 1.1.1.298]	K14468	mcr	0	0	0	0	0	0	0	0	0	0	0	0
Carbon fixation pathways in prokaryotes [PATH:ko00720]	malonyl-CoA/succinyl-CoA reductase (NADPH) [EC:1.2.1.75 1.2.1.76]	K15017	K15017	0	0	0	0	0	0	0	0	0	0	0	0
Carbon fixation pathways in prokaryotes [PATH:ko00720]	3-hydroxypropionate dehydrogenase (NADP+) [EC:1.1.1.298]	K15039	K15039	0	0	0	0	0	0	0	0	0	0	0	0
Carbon fixation pathways in prokaryotes [PATH:ko00720]	malonic semialdehyde reductase [EC:1.1.1.-]	K18602	K18602	0	0	0	0	0	0	0	0	0	0	0	0
Carbon fixation pathways in prokaryotes [PATH:ko00720]	acrylyl-CoA reductase (NADPH) / 3-hydroxypropionyl-CoA dehydratase / 3-hydroxypropionyl-CoA synthetase [EC:1.3.1.84 4.2.1.116 6.2.1.36]	K14469	K14469	0	0	0	0	0	0	0	0	0	0	0	0
Carbon fixation pathways in prokaryotes [PATH:ko00720]	3-hydroxypropionyl-coenzyme A synthetase [EC:6.2.1.36]	K15018	K15018	0	0	0	0	0	0	0	0	0	0	0	0
Carbon fixation pathways in prokaryotes [PATH:ko00720]	3-hydroxypropionyl-CoA synthetase (ADP-forming) [EC:6.2.1.-]	K18594	K18594	phyllo	0	soil	0	0	0	0	0	0	salmiana	0	cacti
Carbon fixation pathways in prokaryotes [PATH:ko00720]	3-hydroxypropionyl-coenzyme A dehydratase [EC:4.2.1.116]	K15019	K15019	0	0	0	0	0	0	salmiana	0	cacti	salmiana	0	0
Carbon fixation pathways in prokaryotes [PATH:ko00720]	acryloyl-coenzyme A reductase [EC:1.3.1.84]	K15020	K15020	0	0	0	0	0	0	0	0	0	0	0	0
Carbon fixation pathways in prokaryotes [PATH:ko00720]	malyl-CoA/(S)-citramalyl-CoA lyase [EC:4.1.3.24 4.1.3.25]	K08691	mcl	0	0	0	0	soil	soil	salmiana	0	cacti	salmiana	0	cacti
Carbon fixation pathways in prokaryotes [PATH:ko00720]	2-methylfumaryl-CoA hydratase [EC:4.2.1.148]	K14449	mch	phyllo	0	0	0	0	0	salmiana	0	cacti	salmiana	0	0
Carbon fixation pathways in prokaryotes [PATH:ko00720]	2-methylfumaryl-CoA isomerase [EC:5.4.1.3]	K14470	mct	0	0	0	0	0	0	0	0	0	salmiana	0	0
Carbon fixation pathways in prokaryotes [PATH:ko00720]	3-methylfumaryl-CoA hydratase [EC:4.2.1.153]	K09709	meh	0	0	0	0	0	0	0	0	0	0	0	0
Carbon fixation pathways in prokaryotes [PATH:ko00720]	propionyl-CoA carboxylase [EC:6.4.1.3 2.1.3.15]	K15052	K15052	0	0	soil	0	0	0	0	0	0	salmiana	0	cacti
Carbon fixation pathways in prokaryotes [PATH:ko00720]	methylmalonyl-CoA/ethylmalonyl-CoA epimerase [EC:5.1.99.1]	K05606	MCEE	0	0	0	0	soil	soil	salmiana	0	cacti	0	0	cacti
Carbon fixation pathways in prokaryotes [PATH:ko00720]	methylmalonyl-CoA mutase [EC:5.4.99.2]	K01847	MUT	0	0	0	0	soil	0	salmiana	0	cacti	0	0	0
Carbon fixation pathways in prokaryotes [PATH:ko00720]	methylmalonyl-CoA mutase, N-terminal domain [EC:5.4.99.2]	K01848	E5.4.99.2A	0	0	0	0	0	soil	0	0	cacti	salmiana	0	cacti
Carbon fixation pathways in prokaryotes [PATH:ko00720]	methylmalonyl-CoA mutase, C-terminal domain [EC:5.4.99.2]	K01849	E5.4.99.2B	0	0	0	0	0	0	salmiana	0	cacti	salmiana	0	0
Carbon fixation pathways in prokaryotes [PATH:ko00720]	succinyl-CoA:(S)-malate CoA-transferase subunit A [EC:2.8.3.22]	K14471	smtA1	0	0	0	0	0	0	0	0	0	0	0	0
Carbon fixation pathways in prokaryotes [PATH:ko00720]	succinyl-CoA:(S)-malate CoA-transferase subunit B [EC:2.8.3.22]	K14472	smtB	0	0	0	0	0	0	0	0	0	0	0	0
Carbon fixation pathways in prokaryotes [PATH:ko00720]	formate dehydrogenase (NADP+) alpha subunit [EC:1.17.1.10]	K05299	fdhA	0	0	0	0	0	0	salmiana	0	cacti	0	0	0
Carbon fixation pathways in prokaryotes [PATH:ko00720]	formate dehydrogenase (NADP+) beta subunit [EC:1.17.1.10]	K15022	fdhB	0	0	0	0	0	0	0	0	0	0	0	0
Carbon fixation pathways in prokaryotes [PATH:ko00720]	formate--tetrahydrofolate ligase [EC:6.3.4.3]	K01938	fhs	0	0	0	0	0	soil	0	0	cacti	salmiana	0	cacti
Carbon fixation pathways in prokaryotes [PATH:ko00720]	methylenetetrahydrofolate dehydrogenase (NADP+) / methenyltetrahydrofolate cyclohydrolase [EC:1.5.1.5 3.5.4.9]	K01491	folD	0	0	0	0	0	0	0	0	0	0	0	0
Carbon fixation pathways in prokaryotes [PATH:ko00720]	methylenetetrahydrofolate reductase (NADPH) [EC:1.5.1.20]	K00297	metF	0	0	0	0	phyllo	0	tequilana	0	tequilana	0	0	0
Carbon fixation pathways in prokaryotes [PATH:ko00720]	5-methyltetrahydrofolate corrinoid/iron sulfur protein methyltransferase [EC:2.1.1.258]	K15023	acsE	0	0	0	0	0	0	0	0	0	0	0	0
Carbon fixation pathways in prokaryotes [PATH:ko00720]	anaerobic carbon-monoxide dehydrogenase catalytic subunit [EC:1.2.7.4]	K00198	cooS	0	0	0	0	0	0	0	0	0	0	0	0
Carbon fixation pathways in prokaryotes [PATH:ko00720]	anaerobic carbon-monoxide dehydrogenase iron sulfur subunit	K00196	cooF	0	0	0	0	0	0	0	0	0	0	0	0
Carbon fixation pathways in prokaryotes [PATH:ko00720]	acetyl-CoA synthase [EC:2.3.1.169]	K14138	acsB	0	0	0	0	0	0	0	0	0	0	0	0
Carbon fixation pathways in prokaryotes [PATH:ko00720]	acetyl-CoA decarbonylase/synthase complex subunit gamma [EC:2.1.1.245]	K00197	cdhE	0	0	0	0	0	0	0	0	0	0	0	0
Carbon fixation pathways in prokaryotes [PATH:ko00720]	acetyl-CoA decarbonylase/synthase complex subunit delta [EC:2.1.1.245]	K00194	cdhD	0	0	0	0	0	0	0	0	0	0	0	0
Carbon fixation pathways in prokaryotes [PATH:ko00720]	phosphate acetyltransferase [EC:2.3.1.8]	K00625	E2.3.1.8	rhizo	0	0	0	0	0	0	0	0	0	0	cacti
Carbon fixation pathways in prokaryotes [PATH:ko00720]	phosphate acetyltransferase [EC:2.3.1.8]	K13788	pta	0	0	0	0	phyllo	0	tequilana	0	tequilana	0	0	0
Carbon fixation pathways in prokaryotes [PATH:ko00720]	putative phosphotransacetylase [EC:2.3.1.8]	K15024	K15024	0	0	0	0	0	0	0	0	0	tequilana	cacti	0
Carbon fixation pathways in prokaryotes [PATH:ko00720]	acetate kinase [EC:2.7.2.1]	K00925	ackA	0	0	0	0	phyllo	0	tequilana	0	tequilana	0	0	0
Carbon fixation pathways in prokaryotes [PATH:ko00720]	acetyl-CoA synthetase [EC:6.2.1.1]	K01895	ACSS	0	0	0	phyllo	0	0	tequilana	0	tequilana	0	0	0
Methane metabolism [PATH:ko00680]	methane monooxygenase component A alpha chain [EC:1.14.13.25]	K16157	mmoX	0	0	0	0	0	0	0	0	0	0	0	0
Methane metabolism [PATH:ko00680]	methane monooxygenase component A beta chain [EC:1.14.13.25]	K16158	mmoY	0	0	0	0	0	0	0	0	0	0	0	0
Methane metabolism [PATH:ko00680]	methane monooxygenase component A gamma chain [EC:1.14.13.25]	K16159	mmoZ	0	0	0	0	0	0	0	0	0	0	0	0
Methane metabolism [PATH:ko00680]	methane monooxygenase regulatory protein B	K16160	mmoB	0	0	0	0	0	0	0	0	0	0	0	0
Methane metabolism [PATH:ko00680]	methane monooxygenase component C [EC:1.14.13.25]	K16161	mmoC	0	0	0	0	0	0	0	0	0	0	0	0
Methane metabolism [PATH:ko00680]	methane monooxygenase component D	K16162	mmoD	0	0	0	0	0	0	0	0	0	0	0	0
Methane metabolism [PATH:ko00680]	methane/ammonia monooxygenase subunit A [EC:1.14.18.3 1.14.99.39]	K10944	pmoA-amoA	0	0	0	0	0	0	0	0	0	salmiana	0	cacti
Methane metabolism [PATH:ko00680]	methane/ammonia monooxygenase subunit B	K10945	pmoB-amoB	0	0	0	0	0	0	0	0	0	salmiana	0	cacti
Methane metabolism [PATH:ko00680]	methane/ammonia monooxygenase subunit C	K10946	pmoC-amoC	0	0	0	0	0	0	salmiana	salmiana	cacti	salmiana	0	cacti
Methane metabolism [PATH:ko00680]	methanol dehydrogenase (cytochrome c) subunit 1 [EC:1.1.2.7]	K14028	mdh1	phyllo	phyllo	0	0	0	0	salmiana	0	cacti	salmiana	0	cacti
Methane metabolism [PATH:ko00680]	mxaJ protein	K16254	mxaJ	0	0	0	0	0	0	salmiana	0	cacti	0	0	0
Methane metabolism [PATH:ko00680]	cytochrome c-L	K16255	mxaG	phyllo	phyllo	0	0	0	0	salmiana	cacti	cacti	0	0	0
Methane metabolism [PATH:ko00680]	methanol dehydrogenase (cytochrome c) subunit 2 [EC:1.1.2.7]	K14029	mdh2	0	0	0	0	0	0	salmiana	cacti	cacti	0	0	0
Methane metabolism [PATH:ko00680]	mxaA protein	K16256	mxaA	phyllo	phyllo	rhizo	0	0	0	salmiana	cacti	cacti	0	0	cacti
Methane metabolism [PATH:ko00680]	mxaC protein	K16257	mxaC	phyllo	phyllo	rhizo	0	0	0	salmiana	cacti	cacti	0	0	cacti
Methane metabolism [PATH:ko00680]	mxaK protein	K16258	mxaK	phyllo	phyllo	rhizo	0	0	0	salmiana	cacti	cacti	0	0	cacti
Methane metabolism [PATH:ko00680]	mxaL protein	K16259	mxaL	0	phyllo	rhizo	0	0	0	salmiana	0	cacti	0	0	cacti
Methane metabolism [PATH:ko00680]	mxaD protein	K16260	mxaD	0	0	0	0	0	0	salmiana	cacti	cacti	0	0	0
Methane metabolism [PATH:ko00680]	alcohol oxidase [EC:1.1.3.13]	K17066	MOX	0	0	0	0	0	0	0	0	0	0	0	0
Methane metabolism [PATH:ko00680]	methanol dehydrogenase [EC:1.1.1.244]	K00093	mdh	0	0	0	0	0	0	0	0	0	0	0	0
Methane metabolism [PATH:ko00680]	glutathione-independent formaldehyde dehydrogenase [EC:1.2.1.46]	K00148	fdhA	0	0	0	0	soil	0	salmiana	0	cacti	0	0	0
Methane metabolism [PATH:ko00680]	formaldehyde dismutase / methanol dehydrogenase [EC:1.2.98.1 1.1.99.37]	K17067	mdo	0	0	0	0	0	0	salmiana	0	cacti	salmiana	0	cacti
Methane metabolism [PATH:ko00680]	formaldehyde dismutase [EC:1.2.98.1]	K17068	fdm	0	0	0	0	0	0	0	0	0	0	0	0
Methane metabolism [PATH:ko00680]	S-(hydroxymethyl)glutathione synthase [EC:4.4.1.22]	K03396	gfa	0	0	0	0	0	0	0	0	0	0	0	0
Methane metabolism [PATH:ko00680]	S-(hydroxymethyl)glutathione dehydrogenase / alcohol dehydrogenase [EC:1.1.1.284 1.1.1.1]	K00121	frmA	0	0	0	0	0	0	0	0	0	0	0	0
Methane metabolism [PATH:ko00680]	S-formylglutathione hydrolase [EC:3.1.2.12]	K01070	frmB	0	0	0	0	0	0	0	0	0	0	0	0
Methane metabolism [PATH:ko00680]	formate dehydrogenase [EC:1.17.1.9]	K00122	FDH	0	0	0	0	soil	soil	0	0	cacti	salmiana	0	0
Methane metabolism [PATH:ko00680]	formate dehydrogenase major subunit [EC:1.17.1.9]	K00123	fdoG	0	0	0	0	0	0	0	0	0	0	0	0
Methane metabolism [PATH:ko00680]	formate dehydrogenase beta subunit [EC:1.17.1.9]	K22515	fdwB	0	0	0	0	0	0	0	0	0	0	0	0
Methane metabolism [PATH:ko00680]	formate dehydrogenase iron-sulfur subunit	K00124	fdoH	0	0	0	0	0	0	0	0	0	0	0	0
Methane metabolism [PATH:ko00680]	formate dehydrogenase subunit gamma	K00127	fdoI	0	0	0	0	0	0	0	0	0	0	0	0
Methane metabolism [PATH:ko00680]	formate dehydrogenase subunit delta [EC:1.17.1.9]	K00126	fdsD	0	phyllo	0	0	0	0	salmiana	0	cacti	0	0	0
Methane metabolism [PATH:ko00680]	formate dehydrogenase (coenzyme F420) alpha subunit [EC:1.17.98.3 1.8.98.6]	K22516	fdhA	0	0	0	0	0	0	0	0	0	0	0	0
Methane metabolism [PATH:ko00680]	formate dehydrogenase (coenzyme F420) beta subunit [EC:1.17.98.3 1.8.98.6]	K00125	fdhB	0	0	0	0	0	0	0	0	0	0	0	0
Methane metabolism [PATH:ko00680]	formate dehydrogenase (NADP+) alpha subunit [EC:1.17.1.10]	K05299	fdhA	0	0	0	0	0	0	salmiana	0	cacti	0	0	0
Methane metabolism [PATH:ko00680]	formate dehydrogenase (NADP+) beta subunit [EC:1.17.1.10]	K15022	fdhB	0	0	0	0	0	0	0	0	0	0	0	0
Methane metabolism [PATH:ko00680]	acetyl-CoA decarbonylase/synthase complex subunit alpha [EC:1.2.7.4]	K00192	cdhA	0	0	0	0	0	0	0	0	0	0	0	0
Methane metabolism [PATH:ko00680]	acetyl-CoA decarbonylase/synthase complex subunit beta [EC:2.3.1.-]	K00193	cdhC	0	0	0	0	0	0	0	0	0	0	0	0
Methane metabolism [PATH:ko00680]	acetyl-CoA decarbonylase/synthase complex subunit gamma [EC:2.1.1.245]	K00197	cdhE	0	0	0	0	0	0	0	0	0	0	0	0
Methane metabolism [PATH:ko00680]	acetyl-CoA decarbonylase/synthase complex subunit delta [EC:2.1.1.245]	K00194	cdhD	0	0	0	0	0	0	0	0	0	0	0	0
Methane metabolism [PATH:ko00680]	acetyl-CoA decarbonylase/synthase complex subunit epsilon	K00195	cdhB	0	0	0	0	0	0	0	0	0	0	0	0
Methane metabolism [PATH:ko00680]	anaerobic carbon-monoxide dehydrogenase catalytic subunit [EC:1.2.7.4]	K00198	cooS	0	0	0	0	0	0	0	0	0	0	0	0
Methane metabolism [PATH:ko00680]	anaerobic carbon-monoxide dehydrogenase iron sulfur subunit	K00196	cooF	0	0	0	0	0	0	0	0	0	0	0	0
Methane metabolism [PATH:ko00680]	glycine hydroxymethyltransferase [EC:2.1.2.1]	K00600	glyA	0	0	0	0	0	0	0	0	0	0	0	0
Methane metabolism [PATH:ko00680]	alanine-glyoxylate transaminase / serine-glyoxylate transaminase / serine-pyruvate transaminase [EC:2.6.1.44 2.6.1.45 2.6.1.51]	K00830	AGXT	0	0	0	0	soil	soil	salmiana	0	cacti	salmiana	0	0
Methane metabolism [PATH:ko00680]	glycerate dehydrogenase [EC:1.1.1.29]	K00018	hprA	0	0	0	0	0	0	0	0	0	0	0	0
Methane metabolism [PATH:ko00680]	glycerate 2-kinase [EC:2.7.1.165]	K11529	gck	0	0	0	0	0	0	0	0	tequilana	salmiana	0	cacti
Methane metabolism [PATH:ko00680]	enolase [EC:4.2.1.11]	K01689	ENO	0	0	0	0	0	0	0	0	0	0	0	0
Methane metabolism [PATH:ko00680]	phosphoenolpyruvate carboxylase [EC:4.1.1.31]	K01595	ppc	0	0	0	0	0	0	0	0	0	0	0	0
Methane metabolism [PATH:ko00680]	malate dehydrogenase [EC:1.1.1.37]	K00024	mdh	0	0	0	0	0	0	0	0	0	0	0	0
Methane metabolism [PATH:ko00680]	malate-CoA ligase subunit alpha [EC:6.2.1.9]	K08692	mtkB	phyllo	0	0	0	0	0	salmiana	0	cacti	salmiana	0	cacti
Methane metabolism [PATH:ko00680]	malate-CoA ligase subunit beta [EC:6.2.1.9]	K14067	mtkA	phyllo	phyllo	0	0	0	0	salmiana	0	cacti	salmiana	0	cacti
Methane metabolism [PATH:ko00680]	malyl-CoA/(S)-citramalyl-CoA lyase [EC:4.1.3.24 4.1.3.25]	K08691	mcl	0	0	0	0	soil	soil	salmiana	0	cacti	salmiana	0	cacti
Methane metabolism [PATH:ko00680]	dihydroxyacetone synthase [EC:2.2.1.3]	K17100	DAS	0	0	0	0	0	0	0	0	0	0	0	0
Methane metabolism [PATH:ko00680]	triose/dihydroxyacetone kinase / FAD-AMP lyase (cyclizing) [EC:2.7.1.28 2.7.1.29 4.6.1.15]	K00863	DAK	0	0	0	0	0	rhizo	0	0	0	0	0	0
Methane metabolism [PATH:ko00680]	fructose-bisphosphate aldolase, class I [EC:4.1.2.13]	K01623	ALDO	0	0	0	0	0	0	0	0	0	0	0	0
Methane metabolism [PATH:ko00680]	fructose-bisphosphate aldolase, class I [EC:4.1.2.13]	K11645	fbaB	0	0	0	0	0	0	0	0	0	0	0	0
Methane metabolism [PATH:ko00680]	fructose-bisphosphate aldolase, class II [EC:4.1.2.13]	K01624	FBA	0	0	0	0	0	0	0	0	0	0	0	0
Methane metabolism [PATH:ko00680]	fructose 1,6-bisphosphate aldolase/phosphatase [EC:4.1.2.13 3.1.3.11]	K01622	K01622	0	0	0	0	0	0	0	0	0	salmiana	0	cacti
Methane metabolism [PATH:ko00680]	fructose-bisphosphate aldolase / 6-deoxy-5-ketofructose 1-phosphate synthase [EC:4.1.2.13 2.2.1.11]	K16305	K16305	0	0	0	0	0	0	0	0	0	0	0	0
Methane metabolism [PATH:ko00680]	fructose-bisphosphate aldolase / 2-amino-3,7-dideoxy-D-threo-hept-6-ulosonate synthase [EC:4.1.2.13 2.2.1.10]	K16306	K16306	0	0	0	0	0	0	salmiana	0	cacti	salmiana	0	cacti
Methane metabolism [PATH:ko00680]	fructose-1,6-bisphosphatase I [EC:3.1.3.11]	K03841	FBP	0	0	0	0	0	0	0	0	0	0	0	0
Methane metabolism [PATH:ko00680]	fructose-1,6-bisphosphatase II [EC:3.1.3.11]	K02446	glpX	0	0	0	0	0	0	0	0	0	0	0	0
Methane metabolism [PATH:ko00680]	fructose-1,6-bisphosphatase II / sedoheptulose-1,7-bisphosphatase [EC:3.1.3.11 3.1.3.37]	K11532	glpX-SEBP	0	0	0	0	soil	soil	0	0	cacti	salmiana	0	0
Methane metabolism [PATH:ko00680]	fructose-1,6-bisphosphatase I / sedoheptulose-1,7-bisphosphatase [EC:3.1.3.11 3.1.3.37]	K01086	fbp-SEBP	0	0	0	0	0	0	0	0	0	0	0	0
Methane metabolism [PATH:ko00680]	fructose-1,6-bisphosphatase III [EC:3.1.3.11]	K04041	fbp3	rhizo	0	rhizo	0	0	0	0	salmiana	0	0	0	cacti
Methane metabolism [PATH:ko00680]	6-phosphofructokinase 1 [EC:2.7.1.11]	K00850	pfkA	0	0	0	0	0	0	0	0	0	0	0	0
Methane metabolism [PATH:ko00680]	6-phosphofructokinase 2 [EC:2.7.1.11]	K16370	pfkB	0	phyllo	0	0	phyllo	0	0	0	tequilana	tequilana	0	0
Methane metabolism [PATH:ko00680]	ATP-dependent phosphofructokinase / diphosphate-dependent phosphofructokinase [EC:2.7.1.11 2.7.1.90]	K21071	pfk	0	0	0	0	0	0	0	0	0	0	0	0
Methane metabolism [PATH:ko00680]	ADP-dependent phosphofructokinase/glucokinase [EC:2.7.1.146 2.7.1.147]	K00918	pfkC	0	0	0	0	0	0	0	0	0	salmiana	0	cacti
Methane metabolism [PATH:ko00680]	6-phospho-3-hexuloisomerase [EC:5.3.1.27]	K08094	hxlB	rhizo	0	rhizo	0	phyllo	rhizo	0	0	tequilana	0	cacti	0
Methane metabolism [PATH:ko00680]	3-hexulose-6-phosphate synthase [EC:4.1.2.43]	K08093	hxlA	rhizo	0	rhizo	phyllo	phyllo	0	0	0	tequilana	0	cacti	cacti
Methane metabolism [PATH:ko00680]	bifunctional enzyme Fae/Hps [EC:4.2.1.147 4.1.2.43]	K13812	fae-hps	0	0	0	0	0	0	0	0	0	0	0	0
Methane metabolism [PATH:ko00680]	3-hexulose-6-phosphate synthase / 6-phospho-3-hexuloisomerase [EC:4.1.2.43 5.3.1.27]	K13831	hps-phi	0	0	0	0	0	0	0	0	0	salmiana	0	0
Methane metabolism [PATH:ko00680]	dimethylamine/trimethylamine dehydrogenase [EC:1.5.8.1 1.5.8.2]	K00317	dmd-tmd	0	0	0	0	0	0	0	0	0	0	0	0
Methane metabolism [PATH:ko00680]	trimethylamine monooxygenase [EC:1.14.13.148]	K18277	tmm	phyllo	phyllo	0	0	0	0	salmiana	0	cacti	0	0	0
Methane metabolism [PATH:ko00680]	methylamine dehydrogenase light chain [EC:1.4.9.1]	K15228	mauA	0	0	0	0	0	0	0	0	0	tequilana	0	0
Methane metabolism [PATH:ko00680]	methylamine dehydrogenase heavy chain [EC:1.4.9.1]	K15229	mauB	0	0	0	0	0	0	0	0	0	tequilana	0	0
Methane metabolism [PATH:ko00680]	quinohemoprotein amine dehydrogenase [EC:1.4.9.1]	K08685	qhpA	0	0	0	0	0	0	0	0	0	tequilana	0	tequilana
Methane metabolism [PATH:ko00680]	methylamine---glutamate N-methyltransferase subunit A [EC:2.1.1.21]	K22081	mgsA	0	0	0	0	0	0	0	0	0	0	0	0
Methane metabolism [PATH:ko00680]	methylamine---glutamate N-methyltransferase subunit B [EC:2.1.1.21]	K22082	mgsB	0	0	0	0	0	0	0	0	0	0	0	0
Methane metabolism [PATH:ko00680]	methylamine---glutamate N-methyltransferase subunit C [EC:2.1.1.21]	K22083	mgsC	0	0	0	0	0	0	0	0	0	0	0	0
Methane metabolism [PATH:ko00680]	methylglutamate dehydrogenase subunit A [EC:1.5.99.5]	K22084	mgdA	0	0	0	0	0	0	0	0	0	0	0	0
Methane metabolism [PATH:ko00680]	methylglutamate dehydrogenase subunit B [EC:1.5.99.5]	K22085	mgdB	0	0	0	0	0	0	0	0	0	0	0	0
Methane metabolism [PATH:ko00680]	methylglutamate dehydrogenase subunit C [EC:1.5.99.5]	K22086	mgdC	0	0	0	0	0	0	0	0	0	0	0	0
Methane metabolism [PATH:ko00680]	methylglutamate dehydrogenase subunit D [EC:1.5.99.5]	K22087	mgdD	0	0	0	0	0	0	0	0	0	0	0	0
Methane metabolism [PATH:ko00680]	formylmethanofuran dehydrogenase subunit A [EC:1.2.7.12]	K00200	fwdA	0	0	0	0	0	0	salmiana	0	cacti	salmiana	0	cacti
Methane metabolism [PATH:ko00680]	formylmethanofuran dehydrogenase subunit B [EC:1.2.7.12]	K00201	fwdB	0	0	0	0	0	0	salmiana	0	cacti	salmiana	0	cacti
Methane metabolism [PATH:ko00680]	formylmethanofuran dehydrogenase subunit C [EC:1.2.7.12]	K00202	fwdC	0	0	0	0	0	0	salmiana	0	cacti	salmiana	0	cacti
Methane metabolism [PATH:ko00680]	formylmethanofuran dehydrogenase subunit D [EC:1.2.7.12]	K00203	fwdD	0	0	0	0	0	0	0	0	0	0	0	0
Methane metabolism [PATH:ko00680]	4Fe-4S ferredoxin	K00204	fwdH	0	0	0	0	0	0	0	0	0	0	0	0
Methane metabolism [PATH:ko00680]	4Fe-4S ferredoxin	K00205	fwdF	0	0	0	0	0	0	0	0	0	0	0	0
Methane metabolism [PATH:ko00680]	4Fe-4S ferredoxin	K11260	fwdG	0	0	0	0	0	0	0	0	0	0	0	0
Methane metabolism [PATH:ko00680]	formylmethanofuran dehydrogenase subunit E [EC:1.2.7.12]	K11261	fwdE	0	soil	0	0	0	0	salmiana	0	cacti	salmiana	0	cacti
Methane metabolism [PATH:ko00680]	formylmethanofuran--tetrahydromethanopterin N-formyltransferase [EC:2.3.1.101]	K00672	ftr	0	0	0	0	0	0	salmiana	0	cacti	salmiana	0	cacti
Methane metabolism [PATH:ko00680]	methenyltetrahydromethanopterin cyclohydrolase [EC:3.5.4.27]	K01499	mch	0	0	0	0	0	0	salmiana	0	cacti	salmiana	0	cacti
Methane metabolism [PATH:ko00680]	methylenetetrahydromethanopterin dehydrogenase [EC:1.5.98.1]	K00319	mtd	0	0	0	0	0	0	0	0	0	0	0	0
Methane metabolism [PATH:ko00680]	coenzyme F420 hydrogenase subunit alpha [EC:1.12.98.1]	K00440	frhA	0	0	0	0	0	0	0	0	0	0	0	0
Methane metabolism [PATH:ko00680]	coenzyme F420 hydrogenase subunit beta [EC:1.12.98.1]	K00441	frhB	0	0	0	0	0	0	salmiana	0	cacti	salmiana	0	cacti
Methane metabolism [PATH:ko00680]	coenzyme F420 hydrogenase subunit delta	K00442	frhD	0	0	0	0	0	0	0	0	0	0	0	0
Methane metabolism [PATH:ko00680]	coenzyme F420 hydrogenase subunit gamma [EC:1.12.98.1]	K00443	frhG	0	0	0	0	0	0	0	0	0	0	0	0
Methane metabolism [PATH:ko00680]	methylene-tetrahydromethanopterin dehydrogenase [EC:1.5.1.-]	K10714	mtdB	phyllo	phyllo	rhizo	0	0	0	salmiana	0	cacti	0	0	cacti
Methane metabolism [PATH:ko00680]	5,10-methenyltetrahydromethanopterin hydrogenase [EC:1.12.98.2]	K13942	hmd	0	0	0	0	0	0	0	0	0	0	0	0
Methane metabolism [PATH:ko00680]	5,6,7,8-tetrahydromethanopterin hydro-lyase [EC:4.2.1.147]	K10713	fae	0	0	0	0	0	0	salmiana	0	cacti	0	0	0
Methane metabolism [PATH:ko00680]	5,10-methylenetetrahydromethanopterin reductase [EC:1.5.98.2]	K00320	mer	0	0	0	0	0	0	0	0	0	salmiana	0	cacti
Methane metabolism [PATH:ko00680]	tetrahydromethanopterin S-methyltransferase subunit A [EC:2.1.1.86]	K00577	mtrA	0	0	0	0	0	0	0	0	0	0	0	0
Methane metabolism [PATH:ko00680]	tetrahydromethanopterin S-methyltransferase subunit B [EC:2.1.1.86]	K00578	mtrB	0	0	0	0	0	0	0	0	0	0	0	0
Methane metabolism [PATH:ko00680]	tetrahydromethanopterin S-methyltransferase subunit C [EC:2.1.1.86]	K00579	mtrC	0	0	0	0	0	0	0	0	0	0	0	0
Methane metabolism [PATH:ko00680]	tetrahydromethanopterin S-methyltransferase subunit D [EC:2.1.1.86]	K00580	mtrD	0	0	0	0	0	0	0	0	0	0	0	0
Methane metabolism [PATH:ko00680]	tetrahydromethanopterin S-methyltransferase subunit E [EC:2.1.1.86]	K00581	mtrE	0	0	0	0	0	0	0	0	0	0	0	0
Methane metabolism [PATH:ko00680]	tetrahydromethanopterin S-methyltransferase subunit F [EC:2.1.1.86]	K00582	mtrF	0	0	0	0	0	0	0	0	0	0	0	0
Methane metabolism [PATH:ko00680]	tetrahydromethanopterin S-methyltransferase subunit G [EC:2.1.1.86]	K00583	mtrG	0	0	0	0	0	0	0	0	0	0	0	0
Methane metabolism [PATH:ko00680]	tetrahydromethanopterin S-methyltransferase subunit H [EC:2.1.1.86]	K00584	mtrH	0	0	0	0	0	0	0	0	0	0	0	0
Methane metabolism [PATH:ko00680]	methyl-coenzyme M reductase alpha subunit [EC:2.8.4.1]	K00399	mcrA	0	0	0	0	0	0	0	0	0	0	0	0
Methane metabolism [PATH:ko00680]	methyl coenzyme M reductase system, component A2	K00400	K00400	0	0	0	0	0	0	0	0	0	0	0	0
Methane metabolism [PATH:ko00680]	methyl-coenzyme M reductase beta subunit [EC:2.8.4.1]	K00401	mcrB	0	0	0	0	0	0	0	0	0	0	0	0
Methane metabolism [PATH:ko00680]	methyl-coenzyme M reductase gamma subunit [EC:2.8.4.1]	K00402	mcrG	0	0	0	0	0	0	0	0	0	0	0	0
Methane metabolism [PATH:ko00680]	methyl-coenzyme M reductase subunit C	K03421	mcrC	0	0	0	0	0	0	0	0	0	0	0	0
Methane metabolism [PATH:ko00680]	methyl-coenzyme M reductase subunit D	K03422	mcrD	0	0	0	0	0	0	0	0	0	0	0	0
Methane metabolism [PATH:ko00680]	heterodisulfide reductase subunit A1 [EC:1.8.7.3]	K22480	hdrA1	0	0	0	0	0	0	0	0	0	0	0	0
Methane metabolism [PATH:ko00680]	heterodisulfide reductase subunit B1 [EC:1.8.7.3]	K22481	hdrB1	0	0	0	0	0	0	0	0	0	0	0	0
Methane metabolism [PATH:ko00680]	heterodisulfide reductase subunit C1 [EC:1.8.7.3]	K22482	hdrC1	0	0	0	0	0	0	0	0	0	0	0	0
Methane metabolism [PATH:ko00680]	heterodisulfide reductase subunit A2 [EC:1.8.7.3 1.8.98.4 1.8.98.5 1.8.98.6]	K03388	hdrA2	0	0	0	0	0	0	0	0	0	0	0	0
Methane metabolism [PATH:ko00680]	heterodisulfide reductase subunit B2 [EC:1.8.7.3 1.8.98.4 1.8.98.5 1.8.98.6]	K03389	hdrB2	0	0	0	0	0	0	0	0	0	0	0	0
Methane metabolism [PATH:ko00680]	heterodisulfide reductase subunit C2 [EC:1.8.7.3 1.8.98.4 1.8.98.5 1.8.98.6]	K03390	hdrC2	0	0	0	0	0	0	0	0	0	0	0	0
Methane metabolism [PATH:ko00680]	heterodisulfide reductase subunit D [EC:1.8.98.1]	K08264	hdrD	0	0	0	0	0	0	0	0	0	salmiana	0	cacti
Methane metabolism [PATH:ko00680]	heterodisulfide reductase subunit E [EC:1.8.98.1]	K08265	hdrE	0	0	0	0	0	0	0	0	0	0	0	0
Methane metabolism [PATH:ko00680]	F420-non-reducing hydrogenase iron-sulfur subunit [EC:1.12.99.- 1.8.98.5 1.8.98.6]	K14127	mvhD	0	0	0	0	0	0	0	0	0	0	0	0
Methane metabolism [PATH:ko00680]	F420-non-reducing hydrogenase large subunit [EC:1.12.99.- 1.8.98.5]	K14126	mvhA	0	0	0	0	0	0	0	0	0	0	0	0
Methane metabolism [PATH:ko00680]	F420-non-reducing hydrogenase small subunit [EC:1.12.99.- 1.8.98.5]	K14128	mvhG	0	0	0	0	0	0	0	0	0	0	0	0
Methane metabolism [PATH:ko00680]	acetate kinase [EC:2.7.2.1]	K00925	ackA	0	0	0	0	phyllo	0	tequilana	0	tequilana	0	0	0
Methane metabolism [PATH:ko00680]	phosphate acetyltransferase [EC:2.3.1.8]	K00625	E2.3.1.8	rhizo	0	0	0	0	0	0	0	0	0	0	cacti
Methane metabolism [PATH:ko00680]	phosphate acetyltransferase [EC:2.3.1.8]	K13788	pta	0	0	0	0	phyllo	0	tequilana	0	tequilana	0	0	0
Methane metabolism [PATH:ko00680]	acetyl-CoA synthetase [EC:6.2.1.1]	K01895	ACSS	0	0	0	phyllo	0	0	tequilana	0	tequilana	0	0	0
Methane metabolism [PATH:ko00680]	pyruvate ferredoxin oxidoreductase alpha subunit [EC:1.2.7.1]	K00169	porA	0	0	0	0	0	0	0	0	0	0	0	0
Methane metabolism [PATH:ko00680]	pyruvate ferredoxin oxidoreductase beta subunit [EC:1.2.7.1]	K00170	porB	0	0	0	0	0	0	0	0	0	0	0	0
Methane metabolism [PATH:ko00680]	pyruvate ferredoxin oxidoreductase gamma subunit [EC:1.2.7.1]	K00172	porG	0	0	0	0	0	0	0	0	0	0	0	0
Methane metabolism [PATH:ko00680]	pyruvate ferredoxin oxidoreductase delta subunit [EC:1.2.7.1]	K00171	porD	phyllo	0	soil	0	0	0	0	0	0	0	0	0
Methane metabolism [PATH:ko00680]	pyruvate, water dikinase [EC:2.7.9.2]	K01007	pps	0	0	0	phyllo	phyllo	0	tequilana	0	tequilana	0	0	0
Methane metabolism [PATH:ko00680]	2,3-bisphosphoglycerate-dependent phosphoglycerate mutase [EC:5.4.2.11]	K01834	PGAM	0	0	0	0	0	0	0	0	0	0	0	0
Methane metabolism [PATH:ko00680]	2,3-bisphosphoglycerate-independent phosphoglycerate mutase [EC:5.4.2.12]	K15633	gpmI	0	0	0	0	0	0	0	0	0	0	0	0
Methane metabolism [PATH:ko00680]	probable phosphoglycerate mutase [EC:5.4.2.12]	K15634	gpmB	phyllo	phyllo	0	phyllo	phyllo	0	0	salmiana	tequilana	0	0	0
Methane metabolism [PATH:ko00680]	2,3-bisphosphoglycerate-independent phosphoglycerate mutase [EC:5.4.2.12]	K15635	apgM	0	0	0	0	0	0	0	0	0	salmiana	0	cacti
Methane metabolism [PATH:ko00680]	D-3-phosphoglycerate dehydrogenase / 2-oxoglutarate reductase [EC:1.1.1.95 1.1.1.399]	K00058	serA	0	0	0	0	0	0	0	0	0	0	0	0
Methane metabolism [PATH:ko00680]	phosphoserine aminotransferase [EC:2.6.1.52]	K00831	serC	0	0	0	0	0	0	0	0	0	0	0	0
Methane metabolism [PATH:ko00680]	phosphoserine phosphatase [EC:3.1.3.3]	K01079	serB	0	0	0	0	0	0	0	0	0	0	0	0
Methane metabolism [PATH:ko00680]	phosphoserine / homoserine phosphotransferase [EC:3.1.3.3 2.7.1.39]	K02203	thrH	rhizo	0	rhizo	0	0	0	0	0	0	tequilana	cacti	0
Methane metabolism [PATH:ko00680]	phosphoserine phosphatase [EC:3.1.3.3]	K22305	psp	0	0	0	0	0	0	0	0	0	0	0	0
Methane metabolism [PATH:ko00680]	[methyl-Co(III) methanol-specific corrinoid protein]:coenzyme M methyltransferase [EC:2.1.1.246]	K14080	mtaA	0	0	0	0	0	0	0	0	0	0	0	0
Methane metabolism [PATH:ko00680]	methanol---5-hydroxybenzimidazolylcobamide Co-methyltransferase [EC:2.1.1.90]	K04480	mtaB	0	0	0	0	0	0	0	0	0	0	0	0
Methane metabolism [PATH:ko00680]	methanol corrinoid protein	K14081	mtaC	0	0	0	0	0	0	0	0	0	0	0	0
Methane metabolism [PATH:ko00680]	[methyl-Co(III) methylamine-specific corrinoid protein]:coenzyme M methyltransferase [EC:2.1.1.247]	K14082	mtbA	0	0	0	0	0	0	0	0	0	0	0	0
Methane metabolism [PATH:ko00680]	trimethylamine---corrinoid protein Co-methyltransferase [EC:2.1.1.250]	K14083	mttB	0	0	0	0	0	0	salmiana	0	cacti	salmiana	0	0
Methane metabolism [PATH:ko00680]	trimethylamine corrinoid protein	K14084	mttC	0	0	0	0	0	0	0	0	0	0	0	0
Methane metabolism [PATH:ko00680]	methylamine---corrinoid protein Co-methyltransferase [EC:2.1.1.248]	K16176	mtmB	0	0	0	0	0	0	0	0	0	0	0	0
Methane metabolism [PATH:ko00680]	monomethylamine corrinoid protein	K16177	mtmC	0	0	0	0	0	0	0	0	0	0	0	0
Methane metabolism [PATH:ko00680]	dimethylamine---corrinoid protein Co-methyltransferase [EC:2.1.1.249]	K16178	mtbB	0	0	0	0	0	0	0	0	0	0	0	0
Methane metabolism [PATH:ko00680]	dimethylamine corrinoid protein	K16179	mtbC	0	0	0	0	0	0	0	0	0	0	0	0
Methane metabolism [PATH:ko00680]	phosphosulfolactate synthase [EC:4.4.1.19]	K08097	comA	0	0	0	0	0	0	salmiana	0	0	salmiana	0	cacti
Methane metabolism [PATH:ko00680]	2-phosphosulfolactate phosphatase [EC:3.1.3.71]	K05979	comB	0	0	0	0	0	0	0	0	0	0	0	0
Methane metabolism [PATH:ko00680]	L-2-hydroxycarboxylate dehydrogenase (NAD+) [EC:1.1.1.337]	K05884	comC	0	0	0	0	0	0	0	0	0	0	0	0
Methane metabolism [PATH:ko00680]	sulfopyruvate decarboxylase subunit alpha [EC:4.1.1.79]	K06034	comD	0	0	0	0	0	0	0	0	0	salmiana	0	cacti
Methane metabolism [PATH:ko00680]	sulfopyruvate decarboxylase subunit beta [EC:4.1.1.79]	K13039	comE	0	0	0	0	0	0	salmiana	0	cacti	salmiana	0	cacti
Methane metabolism [PATH:ko00680]	FO synthase [EC:2.5.1.147 4.3.1.32]	K11779	fbiC	0	0	0	0	0	soil	0	0	cacti	salmiana	0	cacti
Methane metabolism [PATH:ko00680]	5-amino-6-(D-ribitylamino)uracil---L-tyrosine 4-hydroxyphenyl transferase [EC:2.5.1.147]	K11781	cofH	phyllo	0	soil	0	0	0	0	0	0	0	0	0
Methane metabolism [PATH:ko00680]	7,8-didemethyl-8-hydroxy-5-deazariboflavin synthase [EC:4.3.1.32]	K11780	cofG	0	0	0	0	0	0	0	0	0	0	0	0
Methane metabolism [PATH:ko00680]	2-phospho-L-lactate guanylyltransferase [EC:2.7.7.68]	K14941	cofC	0	0	0	phyllo	0	soil	0	0	0	salmiana	0	cacti
Methane metabolism [PATH:ko00680]	LPPG:FO 2-phospho-L-lactate transferase [EC:2.7.8.28]	K11212	cofD	0	0	0	0	0	soil	0	0	0	salmiana	0	cacti
Methane metabolism [PATH:ko00680]	coenzyme F420-0:L-glutamate ligase / coenzyme F420-1:gamma-L-glutamate ligase [EC:6.3.2.31 6.3.2.34]	K12234	cofE	0	0	0	0	0	soil	0	0	0	salmiana	0	cacti
Methane metabolism [PATH:ko00680]	gamma-F420-2:alpha-L-glutamate ligase [EC:6.3.2.32]	K14940	cofF	0	0	0	0	0	0	0	0	0	salmiana	0	cacti
Methane metabolism [PATH:ko00680]	methanogen homocitrate synthase [EC:2.3.3.14 2.3.3.-]	K10977	aksA	0	0	0	0	0	0	0	0	0	salmiana	0	cacti
Methane metabolism [PATH:ko00680]	methanogen homoaconitase large subunit [EC:4.2.1.114]	K16792	aksD	0	0	0	0	0	0	0	0	0	0	0	0
Methane metabolism [PATH:ko00680]	methanogen homoaconitase small subunit [EC:4.2.1.114]	K16793	aksE	0	0	0	0	0	0	0	0	0	0	0	0
Methane metabolism [PATH:ko00680]	methanogen homoisocitrate dehydrogenase [EC:1.1.1.87 1.1.1.-]	K10978	aksF	0	0	0	0	0	0	0	0	0	0	0	0
Methane metabolism [PATH:ko00680]	tyrosine decarboxylase / aspartate 1-decarboxylase [EC:4.1.1.25 4.1.1.11]	K18933	mfnA	0	0	0	0	0	0	0	0	0	0	0	0
Methane metabolism [PATH:ko00680]	tyramine---L-glutamate ligase [EC:6.3.4.24]	K06914	mfnD	0	0	0	0	0	0	0	0	0	0	0	0
Methane metabolism [PATH:ko00680]	(5-formylfuran-3-yl)methyl phosphate synthase [EC:4.2.3.153]	K09733	mfnB	0	0	0	0	0	0	salmiana	0	cacti	salmiana	0	0
Methane metabolism [PATH:ko00680]	(5-formylfuran-3-yl)methyl phosphate transaminase [EC:2.6.1.108]	K19793	mfnC	0	0	0	0	0	0	0	0	0	0	0	0
Methane metabolism [PATH:ko00680]	5-(aminomethyl)-3-furanmethanol phosphate kinase [EC:2.7.4.31]	K07144	mfnE	0	0	0	0	0	0	0	0	0	0	0	0
Methane metabolism [PATH:ko00680]	(4-(4-[2-(gamma-L-glutamylamino)ethyl]phenoxymethyl)furan-2-yl)methanamine synthase [EC:2.5.1.131]	K07072	mfnF	0	0	0	0	0	0	0	0	0	salmiana	0	cacti
Nitrogen metabolism [PATH:ko00910]	formamidase [EC:3.5.1.49]	K01455	E3.5.1.49	0	0	0	0	0	0	salmiana	0	cacti	0	0	0
Nitrogen metabolism [PATH:ko00910]	MFS transporter, NNP family, nitrate/nitrite transporter	K02575	NRT	0	0	0	0	0	0	0	0	0	0	0	0
Nitrogen metabolism [PATH:ko00910]	nitrate/nitrite transport system substrate-binding protein	K15576	nrtA	0	0	0	0	0	0	0	0	0	0	0	0
Nitrogen metabolism [PATH:ko00910]	nitrate/nitrite transport system permease protein	K15577	nrtB	0	0	0	0	0	0	0	0	0	0	0	0
Nitrogen metabolism [PATH:ko00910]	nitrate/nitrite transport system ATP-binding protein [EC:3.6.3.-]	K15578	nrtC	0	0	0	0	0	0	0	0	0	0	0	tequilana
Nitrogen metabolism [PATH:ko00910]	nitrate/nitrite transport system ATP-binding protein	K15579	nrtD	0	0	0	0	0	0	0	0	0	salmiana	0	cacti
Nitrogen metabolism [PATH:ko00910]	ferredoxin-nitrate reductase [EC:1.7.7.2]	K00367	narB	0	0	0	0	0	0	salmiana	0	cacti	salmiana	0	cacti
Nitrogen metabolism [PATH:ko00910]	nitrate reductase (NAD(P)H) [EC:1.7.1.1 1.7.1.2 1.7.1.3]	K10534	NR	0	0	0	0	0	0	0	0	0	0	0	0
Nitrogen metabolism [PATH:ko00910]	nitrate reductase / nitrite oxidoreductase, alpha subunit [EC:1.7.5.1 1.7.99.-]	K00370	narG	0	0	0	0	0	0	0	0	0	0	0	0
Nitrogen metabolism [PATH:ko00910]	nitrate reductase / nitrite oxidoreductase, beta subunit [EC:1.7.5.1 1.7.99.-]	K00371	narH	0	0	0	0	0	0	0	0	0	0	0	0
Nitrogen metabolism [PATH:ko00910]	nitrate reductase gamma subunit [EC:1.7.5.1 1.7.99.-]	K00374	narI	0	0	0	0	0	0	0	0	tequilana	0	0	0
Nitrogen metabolism [PATH:ko00910]	assimilatory nitrate reductase catalytic subunit [EC:1.7.99.-]	K00372	nasA	0	0	0	0	0	0	0	0	0	0	0	0
Nitrogen metabolism [PATH:ko00910]	assimilatory nitrate reductase electron transfer subunit [EC:1.7.99.-]	K00360	nasB	0	0	0	phyllo	0	0	tequilana	0	tequilana	0	0	0
Nitrogen metabolism [PATH:ko00910]	periplasmic nitrate reductase NapA [EC:1.7.99.-]	K02567	napA	0	0	0	rhizo	0	0	0	0	0	0	0	tequilana
Nitrogen metabolism [PATH:ko00910]	cytochrome c-type protein NapB	K02568	napB	0	0	0	rhizo	0	rhizo	0	0	0	0	0	tequilana
Nitrogen metabolism [PATH:ko00910]	nitrite reductase (NAD(P)H) [EC:1.7.1.4]	K17877	NIT-6	0	0	0	0	0	0	0	0	0	0	0	0
Nitrogen metabolism [PATH:ko00910]	nitrite reductase (NADH) large subunit [EC:1.7.1.15]	K00362	nirB	0	0	0	0	0	0	0	0	0	0	0	0
Nitrogen metabolism [PATH:ko00910]	nitrite reductase (NADH) small subunit [EC:1.7.1.15]	K00363	nirD	0	0	0	0	0	0	0	0	tequilana	0	0	0
Nitrogen metabolism [PATH:ko00910]	ferredoxin-nitrite reductase [EC:1.7.7.1]	K00366	nirA	0	0	0	0	0	0	salmiana	0	cacti	salmiana	0	cacti
Nitrogen metabolism [PATH:ko00910]	nitrite reductase (cytochrome c-552) [EC:1.7.2.2]	K03385	nrfA	rhizo	soil	0	0	0	0	0	0	0	salmiana	0	cacti
Nitrogen metabolism [PATH:ko00910]	cytochrome c nitrite reductase small subunit	K15876	nrfH	0	soil	0	0	0	0	0	0	0	0	0	0
Nitrogen metabolism [PATH:ko00910]	nitrite reductase (NO-forming) [EC:1.7.2.1]	K00368	nirK	0	0	0	0	0	soil	0	0	0	0	0	0
Nitrogen metabolism [PATH:ko00910]	nitrite reductase (NO-forming) / hydroxylamine reductase [EC:1.7.2.1 1.7.99.1]	K15864	nirS	0	0	0	0	0	0	0	0	0	0	0	0
Nitrogen metabolism [PATH:ko00910]	nitric oxide reductase subunit B [EC:1.7.2.5]	K04561	norB	0	0	0	0	soil	soil	0	0	0	0	0	0
Nitrogen metabolism [PATH:ko00910]	nitric oxide reductase subunit C	K02305	norC	0	0	0	0	0	0	0	0	0	0	0	0
Nitrogen metabolism [PATH:ko00910]	fungal nitric oxide reductase [EC:1.7.1.14]	K15877	CYP55	0	0	0	0	0	0	0	0	0	0	0	0
[truncated: 15,188 more rows]

## Sheet: Transporters
pathway	enzyme	ko	name	Native_phyllo_vs_rhizo	Native_phyllo_vs_soil	Native_rhizo_vs_soil	A.tequilana_phyllo_vs_rhizo	A.tequilana_phyllo_vs_soil	A.tequilana_rhizo_vs_soil	Phyllosphere_salmiana_vs_tequilana	Phyllosphere_salmiana_vs_cacti	Phyllosphere_cacti_vs_tequilana	Rhizosphere_salmiana_vs_tequilana	Rhizosphere_salmiana_vs_cacti	Rhizosphere_cacti_vs_tequilana
ABC transporters [PATH:ko02010]	sulfate transport system substrate-binding protein	K02048	cysP	0	0	0	0	0	0	0	0	0	0	0	0
ABC transporters [PATH:ko02010]	sulfate transport system permease protein	K02046	cysU	0	0	0	0	0	0	0	0	0	0	0	0
ABC transporters [PATH:ko02010]	sulfate transport system permease protein	K02047	cysW	0	0	0	0	0	0	0	0	0	0	0	0
ABC transporters [PATH:ko02010]	sulfate transport system ATP-binding protein [EC:3.6.3.25]	K02045	cysA	0	0	0	0	0	0	0	0	0	0	0	0
ABC transporters [PATH:ko02010]	tungstate transport system substrate-binding protein	K05772	tupA	0	0	0	0	0	0	0	0	0	0	0	0
ABC transporters [PATH:ko02010]	tungstate transport system permease protein	K05773	tupB	0	0	0	0	0	soil	0	0	0	salmiana	0	0
ABC transporters [PATH:ko02010]	tungstate transport system ATP-binding protein [EC:3.6.3.55]	K06857	tupC	0	0	0	0	0	0	0	0	0	salmiana	0	0
ABC transporters [PATH:ko02010]	molybdate/tungstate transport system substrate-binding protein	K15495	wtpA	0	0	0	rhizo	0	0	0	0	0	tequilana	0	tequilana
ABC transporters [PATH:ko02010]	molybdate/tungstate transport system permease protein	K15496	wtpB	0	0	0	rhizo	0	0	0	0	0	tequilana	0	tequilana
ABC transporters [PATH:ko02010]	molybdate/tungstate transport system ATP-binding protein [EC:3.6.3.- 3.6.3.55]	K15497	wtpC	0	0	0	0	0	0	0	0	0	0	0	0
ABC transporters [PATH:ko02010]	nitrate/nitrite transport system substrate-binding protein	K15576	nrtA	0	0	0	0	0	0	0	0	0	0	0	0
ABC transporters [PATH:ko02010]	nitrate/nitrite transport system permease protein	K15577	nrtB	0	0	0	0	0	0	0	0	0	0	0	0
ABC transporters [PATH:ko02010]	nitrate/nitrite transport system ATP-binding protein [EC:3.6.3.-]	K15578	nrtC	0	0	0	0	0	0	0	0	0	0	0	tequilana
ABC transporters [PATH:ko02010]	nitrate/nitrite transport system ATP-binding protein	K15579	nrtD	0	0	0	0	0	0	0	0	0	salmiana	0	cacti
ABC transporters [PATH:ko02010]	bicarbonate transport system substrate-binding protein	K11950	cmpA	0	0	0	0	0	0	0	0	0	0	0	0
ABC transporters [PATH:ko02010]	bicarbonate transport system permease protein	K11951	cmpB	0	0	0	0	0	0	0	0	0	0	0	0
ABC transporters [PATH:ko02010]	bicarbonate transport system ATP-binding protein [EC:3.6.3.-]	K11952	cmpC	phyllo	0	soil	0	0	0	0	0	0	0	0	0
ABC transporters [PATH:ko02010]	bicarbonate transport system ATP-binding protein [EC:3.6.3.-]	K11953	cmpD	0	0	0	0	0	0	0	0	0	0	0	0
ABC transporters [PATH:ko02010]	taurine transport system substrate-binding protein	K15551	tauA	0	0	rhizo	0	phyllo	rhizo	0	0	tequilana	tequilana	0	0
ABC transporters [PATH:ko02010]	taurine transport system permease protein	K15552	tauC	0	0	0	0	0	rhizo	0	0	tequilana	0	0	0
ABC transporters [PATH:ko02010]	taurine transport system ATP-binding protein [EC:3.6.3.36]	K10831	tauB	0	0	rhizo	0	phyllo	rhizo	0	0	tequilana	0	0	0
ABC transporters [PATH:ko02010]	sulfonate transport system substrate-binding protein	K15553	ssuA	0	0	0	0	0	rhizo	0	0	0	0	0	0
ABC transporters [PATH:ko02010]	sulfonate transport system permease protein	K15554	ssuC	0	0	0	0	0	rhizo	0	0	0	0	0	0
ABC transporters [PATH:ko02010]	sulfonate transport system ATP-binding protein [EC:3.6.3.-]	K15555	ssuB	0	0	0	0	0	rhizo	0	0	0	0	0	0
ABC transporters [PATH:ko02010]	putative hydroxymethylpyrimidine transport system substrate-binding protein	K15598	thiY	rhizo	0	0	0	0	0	salmiana	0	cacti	0	0	0
ABC transporters [PATH:ko02010]	putative hydroxymethylpyrimidine transport system permease protein	K15599	thiX	rhizo	0	0	0	0	0	0	0	0	0	0	0
ABC transporters [PATH:ko02010]	putative hydroxymethylpyrimidine transport system ATP-binding protein	K15600	thiZ	0	0	0	0	0	0	0	0	0	tequilana	0	0
ABC transporters [PATH:ko02010]	phthalate transport system substrate-binding protein	K15556	ophF	0	0	0	0	0	0	0	0	0	0	0	0
ABC transporters [PATH:ko02010]	phthalate transport system permease protein	K15557	ophG	0	0	0	0	0	0	0	0	0	0	0	0
ABC transporters [PATH:ko02010]	phthalate transport system ATP-binding protein	K15558	ophH	0	0	0	0	0	0	0	0	0	0	0	0
ABC transporters [PATH:ko02010]	molybdate transport system substrate-binding protein	K02020	modA	0	0	0	0	0	0	0	0	0	0	0	0
ABC transporters [PATH:ko02010]	molybdate transport system permease protein	K02018	modB	0	0	0	0	0	0	0	0	0	0	0	0
ABC transporters [PATH:ko02010]	molybdate transport system ATP-binding protein [EC:3.6.3.29]	K02017	modC	0	0	0	0	0	0	0	0	0	0	0	0
ABC transporters [PATH:ko02010]	molybdate transport system ATP-binding protein	K05776	modF	0	phyllo	rhizo	0	phyllo	rhizo	0	salmiana	tequilana	tequilana	0	tequilana
ABC transporters [PATH:ko02010]	iron(III) transport system substrate-binding protein	K02012	afuA	0	0	0	rhizo	soil	0	0	0	0	0	0	0
ABC transporters [PATH:ko02010]	iron(III) transport system permease protein	K02011	afuB	0	0	0	rhizo	soil	0	0	0	cacti	0	0	0
ABC transporters [PATH:ko02010]	iron(III) transport system ATP-binding protein [EC:3.6.3.30]	K02010	afuC	0	0	0	rhizo	soil	0	0	0	cacti	0	0	0
ABC transporters [PATH:ko02010]	thiamine transport system substrate-binding protein	K02064	thiB	0	phyllo	0	0	phyllo	rhizo	0	0	tequilana	0	0	tequilana
ABC transporters [PATH:ko02010]	thiamine transport system permease protein	K02063	thiP	0	phyllo	rhizo	0	phyllo	rhizo	0	0	0	0	0	tequilana
ABC transporters [PATH:ko02010]	thiamine transport system ATP-binding protein	K02062	thiQ	0	0	0	0	phyllo	rhizo	0	0	tequilana	tequilana	0	tequilana
ABC transporters [PATH:ko02010]	spermidine/putrescine transport system substrate-binding protein	K11069	potD	0	0	0	0	0	0	0	0	0	0	0	0
ABC transporters [PATH:ko02010]	spermidine/putrescine transport system permease protein	K11070	potC	0	0	0	0	0	0	0	0	0	0	0	0
ABC transporters [PATH:ko02010]	spermidine/putrescine transport system permease protein	K11071	potB	0	0	0	0	0	0	0	0	0	0	0	0
ABC transporters [PATH:ko02010]	spermidine/putrescine transport system ATP-binding protein [EC:3.6.3.31]	K11072	potA	0	0	0	0	0	0	0	0	0	0	0	0
ABC transporters [PATH:ko02010]	putrescine transport system substrate-binding protein	K11073	potF	0	0	0	0	0	rhizo	0	0	0	0	0	tequilana
ABC transporters [PATH:ko02010]	putrescine transport system permease protein	K11074	potI	0	0	0	0	phyllo	rhizo	0	0	0	0	0	tequilana
ABC transporters [PATH:ko02010]	putrescine transport system permease protein	K11075	potH	0	0	0	0	0	rhizo	0	0	0	0	0	tequilana
ABC transporters [PATH:ko02010]	putrescine transport system ATP-binding protein	K11076	potG	0	0	0	0	0	rhizo	0	0	0	0	0	0
ABC transporters [PATH:ko02010]	mannopine transport system substrate-binding protein	K11077	attC	0	0	0	0	0	0	0	0	0	0	0	0
ABC transporters [PATH:ko02010]	mannopine transport system permease protein	K11078	attB	0	0	0	0	0	0	0	0	0	0	0	0
ABC transporters [PATH:ko02010]	mannopine transport system permease protein	K11079	attA2	0	0	0	0	0	0	0	0	0	0	0	0
ABC transporters [PATH:ko02010]	mannopine transport system ATP-binding protein	K11080	attA1	0	0	0	0	0	0	0	0	0	0	0	0
ABC transporters [PATH:ko02010]	2-aminoethylphosphonate transport system substrate-binding protein	K11081	phnS	0	0	0	0	0	0	0	0	0	0	0	0
ABC transporters [PATH:ko02010]	2-aminoethylphosphonate transport system permease protein	K11082	phnV	0	0	0	0	0	0	0	0	0	0	0	0
ABC transporters [PATH:ko02010]	2-aminoethylphosphonate transport system permease protein	K11083	phnU	0	0	0	0	0	0	0	0	0	0	0	0
ABC transporters [PATH:ko02010]	2-aminoethylphosphonate transport system ATP-binding protein	K11084	phnT	0	0	0	0	0	0	0	0	0	0	0	0
ABC transporters [PATH:ko02010]	glycine betaine/proline transport system substrate-binding protein	K02002	proX	0	0	0	0	0	0	0	0	0	0	0	0
ABC transporters [PATH:ko02010]	glycine betaine/proline transport system permease protein	K02001	proW	0	0	0	0	0	0	0	0	0	0	0	0
ABC transporters [PATH:ko02010]	glycine betaine/proline transport system ATP-binding protein [EC:3.6.3.32]	K02000	proV	0	0	0	0	0	0	0	0	0	0	0	0
ABC transporters [PATH:ko02010]	osmoprotectant transport system substrate-binding protein	K05845	opuC	0	0	0	0	0	0	0	0	0	0	0	0
ABC transporters [PATH:ko02010]	osmoprotectant transport system permease protein	K05846	opuBD	0	0	0	0	0	0	0	0	0	0	0	0
ABC transporters [PATH:ko02010]	osmoprotectant transport system ATP-binding protein	K05847	opuA	0	0	0	0	0	0	0	0	0	0	0	0
ABC transporters [PATH:ko02010]	maltose/maltodextrin transport system substrate-binding protein	K10108	malE	0	phyllo	rhizo	0	phyllo	rhizo	0	salmiana	tequilana	tequilana	0	tequilana
ABC transporters [PATH:ko02010]	maltose/maltodextrin transport system permease protein	K10109	malF	0	phyllo	rhizo	0	phyllo	rhizo	0	salmiana	tequilana	tequilana	0	tequilana
ABC transporters [PATH:ko02010]	maltose/maltodextrin transport system permease protein	K10110	malG	0	phyllo	rhizo	0	0	0	0	salmiana	tequilana	tequilana	0	tequilana
ABC transporters [PATH:ko02010]	multiple sugar transport system ATP-binding protein [EC:3.6.3.-]	K10111	malK	0	0	0	0	0	rhizo	0	0	0	0	0	tequilana
ABC transporters [PATH:ko02010]	multiple sugar transport system ATP-binding protein	K10112	msmX	0	0	0	0	0	0	0	0	0	0	0	0
ABC transporters [PATH:ko02010]	arabinogalactan oligomer / maltooligosaccharide transport system substrate-binding protein	K15770	cycB	0	0	0	0	0	0	0	0	0	0	0	0
ABC transporters [PATH:ko02010]	arabinogalactan oligomer / maltooligosaccharide transport system permease protein	K15771	ganP	0	0	0	0	0	0	0	0	0	0	0	0
ABC transporters [PATH:ko02010]	arabinogalactan oligomer / maltooligosaccharide transport system permease protein	K15772	ganQ	0	0	0	0	0	0	0	0	0	0	0	0
ABC transporters [PATH:ko02010]	raffinose/stachyose/melibiose transport system substrate-binding protein	K10117	msmE	0	0	0	0	0	0	0	0	0	0	0	0
ABC transporters [PATH:ko02010]	raffinose/stachyose/melibiose transport system permease protein	K10118	msmF	0	0	0	0	0	0	0	0	0	0	0	0
ABC transporters [PATH:ko02010]	raffinose/stachyose/melibiose transport system permease protein	K10119	msmG	0	0	0	0	0	0	0	0	0	0	0	0
ABC transporters [PATH:ko02010]	lactose/L-arabinose transport system substrate-binding protein	K10188	lacE	rhizo	0	rhizo	0	0	0	0	0	0	0	0	cacti
ABC transporters [PATH:ko02010]	lactose/L-arabinose transport system permease protein	K10189	lacF	rhizo	0	rhizo	0	0	0	salmiana	0	cacti	0	0	0
ABC transporters [PATH:ko02010]	lactose/L-arabinose transport system permease protein	K10190	lacG	rhizo	0	rhizo	0	0	0	0	0	0	0	cacti	cacti
ABC transporters [PATH:ko02010]	lactose/L-arabinose transport system ATP-binding protein	K10191	lacK	0	0	0	0	0	0	salmiana	0	cacti	0	0	tequilana
ABC transporters [PATH:ko02010]	sorbitol/mannitol transport system substrate-binding protein	K10227	smoE	0	0	0	rhizo	soil	0	salmiana	0	cacti	0	0	0
ABC transporters [PATH:ko02010]	sorbitol/mannitol transport system permease protein	K10228	smoF	0	0	0	0	soil	0	salmiana	0	cacti	0	0	0
ABC transporters [PATH:ko02010]	sorbitol/mannitol transport system permease protein	K10229	smoG	0	0	0	0	soil	0	salmiana	0	cacti	0	0	0
ABC transporters [PATH:ko02010]	alpha-glucoside transport system substrate-binding protein	K10232	aglE	0	0	0	0	0	0	0	0	0	0	0	0
ABC transporters [PATH:ko02010]	alpha-glucoside transport system permease protein	K10233	aglF	0	0	0	0	0	0	0	0	0	0	0	0
ABC transporters [PATH:ko02010]	alpha-glucoside transport system permease protein	K10234	aglG	0	0	0	0	0	0	0	0	0	0	0	0
ABC transporters [PATH:ko02010]	alpha-glucoside transport system ATP-binding protein	K10235	aglK	0	0	0	0	0	0	0	0	0	0	0	tequilana
ABC transporters [PATH:ko02010]	oligogalacturonide transport system substrate-binding protein	K10192	togB	0	0	0	0	0	0	0	0	0	tequilana	0	0
ABC transporters [PATH:ko02010]	oligogalacturonide transport system permease protein	K10193	togM	0	0	0	0	0	0	0	0	0	tequilana	0	0
ABC transporters [PATH:ko02010]	oligogalacturonide transport system permease protein	K10194	togN	0	0	0	0	0	0	0	0	0	tequilana	0	0
ABC transporters [PATH:ko02010]	oligogalacturonide transport system ATP-binding protein	K10195	togA	0	0	0	0	0	0	0	0	0	0	0	0
ABC transporters [PATH:ko02010]	alpha-1,4-digalacturonate transport system substrate-binding protein	K17241	aguE	0	0	0	0	0	0	0	0	0	0	0	0
ABC transporters [PATH:ko02010]	alpha-1,4-digalacturonate transport system permease protein	K17242	aguF	0	0	0	0	0	0	0	0	0	0	0	0
ABC transporters [PATH:ko02010]	alpha-1,4-digalacturonate transport system permease protein	K17243	aguG	0	0	0	0	0	0	0	0	0	0	0	0
ABC transporters [PATH:ko02010]	putative aldouronate transport system substrate-binding protein	K17318	K17318	rhizo	0	rhizo	0	0	0	salmiana	0	0	0	0	cacti
ABC transporters [PATH:ko02010]	putative aldouronate transport system permease protein	K17319	lplB	rhizo	0	rhizo	0	0	0	0	0	0	0	0	cacti
ABC transporters [PATH:ko02010]	putative aldouronate transport system permease protein	K17320	lplC	rhizo	0	rhizo	0	0	0	0	0	0	0	0	cacti
ABC transporters [PATH:ko02010]	trehalose/maltose transport system substrate-binding protein	K10236	thuE	0	0	0	0	soil	0	0	0	cacti	0	0	0
ABC transporters [PATH:ko02010]	trehalose/maltose transport system permease protein	K10237	thuF	0	0	0	0	0	0	salmiana	0	cacti	0	0	0
ABC transporters [PATH:ko02010]	trehalose/maltose transport system permease protein	K10238	thuG	0	0	0	0	0	0	salmiana	0	cacti	0	0	0
ABC transporters [PATH:ko02010]	trehalose transport system substrate-binding protein	K17311	K17311	0	0	0	0	0	0	0	0	0	0	0	0
ABC transporters [PATH:ko02010]	trehalose transport system permease protein	K17312	K17312	0	0	0	0	0	0	0	0	0	0	0	0
ABC transporters [PATH:ko02010]	trehalose transport system permease protein	K17313	treU	0	0	0	0	0	0	0	0	0	0	0	0
ABC transporters [PATH:ko02010]	trehalose transport system ATP-binding protein	K17314	treV	0	0	0	0	0	0	0	0	0	0	0	0
ABC transporters [PATH:ko02010]	N-acetylglucosamine transport system substrate-binding protein	K10200	ABC.NGC.S	0	0	0	0	0	0	0	0	cacti	salmiana	0	cacti
ABC transporters [PATH:ko02010]	N-acetylglucosamine transport system permease protein	K10201	ABC.NGC.P	0	0	0	0	0	0	0	0	0	salmiana	0	cacti
ABC transporters [PATH:ko02010]	N-acetylglucosamine transport system permease protein	K10202	ABC.NGC.P1	0	0	0	0	0	soil	0	0	0	salmiana	0	cacti
ABC transporters [PATH:ko02010]	cellobiose transport system substrate-binding protein	K10240	cebE	0	0	0	phyllo	0	0	0	0	0	salmiana	0	cacti
ABC transporters [PATH:ko02010]	cellobiose transport system permease protein	K10241	cebF	0	0	0	phyllo	0	0	0	0	0	salmiana	0	0
ABC transporters [PATH:ko02010]	cellobiose transport system permease protein	K10242	cebG	0	0	0	phyllo	0	0	0	0	0	salmiana	0	cacti
ABC transporters [PATH:ko02010]	N,N'-diacetylchitobiose transport system substrate-binding protein	K17329	dasA	0	0	0	0	0	0	salmiana	0	cacti	salmiana	0	0
ABC transporters [PATH:ko02010]	N,N'-diacetylchitobiose transport system permease protein	K17330	dasB	0	0	0	0	0	0	salmiana	0	cacti	salmiana	0	0
ABC transporters [PATH:ko02010]	N,N'-diacetylchitobiose transport system permease protein	K17331	dasC	0	0	0	0	0	0	salmiana	0	cacti	salmiana	0	0
ABC transporters [PATH:ko02010]	putative chitobiose transport system substrate-binding protein	K17244	chiE	phyllo	0	0	0	0	0	0	0	0	0	0	0
ABC transporters [PATH:ko02010]	putative chitobiose transport system permease protein	K17245	chiF	phyllo	0	0	0	0	0	0	0	0	0	0	0
ABC transporters [PATH:ko02010]	putative chitobiose transport system permease protein	K17246	chiG	0	0	0	0	0	0	0	0	0	salmiana	0	0
ABC transporters [PATH:ko02010]	arabinosaccharide transport system substrate-binding protein	K17234	araN	0	0	0	0	0	0	0	salmiana	0	0	0	cacti
ABC transporters [PATH:ko02010]	arabinosaccharide transport system permease protein	K17235	araP	0	0	0	0	0	0	0	0	0	0	0	cacti
ABC transporters [PATH:ko02010]	arabinosaccharide transport system permease protein	K17236	araQ	0	0	0	0	0	0	0	0	0	0	0	cacti
ABC transporters [PATH:ko02010]	xylobiose transport system substrate-binding protein	K17326	bxlE	0	0	0	0	0	0	0	0	0	salmiana	0	0
ABC transporters [PATH:ko02010]	xylobiose transport system permease protein	K17327	bxlF	phyllo	phyllo	0	0	0	0	salmiana	0	cacti	0	0	0
ABC transporters [PATH:ko02010]	xylobiose transport system permease protein	K17328	bxlG	0	0	0	0	0	0	0	0	0	salmiana	0	0
ABC transporters [PATH:ko02010]	putative multiple sugar transport system substrate-binding protein	K10546	ABC.GGU.S	0	0	0	0	0	0	0	0	0	0	0	0
ABC transporters [PATH:ko02010]	putative multiple sugar transport system permease protein	K10547	ABC.GGU.P	0	0	0	0	0	0	0	0	0	0	0	0
ABC transporters [PATH:ko02010]	putative multiple sugar transport system ATP-binding protein [EC:3.6.3.17]	K10548	ABC.GGU.A	0	0	0	0	0	0	0	0	0	0	0	0
ABC transporters [PATH:ko02010]	phospholipid transport system substrate-binding protein	K07323	mlaC	0	phyllo	rhizo	0	0	0	0	0	tequilana	0	0	0
ABC transporters [PATH:ko02010]	phospholipid/cholesterol/gamma-HCH transport system substrate-binding protein	K02067	mlaD	0	0	0	0	0	0	0	0	0	0	0	0
ABC transporters [PATH:ko02010]	phospholipid/cholesterol/gamma-HCH transport system permease protein	K02066	mlaE	0	0	0	0	0	0	0	0	0	0	0	0
ABC transporters [PATH:ko02010]	phospholipid transport system transporter-binding protein	K07122	mlaB	0	phyllo	rhizo	0	phyllo	rhizo	0	salmiana	tequilana	tequilana	0	0
ABC transporters [PATH:ko02010]	phospholipid/cholesterol/gamma-HCH transport system ATP-binding protein	K02065	mlaF	0	0	0	0	0	0	0	0	0	0	0	0
ABC transporters [PATH:ko02010]	glucose/arabinose transport system substrate-binding protein	K10196	ABC.GLC.S	0	0	0	0	0	0	0	0	0	0	0	0
ABC transporters [PATH:ko02010]	glucose/arabinose transport system permease protein	K10197	ABC.GLC.P	0	0	0	0	0	0	0	0	0	0	0	0
ABC transporters [PATH:ko02010]	glucose/arabinose transport system permease protein	K10198	ABC.GLC.P1	0	0	0	0	0	0	0	0	0	0	0	0
ABC transporters [PATH:ko02010]	glucose/arabinose transport system ATP-binding protein	K10199	ABC.GLC.A	0	0	0	0	0	0	0	0	0	0	0	0
ABC transporters [PATH:ko02010]	glucose/mannose transport system substrate-binding protein	K17315	gtsA	0	0	0	0	0	0	0	0	0	0	0	0
ABC transporters [PATH:ko02010]	glucose/mannose transport system permease protein	K17316	gtsB	0	0	0	0	0	0	0	0	0	0	0	0
ABC transporters [PATH:ko02010]	glucose/mannose transport system permease protein	K17317	gtsC	0	0	0	0	0	0	0	0	0	0	0	0
ABC transporters [PATH:ko02010]	ribose transport system substrate-binding protein	K10439	rbsB	0	0	0	0	0	0	0	0	0	0	0	0
ABC transporters [PATH:ko02010]	ribose transport system permease protein	K10440	rbsC	0	0	0	0	0	0	0	0	0	0	0	0
ABC transporters [PATH:ko02010]	ribose transport system ATP-binding protein [EC:3.6.3.17]	K10441	rbsA	0	0	0	0	0	0	0	0	0	0	0	0
ABC transporters [PATH:ko02010]	D-ribose pyranase [EC:5.4.99.62]	K06726	rbsD	0	phyllo	rhizo	0	phyllo	rhizo	0	0	tequilana	tequilana	0	0
ABC transporters [PATH:ko02010]	L-arabinose transport system substrate-binding protein	K10537	araF	0	phyllo	rhizo	0	0	0	0	salmiana	tequilana	tequilana	0	0
ABC transporters [PATH:ko02010]	L-arabinose transport system permease protein	K10538	araH	0	phyllo	rhizo	0	0	0	0	0	tequilana	tequilana	0	0
ABC transporters [PATH:ko02010]	L-arabinose transport system ATP-binding protein [EC:3.6.3.17]	K10539	araG	0	0	rhizo	0	phyllo	rhizo	0	0	tequilana	tequilana	0	tequilana
ABC transporters [PATH:ko02010]	methyl-galactoside transport system substrate-binding protein	K10540	mglB	0	phyllo	rhizo	0	0	0	0	salmiana	tequilana	tequilana	0	tequilana
ABC transporters [PATH:ko02010]	methyl-galactoside transport system permease protein	K10541	mglC	0	phyllo	rhizo	0	0	0	0	salmiana	tequilana	tequilana	0	tequilana
ABC transporters [PATH:ko02010]	methyl-galactoside transport system ATP-binding protein [EC:3.6.3.17]	K10542	mglA	0	phyllo	rhizo	0	0	0	0	salmiana	tequilana	tequilana	0	tequilana
ABC transporters [PATH:ko02010]	D-xylose transport system substrate-binding protein	K10543	xylF	0	0	0	0	0	0	0	0	0	0	0	0
ABC transporters [PATH:ko02010]	D-xylose transport system permease protein	K10544	xylH	0	0	0	0	0	0	0	0	0	0	0	0
ABC transporters [PATH:ko02010]	D-xylose transport system ATP-binding protein [EC:3.6.3.17]	K10545	xylG	0	0	0	0	0	0	0	0	0	0	0	0
ABC transporters [PATH:ko02010]	D-allose transport system substrate-binding protein	K10549	alsB	0	0	0	0	0	0	0	0	0	0	0	0
ABC transporters [PATH:ko02010]	D-allose transport system permease protein	K10550	alsC	0	0	0	0	0	0	0	0	0	0	0	tequilana
ABC transporters [PATH:ko02010]	D-allose transport system ATP-binding protein [EC:3.6.3.17]	K10551	alsA	0	0	0	0	0	0	0	0	0	0	0	tequilana
ABC transporters [PATH:ko02010]	fructose transport system substrate-binding protein	K10552	frcB	0	0	0	0	0	0	0	0	0	0	0	0
ABC transporters [PATH:ko02010]	fructose transport system permease protein	K10553	frcC	0	0	0	0	0	0	salmiana	0	cacti	0	0	0
ABC transporters [PATH:ko02010]	fructose transport system ATP-binding protein	K10554	frcA	0	0	0	0	0	0	salmiana	0	cacti	0	0	0
ABC transporters [PATH:ko02010]	AI-2 transport system substrate-binding protein	K10555	lsrB	0	phyllo	rhizo	0	0	0	0	salmiana	tequilana	tequilana	0	0
ABC transporters [PATH:ko02010]	AI-2 transport system permease protein	K10556	lsrC	0	0	0	0	phyllo	rhizo	0	salmiana	tequilana	tequilana	0	0
ABC transporters [PATH:ko02010]	AI-2 transport system permease protein	K10557	lsrD	0	phyllo	rhizo	0	0	0	0	salmiana	tequilana	tequilana	0	0
ABC transporters [PATH:ko02010]	AI-2 transport system ATP-binding protein	K10558	lsrA	0	phyllo	rhizo	0	0	0	0	salmiana	tequilana	tequilana	0	0
ABC transporters [PATH:ko02010]	rhamnose transport system substrate-binding protein	K10559	rhaS	0	0	0	rhizo	soil	0	salmiana	0	cacti	0	0	0
ABC transporters [PATH:ko02010]	rhamnose transport system permease protein	K10560	rhaP	0	0	0	rhizo	soil	0	0	0	cacti	0	0	0
ABC transporters [PATH:ko02010]	rhamnose transport system permease protein	K10561	rhaQ	0	0	0	rhizo	soil	0	0	0	cacti	0	0	0
ABC transporters [PATH:ko02010]	rhamnose transport system ATP-binding protein [EC:3.6.3.17]	K10562	rhaT	0	0	0	rhizo	soil	0	salmiana	0	cacti	0	0	0
ABC transporters [PATH:ko02010]	erythritol transport system substrate-binding protein	K17202	K17202	0	0	0	rhizo	0	rhizo	0	0	0	0	0	0
ABC transporters [PATH:ko02010]	erythritol transport system permease protein	K17203	K17203	0	0	0	rhizo	0	0	0	0	cacti	0	0	0
ABC transporters [PATH:ko02010]	erythritol transport system ATP-binding protein	K17204	eryE	0	0	0	rhizo	0	rhizo	0	0	cacti	0	0	0
ABC transporters [PATH:ko02010]	putative xylitol transport system substrate-binding protein	K17205	xltC	0	0	0	0	0	0	0	0	0	0	0	0
ABC transporters [PATH:ko02010]	putative xylitol transport system permease protein	K17206	xltB	0	0	0	0	0	0	0	0	0	0	0	0
ABC transporters [PATH:ko02010]	putative xylitol transport system ATP-binding protein	K17207	xltA	0	0	0	0	0	0	0	0	0	tequilana	0	0
ABC transporters [PATH:ko02010]	inositol transport system substrate-binding protein	K17208	K17208	phyllo	phyllo	0	0	0	0	0	salmiana	tequilana	0	0	tequilana
ABC transporters [PATH:ko02010]	inositol transport system permease protein	K17209	iatP	phyllo	0	0	0	0	0	0	salmiana	tequilana	0	0	tequilana
ABC transporters [PATH:ko02010]	inositol transport system ATP-binding protein	K17210	iatA	phyllo	phyllo	0	0	phyllo	rhizo	0	salmiana	tequilana	tequilana	0	tequilana
ABC transporters [PATH:ko02010]	inositol transport system substrate-binding protein	K17213	K17213	0	0	0	0	0	rhizo	0	0	0	tequilana	0	tequilana
ABC transporters [PATH:ko02010]	inositol transport system permease protein	K17214	K17214	0	0	0	0	0	0	0	0	cacti	0	0	tequilana
ABC transporters [PATH:ko02010]	inositol transport system ATP-binding protein	K17215	K17215	0	phyllo	rhizo	rhizo	0	rhizo	0	cacti	cacti	tequilana	0	tequilana
ABC transporters [PATH:ko02010]	inositol-phosphate transport system substrate-binding protein	K17237	inoE	0	0	0	0	0	0	0	0	0	0	0	0
ABC transporters [PATH:ko02010]	inositol-phosphate transport system permease protein	K17238	inoF	0	0	0	0	0	0	0	0	0	0	0	0
ABC transporters [PATH:ko02010]	inositol-phosphate transport system permease protein	K17239	inoG	0	0	0	0	0	0	0	0	0	0	0	0
ABC transporters [PATH:ko02010]	inositol-phosphate transport system ATP-binding protein	K17240	inoK	0	0	0	0	0	0	0	0	0	0	0	0
ABC transporters [PATH:ko02010]	glycerol transport system substrate-binding protein	K17321	glpV	0	0	0	0	0	0	salmiana	0	cacti	0	0	0
ABC transporters [PATH:ko02010]	glycerol transport system permease protein	K17322	K17322	0	0	0	0	0	0	salmiana	0	cacti	0	0	0
ABC transporters [PATH:ko02010]	glycerol transport system permease protein	K17323	glpQ	0	0	0	0	0	0	salmiana	0	cacti	0	0	0
ABC transporters [PATH:ko02010]	glycerol transport system ATP-binding protein	K17324	glpS	0	0	0	0	0	0	salmiana	0	cacti	0	0	0
ABC transporters [PATH:ko02010]	glycerol transport system ATP-binding protein	K17325	K17325	0	0	0	0	0	0	salmiana	0	cacti	0	0	0
ABC transporters [PATH:ko02010]	sn-glycerol 3-phosphate transport system substrate-binding protein	K05813	ugpB	0	0	0	0	0	0	0	0	0	0	0	0
ABC transporters [PATH:ko02010]	sn-glycerol 3-phosphate transport system permease protein	K05814	ugpA	0	0	0	0	0	0	0	0	0	0	0	0
ABC transporters [PATH:ko02010]	sn-glycerol 3-phosphate transport system permease protein	K05815	ugpE	0	0	0	0	0	0	0	0	0	0	0	0
ABC transporters [PATH:ko02010]	sn-glycerol 3-phosphate transport system ATP-binding protein [EC:3.6.3.20]	K05816	ugpC	0	0	0	0	0	0	0	0	0	0	0	0
ABC transporters [PATH:ko02010]	phosphate transport system substrate-binding protein	K02040	pstS	0	0	0	0	0	0	0	0	0	0	0	0
ABC transporters [PATH:ko02010]	phosphate transport system permease protein	K02037	pstC	0	0	0	0	0	0	0	0	0	0	0	0
ABC transporters [PATH:ko02010]	phosphate transport system permease protein	K02038	pstA	0	0	0	0	0	0	0	0	0	0	0	0
ABC transporters [PATH:ko02010]	phosphate transport system ATP-binding protein [EC:7.3.2.1]	K02036	pstB	0	0	0	0	0	0	0	0	0	0	0	0
ABC transporters [PATH:ko02010]	phosphonate transport system substrate-binding protein	K02044	phnD	0	0	0	0	0	0	0	0	0	0	0	tequilana
ABC transporters [PATH:ko02010]	phosphonate transport system permease protein	K02042	phnE	0	0	0	0	phyllo	rhizo	0	0	0	0	0	0
ABC transporters [PATH:ko02010]	phosphonate transport system ATP-binding protein [EC:7.3.2.2]	K02041	phnC	0	phyllo	0	0	phyllo	rhizo	0	0	0	0	0	0
ABC transporters [PATH:ko02010]	lysine/arginine/ornithine transport system substrate-binding protein	K10013	ABC.ARG.S	0	phyllo	rhizo	0	0	0	0	salmiana	tequilana	tequilana	0	tequilana
ABC transporters [PATH:ko02010]	histidine transport system permease protein	K10015	hisM	0	phyllo	rhizo	0	0	0	0	salmiana	tequilana	tequilana	0	0
ABC transporters [PATH:ko02010]	histidine transport system permease protein	K10016	hisQ	0	phyllo	rhizo	0	0	0	0	salmiana	tequilana	tequilana	0	0
ABC transporters [PATH:ko02010]	histidine transport system ATP-binding protein [EC:7.4.2.1]	K10017	hisP	0	phyllo	rhizo	0	0	0	0	salmiana	tequilana	tequilana	0	0
ABC transporters [PATH:ko02010]	histidine transport system substrate-binding protein	K10014	hisJ	0	phyllo	rhizo	0	0	0	0	salmiana	tequilana	tequilana	0	0
ABC transporters [PATH:ko02010]	glutamine transport system substrate-binding protein	K10036	glnH	0	0	0	0	phyllo	rhizo	0	salmiana	tequilana	tequilana	0	tequilana
ABC transporters [PATH:ko02010]	glutamine transport system permease protein	K10037	glnP	0	phyllo	rhizo	0	0	0	0	salmiana	tequilana	tequilana	0	tequilana
ABC transporters [PATH:ko02010]	glutamine transport system ATP-binding protein [EC:3.6.3.-]	K10038	glnQ	0	phyllo	rhizo	0	phyllo	rhizo	0	0	tequilana	tequilana	0	tequilana
ABC transporters [PATH:ko02010]	putative glutamine transport system substrate-binding protein	K10039	ABC.GLN1.S	rhizo	0	0	0	0	0	0	salmiana	0	salmiana	0	cacti
ABC transporters [PATH:ko02010]	putative glutamine transport system permease protein	K10040	ABC.GLN1.P	rhizo	0	rhizo	0	0	0	0	salmiana	0	salmiana	0	cacti
ABC transporters [PATH:ko02010]	putative glutamine transport system ATP-binding protein [EC:3.6.3.-]	K10041	ABC.GLN1.A	rhizo	0	rhizo	0	0	0	0	0	0	0	cacti	cacti
ABC transporters [PATH:ko02010]	arginine transport system substrate-binding protein	K09996	artJ	0	0	0	0	0	0	0	0	tequilana	tequilana	0	tequilana
ABC transporters [PATH:ko02010]	arginine transport system substrate-binding protein	K09997	artI	0	phyllo	rhizo	0	0	0	0	salmiana	tequilana	tequilana	0	tequilana
ABC transporters [PATH:ko02010]	arginine transport system permease protein	K09998	artM	0	0	0	0	0	0	0	salmiana	tequilana	tequilana	0	tequilana
ABC transporters [PATH:ko02010]	arginine transport system permease protein	K09999	artQ	0	0	0	0	0	0	0	salmiana	tequilana	tequilana	0	tequilana
ABC transporters [PATH:ko02010]	arginine transport system ATP-binding protein [EC:3.6.3.-]	K10000	artP	0	0	0	0	0	0	0	salmiana	tequilana	tequilana	0	tequilana
ABC transporters [PATH:ko02010]	glutamate/aspartate transport system substrate-binding protein	K10001	gltI	0	0	0	0	0	0	0	0	0	0	0	0
ABC transporters [PATH:ko02010]	glutamate/aspartate transport system permease protein	K10002	gltK	0	0	0	0	0	0	0	0	0	0	0	0
ABC transporters [PATH:ko02010]	glutamate/aspartate transport system permease protein	K10003	gltJ	0	0	0	0	0	0	0	0	0	0	0	0
ABC transporters [PATH:ko02010]	glutamate/aspartate transport system ATP-binding protein [EC:3.6.3.-]	K10004	gltL	0	0	0	0	0	0	0	0	0	0	0	0
ABC transporters [PATH:ko02010]	octopine/nopaline transport system substrate-binding protein	K10018	occT	0	0	0	0	0	0	0	0	cacti	tequilana	0	tequilana
ABC transporters [PATH:ko02010]	octopine/nopaline transport system permease protein	K10019	occM	rhizo	0	0	rhizo	0	rhizo	0	0	0	tequilana	0	tequilana
ABC transporters [PATH:ko02010]	octopine/nopaline transport system permease protein	K10020	occQ	rhizo	0	0	rhizo	0	rhizo	0	0	0	tequilana	0	tequilana
ABC transporters [PATH:ko02010]	octopine/nopaline transport system ATP-binding protein [EC:3.6.3.-]	K10021	occP	rhizo	0	0	rhizo	0	rhizo	0	0	0	tequilana	0	tequilana
ABC transporters [PATH:ko02010]	general L-amino acid transport system substrate-binding protein	K09969	aapJ	0	0	0	0	0	0	0	0	0	0	0	0
ABC transporters [PATH:ko02010]	general L-amino acid transport system permease protein	K09970	aapQ	0	0	0	0	0	rhizo	0	0	0	0	0	tequilana
ABC transporters [PATH:ko02010]	general L-amino acid transport system permease protein	K09971	aapM	0	0	0	0	0	rhizo	0	0	0	0	0	tequilana
ABC transporters [PATH:ko02010]	general L-amino acid transport system ATP-binding protein [EC:3.6.3.-]	K09972	aapP	0	0	0	0	0	0	0	0	0	0	0	0
ABC transporters [PATH:ko02010]	glutamate transport system substrate-binding protein	K10005	gluB	0	0	0	phyllo	0	soil	0	0	0	salmiana	0	cacti
ABC transporters [PATH:ko02010]	glutamate transport system permease protein	K10006	gluC	0	0	0	phyllo	0	soil	0	0	0	salmiana	0	cacti
ABC transporters [PATH:ko02010]	glutamate transport system permease protein	K10007	gluD	0	0	0	phyllo	0	soil	0	0	0	salmiana	0	cacti
ABC transporters [PATH:ko02010]	glutamate transport system ATP-binding protein [EC:3.6.3.-]	K10008	gluA	0	0	0	phyllo	0	soil	0	0	0	salmiana	0	cacti
ABC transporters [PATH:ko02010]	cystine transport system substrate-binding protein	K02424	fliY	0	0	rhizo	0	0	rhizo	0	0	tequilana	0	0	0
ABC transporters [PATH:ko02010]	cystine transport system permease protein	K10009	ABC.CYST.P	0	0	rhizo	0	0	0	0	0	0	0	0	0
ABC transporters [PATH:ko02010]	cystine transport system ATP-binding protein [EC:3.6.3.-]	K10010	ABC.CYST.A	0	0	0	0	phyllo	rhizo	0	0	0	0	0	0
ABC transporters [PATH:ko02010]	L-cystine transport system substrate-binding protein	K16956	tcyJ	0	0	0	0	0	0	0	0	0	0	cacti	cacti
ABC transporters [PATH:ko02010]	L-cystine transport system substrate-binding protein	K16957	tcyK	0	0	0	0	0	0	0	0	0	0	cacti	cacti
ABC transporters [PATH:ko02010]	L-cystine transport system permease protein	K16958	tcyL	0	0	0	0	0	0	0	0	0	0	cacti	0
ABC transporters [PATH:ko02010]	L-cystine transport system permease protein	K16959	tcyM	0	0	0	0	0	0	0	0	0	0	0	0
ABC transporters [PATH:ko02010]	L-cystine transport system ATP-binding protein [EC:3.6.3.-]	K16960	tcyN	0	0	0	0	0	0	0	0	0	0	0	0
ABC transporters [PATH:ko02010]	arginine/ornithine transport system substrate-binding protein	K10022	aotJ	0	phyllo	rhizo	0	0	0	0	0	0	0	0	tequilana
ABC transporters [PATH:ko02010]	arginine/ornithine transport system permease protein	K10023	aotM	0	0	0	0	0	0	0	0	0	tequilana	0	tequilana
ABC transporters [PATH:ko02010]	arginine/ornithine transport system permease protein	K10024	aotQ	0	0	0	0	0	0	0	0	0	tequilana	0	tequilana
ABC transporters [PATH:ko02010]	arginine/ornithine transport system ATP-binding protein [EC:3.6.3.-]	K10025	aotP	0	0	0	0	0	0	0	0	0	tequilana	0	tequilana
ABC transporters [PATH:ko02010]	arginine/lysine/histidine/glutamine transport system substrate-binding and permease protein	K17062	bgtB	phyllo	0	soil	0	0	0	0	0	0	0	0	0
ABC transporters [PATH:ko02010]	arginine/lysine/histidine/glutamine transport system ATP-binding protein [EC:3.6.3.-]	K17063	bgtA	0	0	0	0	0	0	0	0	0	0	0	0
ABC transporters [PATH:ko02010]	putative lysine transport system substrate-binding protein	K17073	lysX1	0	0	0	0	0	0	0	0	0	0	cacti	0
ABC transporters [PATH:ko02010]	putative lysine transport system permease protein	K17074	lysX2	0	0	0	0	0	0	0	0	0	0	0	0
ABC transporters [PATH:ko02010]	putative lysine transport system ATP-binding protein [EC:3.6.3.-]	K17076	K17076	0	0	0	0	0	0	0	0	0	0	0	0
ABC transporters [PATH:ko02010]	branched-chain amino acid transport system substrate-binding protein	K01999	livK	0	0	0	0	0	0	0	0	0	0	0	0
ABC transporters [PATH:ko02010]	branched-chain amino acid transport system permease protein	K01997	livH	0	0	0	0	0	0	0	0	0	0	0	0
ABC transporters [PATH:ko02010]	branched-chain amino acid transport system permease protein	K01998	livM	0	0	0	0	0	0	0	0	tequilana	0	0	0
ABC transporters [PATH:ko02010]	branched-chain amino acid transport system ATP-binding protein	K01995	livG	0	0	0	0	0	0	0	0	0	0	0	0
ABC transporters [PATH:ko02010]	branched-chain amino acid transport system ATP-binding protein	K01996	livF	0	0	0	0	0	0	0	0	0	0	0	0
ABC transporters [PATH:ko02010]	neutral amino acid transport system substrate-binding protein	K11954	K11954	0	0	0	0	0	0	0	0	0	0	0	0
ABC transporters [PATH:ko02010]	neutral amino acid transport system permease protein	K11955	natC	0	0	0	0	0	0	0	0	0	0	0	0
ABC transporters [PATH:ko02010]	neutral amino acid transport system permease protein	K11956	natD	0	0	0	0	0	0	salmiana	0	cacti	salmiana	0	cacti
ABC transporters [PATH:ko02010]	neutral amino acid transport system ATP-binding protein	K11957	K11957	0	0	0	0	0	0	0	0	0	salmiana	0	cacti
ABC transporters [PATH:ko02010]	neutral amino acid transport system ATP-binding protein	K11958	natE	0	0	0	0	0	0	0	0	0	salmiana	salmiana	0
ABC transporters [PATH:ko02010]	urea transport system substrate-binding protein	K11959	urtA	0	0	0	0	0	0	0	0	0	0	0	0
ABC transporters [PATH:ko02010]	urea transport system permease protein	K11960	urtB	0	0	0	0	0	0	0	0	0	0	0	0
ABC transporters [PATH:ko02010]	urea transport system permease protein	K11961	urtC	0	0	0	0	0	0	0	0	0	0	0	tequilana
ABC transporters [PATH:ko02010]	urea transport system ATP-binding protein	K11962	urtD	0	0	0	0	0	0	0	0	0	0	0	0
ABC transporters [PATH:ko02010]	urea transport system ATP-binding protein	K11963	urtE	0	0	0	0	0	0	0	0	0	0	0	tequilana
ABC transporters [PATH:ko02010]	D-methionine transport system substrate-binding protein	K02073	metQ	rhizo	phyllo	rhizo	0	phyllo	rhizo	0	0	tequilana	tequilana	0	0
ABC transporters [PATH:ko02010]	D-methionine transport system permease protein	K02072	metI	rhizo	phyllo	rhizo	0	phyllo	rhizo	0	0	tequilana	tequilana	0	0
ABC transporters [PATH:ko02010]	D-methionine transport system ATP-binding protein	K02071	metN	0	0	rhizo	0	phyllo	rhizo	0	0	tequilana	tequilana	0	0
ABC transporters [PATH:ko02010]	putative amino-acid transport system substrate-binding protein	K16961	yxeM	0	0	0	0	0	0	0	0	0	tequilana	0	0
ABC transporters [PATH:ko02010]	putative amino-acid transport system permease protein	K16962	yxeN	0	0	0	0	0	0	0	0	0	tequilana	0	0
ABC transporters [PATH:ko02010]	putative amino-acid transport system ATP-binding protein [EC:3.6.3.-]	K16963	yxeO	0	phyllo	rhizo	0	0	0	0	0	0	0	0	0
ABC transporters [PATH:ko02010]	oligopeptide transport system substrate-binding protein	K15580	oppA	0	0	0	0	0	0	0	0	0	0	0	0
ABC transporters [PATH:ko02010]	oligopeptide transport system permease protein	K15581	oppB	0	0	0	0	0	0	0	0	0	0	0	0
ABC transporters [PATH:ko02010]	oligopeptide transport system permease protein	K15582	oppC	0	0	0	0	0	0	0	0	0	0	0	0
ABC transporters [PATH:ko02010]	oligopeptide transport system ATP-binding protein	K15583	oppD	0	0	0	0	0	0	0	0	0	0	0	0
ABC transporters [PATH:ko02010]	oligopeptide transport system ATP-binding protein	K10823	oppF	0	0	0	0	0	0	0	0	0	0	0	0
ABC transporters [PATH:ko02010]	dipeptide transport system substrate-binding protein	K12368	dppA	0	0	0	0	0	0	0	0	tequilana	0	0	tequilana
ABC transporters [PATH:ko02010]	dipeptide transport system permease protein	K12369	dppB	0	0	0	0	0	rhizo	0	0	tequilana	0	0	tequilana
ABC transporters [PATH:ko02010]	dipeptide transport system permease protein	K12370	dppC	0	0	0	0	phyllo	rhizo	0	0	tequilana	0	0	tequilana
ABC transporters [PATH:ko02010]	dipeptide transport system ATP-binding protein	K12371	dppD	0	0	0	0	0	rhizo	0	0	tequilana	0	0	tequilana
ABC transporters [PATH:ko02010]	dipeptide transport system ATP-binding protein	K12372	dppF	0	0	0	0	phyllo	rhizo	0	0	tequilana	0	0	tequilana
ABC transporters [PATH:ko02010]	dipeptide transport system substrate-binding protein	K16199	dppE	rhizo	0	rhizo	0	0	0	0	0	0	0	0	cacti
ABC transporters [PATH:ko02010]	dipeptide transport system permease protein	K16200	dppB1	rhizo	0	rhizo	0	0	0	0	0	0	0	cacti	cacti
ABC transporters [PATH:ko02010]	dipeptide transport system permease protein	K16201	dppC	rhizo	phyllo	rhizo	0	0	0	0	0	0	0	cacti	cacti
ABC transporters [PATH:ko02010]	dipeptide transport system ATP-binding protein	K16202	dppD	rhizo	phyllo	rhizo	0	0	0	0	0	0	salmiana	0	cacti
ABC transporters [PATH:ko02010]	cationic peptide transport system substrate-binding protein	K19226	sapA	0	0	0	0	0	0	0	salmiana	tequilana	tequilana	0	tequilana
ABC transporters [PATH:ko02010]	cationic peptide transport system permease protein	K19227	sapB	0	0	0	0	0	0	0	salmiana	tequilana	tequilana	0	tequilana
ABC transporters [PATH:ko02010]	cationic peptide transport system permease protein	K19228	sapC	0	0	0	0	0	0	0	salmiana	tequilana	tequilana	0	tequilana
ABC transporters [PATH:ko02010]	cationic peptide transport system ATP-binding protein	K19229	sapD	0	0	0	0	0	0	0	salmiana	tequilana	tequilana	0	tequilana
ABC transporters [PATH:ko02010]	cationic peptide transport system ATP-binding protein	K19230	sapF	0	phyllo	rhizo	0	0	0	0	0	tequilana	tequilana	0	tequilana
ABC transporters [PATH:ko02010]	nickel transport system substrate-binding protein	K15584	nikA	rhizo	phyllo	rhizo	0	0	0	0	0	0	0	0	0
ABC transporters [PATH:ko02010]	nickel transport system permease protein	K15585	nikB	0	0	0	0	0	0	0	0	0	0	0	0
ABC transporters [PATH:ko02010]	nickel transport system permease protein	K15586	nikC	0	0	0	0	0	0	0	0	0	0	0	0
ABC transporters [PATH:ko02010]	nickel transport system ATP-binding protein [EC:3.6.3.24]	K15587	nikD	0	0	0	0	0	0	0	0	0	0	0	0
ABC transporters [PATH:ko02010]	nickel transport system ATP-binding protein [EC:3.6.3.24]	K10824	nikE	0	0	0	0	0	0	0	0	0	0	0	0
ABC transporters [PATH:ko02010]	glutathione transport system substrate-binding protein	K13889	gsiB	0	phyllo	rhizo	0	0	rhizo	0	0	tequilana	tequilana	0	tequilana
ABC transporters [PATH:ko02010]	glutathione transport system permease protein	K13890	gsiC	0	phyllo	rhizo	0	0	rhizo	0	0	tequilana	0	0	tequilana
ABC transporters [PATH:ko02010]	glutathione transport system permease protein	K13891	gsiD	0	phyllo	rhizo	0	phyllo	rhizo	0	0	tequilana	tequilana	0	tequilana
ABC transporters [PATH:ko02010]	glutathione transport system ATP-binding protein	K13892	gsiA	0	0	rhizo	0	0	rhizo	0	0	tequilana	tequilana	0	tequilana
ABC transporters [PATH:ko02010]	microcin C transport system substrate-binding protein	K13893	yejA	0	0	0	0	0	0	0	0	0	0	0	0
ABC transporters [PATH:ko02010]	microcin C transport system permease protein	K13894	yejB	0	0	0	0	0	0	0	0	0	0	0	0
ABC transporters [PATH:ko02010]	microcin C transport system permease protein	K13895	yejE	0	0	0	0	0	0	0	0	0	0	0	0
ABC transporters [PATH:ko02010]	microcin C transport system ATP-binding protein	K13896	yejF	0	0	0	0	0	0	0	0	0	0	0	0
ABC transporters [PATH:ko02010]	iron complex transport system substrate-binding protein	K02016	ABC.FEV.S	0	0	0	0	0	0	0	0	0	0	0	0
ABC transporters [PATH:ko02010]	iron complex transport system permease protein	K02015	ABC.FEV.P	0	0	rhizo	0	phyllo	rhizo	0	0	0	0	0	0
ABC transporters [PATH:ko02010]	iron complex transport system ATP-binding protein [EC:3.6.3.34]	K02013	ABC.FEV.A	0	0	0	0	0	0	0	0	0	0	0	0
ABC transporters [PATH:ko02010]	vitamin B12 transport system substrate-binding protein	K06858	ABC.VB12.S1	0	phyllo	rhizo	0	phyllo	rhizo	0	salmiana	tequilana	tequilana	0	tequilana
ABC transporters [PATH:ko02010]	vitamin B12 transport system permease protein	K06073	ABC.VB12.P	0	phyllo	rhizo	0	0	0	0	0	tequilana	tequilana	0	tequilana
ABC transporters [PATH:ko02010]	vitamin B12 transport system ATP-binding protein [EC:3.6.3.33]	K06074	ABC.VB12.A	0	0	0	0	0	0	0	salmiana	tequilana	tequilana	0	tequilana
ABC transporters [PATH:ko02010]	manganese transport system substrate-binding protein	K11601	mntC	0	0	0	0	0	0	0	0	0	0	0	0
ABC transporters [PATH:ko02010]	manganese transport system permease protein	K11602	mntB	0	0	0	0	0	0	salmiana	0	cacti	salmiana	0	cacti
ABC transporters [PATH:ko02010]	manganese transport system ATP-binding protein	K11603	mntA	0	phyllo	rhizo	0	0	0	0	0	0	salmiana	salmiana	cacti
ABC transporters [PATH:ko02010]	zinc transport system substrate-binding protein	K09815	znuA	0	0	0	0	0	0	0	0	0	0	0	0
ABC transporters [PATH:ko02010]	zinc transport system permease protein	K09816	znuB	0	0	0	0	0	0	0	0	0	0	0	0
ABC transporters [PATH:ko02010]	zinc transport system ATP-binding protein [EC:3.6.3.-]	K09817	znuC	0	0	0	0	0	0	0	0	0	0	0	0
ABC transporters [PATH:ko02010]	iron/zinc/manganese/copper transport system substrate-binding protein	K11704	mtsA	0	0	0	0	0	0	0	0	0	0	0	0
ABC transporters [PATH:ko02010]	iron/zinc/manganese/copper transport system permease protein	K11705	mtsC	0	0	0	0	0	0	0	0	cacti	0	0	cacti
ABC transporters [PATH:ko02010]	iron/zinc/manganese/copper transport system ATP-binding protein	K11706	mtsB	0	0	0	0	0	0	0	0	0	0	0	0
ABC transporters [PATH:ko02010]	manganese/iron transport system substrate-binding protein	K11604	sitA	0	phyllo	rhizo	0	0	0	0	salmiana	tequilana	0	0	tequilana
ABC transporters [PATH:ko02010]	manganese/iron transport system permease protein	K11605	sitC	0	phyllo	rhizo	0	0	0	0	salmiana	tequilana	0	0	tequilana
ABC transporters [PATH:ko02010]	manganese/iron transport system permease protein	K11606	sitD	0	phyllo	0	0	0	0	0	salmiana	tequilana	0	0	tequilana
ABC transporters [PATH:ko02010]	manganese/iron transport system ATP-binding protein	K11607	sitB	0	phyllo	rhizo	0	0	0	0	salmiana	tequilana	0	0	tequilana
ABC transporters [PATH:ko02010]	manganese/zinc transport system substrate-binding protein	K19971	psaA	0	0	0	0	0	0	0	0	0	0	0	0
ABC transporters [PATH:ko02010]	manganese/zinc transport system permease protein	K19972	psaC	0	0	0	0	0	0	0	0	0	0	0	0
ABC transporters [PATH:ko02010]	manganese/zinc transport system ATP-binding protein [EC:3.6.3.35]	K10830	psaB	0	0	0	0	0	0	0	0	0	0	0	0
ABC transporters [PATH:ko02010]	manganese/zinc transport system substrate-binding protein	K19975	mntC	0	0	0	0	0	0	0	0	0	0	0	0
ABC transporters [PATH:ko02010]	manganese/zinc transport system permease protein	K19976	mntB	0	0	0	0	0	0	0	0	0	0	0	0
ABC transporters [PATH:ko02010]	manganese/zinc transport system ATP-binding protein [EC:3.6.3.35]	K19973	mntA	0	0	0	0	0	0	0	0	0	0	0	0
ABC transporters [PATH:ko02010]	manganese/zinc/iron transport system substrate-binding protein	K11707	troA	0	0	0	0	0	0	0	salmiana	tequilana	salmiana	0	cacti
ABC transporters [PATH:ko02010]	manganese/zinc/iron transport system permease protein	K11708	troC	0	0	0	0	0	0	0	0	tequilana	salmiana	0	cacti
ABC transporters [PATH:ko02010]	manganese/zinc/iron transport system permease protein	K11709	troD	0	0	0	0	0	0	0	0	tequilana	salmiana	0	cacti
ABC transporters [PATH:ko02010]	manganese/zinc/iron transport system ATP- binding protein	K11710	troB	0	0	0	phyllo	0	soil	0	0	tequilana	salmiana	0	cacti
ABC transporters [PATH:ko02010]	cobalt/nickel transport protein	K02009	cbiN	0	0	0	0	0	0	0	0	0	0	0	0
ABC transporters [PATH:ko02010]	cobalt/nickel transport system permease protein	K02007	cbiM	0	0	0	0	0	0	0	0	0	0	0	0
ABC transporters [PATH:ko02010]	cobalt/nickel transport system permease protein	K02008	cbiQ	0	0	0	0	0	0	0	0	0	0	0	0
ABC transporters [PATH:ko02010]	cobalt/nickel transport system ATP-binding protein	K02006	cbiO	0	0	0	0	0	0	0	0	0	0	0	0
ABC transporters [PATH:ko02010]	nickel transport protein	K10094	cbiK	0	0	0	0	0	0	0	0	0	0	0	0
ABC transporters [PATH:ko02010]	nickel transport protein	K16915	cbiL	0	0	0	0	0	0	0	0	0	0	0	0
ABC transporters [PATH:ko02010]	biotin transport system substrate-specific component	K03523	bioY	rhizo	0	0	0	0	0	0	0	0	0	0	cacti
ABC transporters [PATH:ko02010]	biotin transport system permease protein	K16783	bioN	phyllo	0	0	0	0	0	tequilana	0	tequilana	0	0	0
ABC transporters [PATH:ko02010]	biotin transport system ATP-binding protein [EC:3.6.3.-]	K16784	bioM	0	0	0	0	0	0	0	0	0	0	0	0
ABC transporters [PATH:ko02010]	energy-coupling factor transport system permease protein	K16785	ecfT	0	0	0	phyllo	0	0	0	0	0	0	0	cacti
ABC transporters [PATH:ko02010]	energy-coupling factor transport system ATP-binding protein [EC:3.6.3.-]	K16786	ecfA1	0	0	0	0	0	0	0	0	0	0	0	cacti
ABC transporters [PATH:ko02010]	energy-coupling factor transport system ATP-binding protein [EC:3.6.3.-]	K16787	ecfA2	0	0	0	0	0	soil	0	0	0	salmiana	0	cacti
ABC transporters [PATH:ko02010]	multidrug/hemolysin transport system permease protein	K11051	ABC-2.CYL.P	0	0	0	0	0	0	0	0	0	0	0	0
ABC transporters [PATH:ko02010]	multidrug/hemolysin transport system ATP-binding protein	K11050	ABC-2.CYL.A	0	0	0	0	0	0	0	0	0	0	0	cacti
ABC transporters [PATH:ko02010]	capsular polysaccharide transport system permease protein	K10107	ABC-2.CPSE.P1	phyllo	phyllo	0	0	0	0	0	0	cacti	0	0	0
ABC transporters [PATH:ko02010]	capsular polysaccharide transport system permease protein	K09688	ABC-2.CPSE.P	phyllo	phyllo	0	0	0	0	0	0	cacti	0	0	0
ABC transporters [PATH:ko02010]	capsular polysaccharide transport system ATP-binding protein [EC:3.6.3.38]	K09689	ABC-2.CPSE.A	phyllo	phyllo	0	0	0	0	0	0	cacti	0	0	0
ABC transporters [PATH:ko02010]	Vi polysaccharide transport system permease protein	K22921	vexB	0	0	0	0	0	0	0	0	0	0	0	0
ABC transporters [PATH:ko02010]	Vi polysaccharide transport system permease protein	K22922	vexD	0	0	0	0	0	0	0	0	0	0	0	0
ABC transporters [PATH:ko02010]	Vi polysaccharide transport system ATP-binding protein [EC:3.6.3.38]	K22923	vexC	0	0	0	0	0	0	0	0	0	0	0	0
ABC transporters [PATH:ko02010]	lipopolysaccharide transport system permease protein	K09690	ABC-2.LPSE.P	0	0	0	0	soil	0	salmiana	0	cacti	0	0	0
ABC transporters [PATH:ko02010]	lipopolysaccharide transport system ATP-binding protein	K09691	ABC-2.LPSE.A	0	0	0	0	soil	0	0	0	cacti	0	0	0
ABC transporters [PATH:ko02010]	teichoic acid transport system permease protein	K09692	tagG	0	0	0	0	0	0	0	0	0	0	0	cacti
ABC transporters [PATH:ko02010]	teichoic acid transport system ATP-binding protein [EC:3.6.3.40]	K09693	tagH	0	0	0	0	0	soil	0	0	0	salmiana	0	cacti
ABC transporters [PATH:ko02010]	lipooligosaccharide transport system permease protein	K09694	nodJ	0	0	0	0	0	0	salmiana	0	cacti	salmiana	0	cacti
ABC transporters [PATH:ko02010]	lipooligosaccharide transport system ATP-binding protein	K09695	nodI	0	0	0	0	0	0	salmiana	0	cacti	salmiana	0	cacti
ABC transporters [PATH:ko02010]	sodium transport system permease protein	K09696	natB	rhizo	phyllo	rhizo	0	0	0	0	0	0	0	0	cacti
ABC transporters [PATH:ko02010]	sodium transport system ATP-binding protein [EC:7.2.2.3]	K09697	natA	rhizo	0	rhizo	0	0	0	0	0	0	0	0	cacti
ABC transporters [PATH:ko02010]	hemin transport system permease protein	K09813	hrtB	0	0	0	0	0	0	0	0	0	0	0	0
ABC transporters [PATH:ko02010]	hemin transport system ATP-binding protein [EC:3.6.3.-]	K09814	hrtA	0	0	0	0	0	0	0	0	0	0	0	0
ABC transporters [PATH:ko02010]	oleandomycin transport system permease protein	K18233	oleC5	0	0	0	0	0	0	salmiana	0	cacti	salmiana	0	cacti
ABC transporters [PATH:ko02010]	oleandomycin transport system ATP-binding protein	K18232	oleC4	0	0	0	0	0	0	salmiana	0	cacti	salmiana	0	cacti
ABC transporters [PATH:ko02010]	bacitracin transport system permease protein	K19310	bcrB	0	0	0	0	0	0	0	0	0	0	0	0
ABC transporters [PATH:ko02010]	bacitracin transport system ATP-binding protein	K19309	bcrA	0	0	0	0	0	0	0	0	0	salmiana	0	cacti
ABC transporters [PATH:ko02010]	bacitracin transport system permease protein	K11632	bceB	0	0	0	0	0	0	0	0	0	0	0	cacti
ABC transporters [PATH:ko02010]	bacitracin transport system ATP-binding protein	K11631	bceA	0	0	0	0	0	0	0	0	0	0	cacti	cacti
ABC transporters [PATH:ko02010]	lantibiotic transport system permease protein	K20460	nukE	0	0	0	0	0	0	0	0	0	0	0	0
ABC transporters [PATH:ko02010]	lantibiotic transport system permease protein	K20461	nukG	0	0	0	0	0	0	0	0	0	0	0	0
ABC transporters [PATH:ko02010]	lantibiotic transport system ATP-binding protein	K20459	nukF	0	0	0	0	0	0	0	0	0	0	0	0
ABC transporters [PATH:ko02010]	lantibiotic transport system permease protein	K20491	nisE	0	0	0	0	0	0	0	0	0	0	0	0
ABC transporters [PATH:ko02010]	lantibiotic transport system permease protein	K20492	nisG	0	0	0	0	0	0	0	0	0	0	0	0
ABC transporters [PATH:ko02010]	lantibiotic transport system permease protein	K20494	epiG	0	0	0	0	0	0	0	0	0	0	0	0
ABC transporters [PATH:ko02010]	lantibiotic transport system ATP-binding protein	K20490	nisF	0	0	0	0	0	0	0	0	0	0	0	0
ABC transporters [PATH:ko02010]	lipoprotein-releasing system permease protein	K09808	lolC_E	0	0	0	0	0	0	0	0	0	0	0	0
ABC transporters [PATH:ko02010]	lipoprotein-releasing system ATP-binding protein [EC:3.6.3.-]	K09810	lolD	0	0	0	0	0	0	0	0	0	0	0	0
ABC transporters [PATH:ko02010]	heme exporter protein D	K02196	ccmD	0	phyllo	0	rhizo	0	rhizo	0	0	cacti	0	0	tequilana
ABC transporters [PATH:ko02010]	heme exporter protein C	K02195	ccmC	0	0	0	rhizo	soil	0	0	0	cacti	0	0	0
ABC transporters [PATH:ko02010]	heme exporter protein B	K02194	ccmB	0	0	0	rhizo	soil	0	0	0	cacti	0	0	0
ABC transporters [PATH:ko02010]	heme exporter protein A [EC:3.6.3.41]	K02193	ccmA	0	0	0	0	soil	0	0	0	cacti	0	0	0
ABC transporters [PATH:ko02010]	lipopolysaccharide export system permease protein	K07091	lptF	0	0	0	0	0	0	0	0	0	0	0	0
ABC transporters [PATH:ko02010]	lipopolysaccharide export system permease protein	K11720	lptG	0	0	0	0	0	0	0	0	0	0	0	0
ABC transporters [PATH:ko02010]	lipopolysaccharide export system ATP-binding protein [EC:3.6.3.-]	K06861	lptB	0	0	0	0	0	0	0	0	0	0	0	0
ABC transporters [PATH:ko02010]	fluoroquinolone transport system permease protein	K16905	K16905	0	0	0	0	0	0	0	0	0	0	0	0
ABC transporters [PATH:ko02010]	fluoroquinolone transport system permease protein	K16906	K16906	0	0	0	0	0	0	0	0	0	0	0	0
ABC transporters [PATH:ko02010]	fluoroquinolone transport system ATP-binding protein [EC:3.6.3.-]	K16907	K16907	0	0	0	0	0	0	0	0	0	salmiana	0	0
ABC transporters [PATH:ko02010]	putative peptide transport system permease protein	K16916	yydJ	0	0	0	0	0	0	0	0	0	0	0	0
ABC transporters [PATH:ko02010]	putative peptide transport system ATP-binding protein	K16917	yydI	0	0	0	0	0	0	0	0	0	0	0	0
ABC transporters [PATH:ko02010]	bacitracin transport system permease protein	K19084	braE	0	0	0	0	0	0	0	0	0	0	0	0
ABC transporters [PATH:ko02010]	bacitracin transport system ATP-binding protein	K19083	braD	0	0	0	0	0	0	0	0	0	0	0	0
ABC transporters [PATH:ko02010]	cationic antimicrobial peptide transport system permease protein	K19080	vraG	0	0	0	0	0	0	0	0	0	0	0	0
ABC transporters [PATH:ko02010]	cationic antimicrobial peptide transport system ATP-binding protein	K19079	vraF	0	0	0	0	0	0	0	0	0	0	0	0
ABC transporters [PATH:ko02010]	Cu-processing system permease protein	K19341	nosY	0	0	0	0	0	soil	0	0	0	0	0	0
ABC transporters [PATH:ko02010]	Cu-processing system ATP-binding protein	K19340	nosF	0	0	0	0	0	0	0	0	0	0	0	0
ABC transporters [PATH:ko02010]	cell division transport system permease protein	K09811	ftsX	0	0	0	0	0	0	0	0	0	0	0	0
ABC transporters [PATH:ko02010]	cell division transport system ATP-binding protein	K09812	ftsE	0	0	0	0	0	0	0	0	0	0	0	0
ABC transporters [PATH:ko02010]	acetoin utilization transport system permease protein	K16918	ytrF	0	0	0	0	0	0	0	0	0	0	0	0
ABC transporters [PATH:ko02010]	acetoin utilization transport system permease protein	K16919	ytrC_D	0	0	0	0	0	0	0	0	0	0	0	0
ABC transporters [PATH:ko02010]	acetoin utilization transport system ATP-binding protein	K16921	ytrB	0	0	0	0	0	0	0	0	0	0	0	0
ABC transporters [PATH:ko02010]	acetoin utilization transport system ATP-binding protein	K16920	ytrE	0	0	0	0	0	0	0	0	0	0	cacti	cacti
ABC transporters [PATH:ko02010]	ATP-binding cassette, subfamily A (ABC1), member 1	K05641	ABCA1	0	0	0	0	0	0	0	0	0	0	0	0
ABC transporters [PATH:ko02010]	ATP-binding cassette, subfamily A (ABC1), member 2	K05642	ABCA2	0	0	0	0	0	0	0	0	0	0	0	0
ABC transporters [PATH:ko02010]	ATP-binding cassette, subfamily A (ABC1), member 3	K05643	ABCA3	0	0	0	0	0	0	0	0	0	0	0	0
ABC transporters [PATH:ko02010]	ATP-binding cassette, subfamily A (ABC1), member 4	K05644	ABCA4	0	0	0	0	0	0	0	0	0	0	0	0
ABC transporters [PATH:ko02010]	ATP-binding cassette, subfamily A (ABC1), member 7	K05645	ABCA7	0	0	0	0	0	0	0	0	0	0	0	0
ABC transporters [PATH:ko02010]	ATP-binding cassette, subfamily A (ABC1), member 12	K05646	ABCA12	0	0	0	0	0	0	0	0	0	0	0	0
ABC transporters [PATH:ko02010]	ATP binding cassette, subfamily A (ABC1), member 13	K05647	ABCA13	0	0	0	0	0	0	0	0	0	0	0	0
ABC transporters [PATH:ko02010]	ATP-binding cassette, subfamily A (ABC1), member 5	K05648	ABCA5	0	0	0	0	0	0	0	0	0	0	0	0
ABC transporters [PATH:ko02010]	ATP-binding cassette, subfamily A (ABC1), member 6	K05649	ABCA6	0	0	0	0	0	0	0	0	0	0	0	0
ABC transporters [PATH:ko02010]	ATP-binding cassette, subfamily A (ABC1), member 8	K05650	ABCA8	0	0	0	0	0	0	0	0	0	0	0	0
ABC transporters [PATH:ko02010]	ATP-binding cassette, subfamily A (ABC1), member 9	K05651	ABCA9	0	0	0	0	0	0	0	0	0	0	0	0
ABC transporters [PATH:ko02010]	ATP-binding cassette, subfamily A (ABC1), member 10	K05652	ABCA10	0	0	0	0	0	0	0	0	0	0	0	0
ABC transporters [PATH:ko02010]	ATP-binding cassette, subfamily B (MDR/TAP), member 2	K05653	ABCB2	0	0	0	0	0	0	0	0	0	0	0	0
ABC transporters [PATH:ko02010]	ATP-binding cassette, subfamily B (MDR/TAP), member 3	K05654	ABCB3	0	0	0	0	0	0	0	0	0	0	0	0
ABC transporters [PATH:ko02010]	ATP-binding cassette, subfamily B (MDR/TAP), member 8	K05655	ABCB8	0	0	0	0	0	0	0	0	0	0	0	0
ABC transporters [PATH:ko02010]	ATP-binding cassette, subfamily B (MDR/TAP), member 9	K05656	ABCB9	0	0	0	0	0	0	0	0	0	0	0	0
ABC transporters [PATH:ko02010]	ATP-binding cassette, subfamily B (MDR/TAP), member 10	K05657	ABCB10	0	0	0	0	0	0	0	0	0	0	0	0
ABC transporters [PATH:ko02010]	ATP-binding cassette, subfamily B (MDR/TAP), member 1 [EC:7.6.2.2]	K05658	ABCB1	phyllo	phyllo	rhizo	0	0	0	0	salmiana	tequilana	salmiana	0	cacti
ABC transporters [PATH:ko02010]	ATP-binding cassette, subfamily B (MDR/TAP), member 4 [EC:7.6.2.2]	K05659	ABCB4	0	0	0	0	0	0	0	0	0	0	0	0
ABC transporters [PATH:ko02010]	ATP-binding cassette, subfamily B (MDR/TAP), member 5	K05660	ABCB5	0	0	0	0	0	0	0	0	0	0	0	0
ABC transporters [PATH:ko02010]	ATP-binding cassette, subfamily B (MDR/TAP), member 6	K05661	ABCB6	0	0	0	0	0	0	0	0	0	0	0	0
ABC transporters [PATH:ko02010]	ATP-binding cassette, subfamily B (MDR/TAP), member 7	K05662	ABCB7	0	0	0	0	0	0	0	0	0	0	0	0
ABC transporters [PATH:ko02010]	mitochondrial ABC transporter ATM	K05663	ABC.ATM	0	0	0	0	0	0	0	0	0	0	0	0
ABC transporters [PATH:ko02010]	ATP-binding cassette, subfamily B (MDR/TAP), member 11	K05664	ABCB11	0	0	0	0	0	0	0	0	0	0	0	0
ABC transporters [PATH:ko02010]	ATP-binding cassette, subfamily B, bacterial IrtA [EC:3.6.3.-]	K14698	irtA	0	0	0	0	0	0	0	0	0	0	0	0
ABC transporters [PATH:ko02010]	ATP-binding cassette, subfamily B, bacterial IrtB [EC:3.6.3.-]	K14699	irtB	0	0	0	0	0	0	0	0	0	0	0	0
ABC transporters [PATH:ko02010]	ATP-binding cassette, subfamily B, bacterial MsbA [EC:3.6.3.-]	K11085	msbA	0	0	0	0	0	0	0	0	0	0	0	0
ABC transporters [PATH:ko02010]	ATP-binding cassette, subfamily B, multidrug efflux pump	K18889	mdlA	0	phyllo	rhizo	0	phyllo	rhizo	0	0	tequilana	tequilana	0	tequilana
ABC transporters [PATH:ko02010]	ATP-binding cassette, subfamily B, multidrug efflux pump	K18890	mdlB	0	phyllo	rhizo	0	0	rhizo	0	salmiana	tequilana	tequilana	0	tequilana
ABC transporters [PATH:ko02010]	ATP-binding cassette, subfamily B, multidrug efflux pump	K18894	K18894	0	0	0	0	0	0	0	0	0	0	0	0
ABC transporters [PATH:ko02010]	ATP-binding cassette, subfamily B, salmochelin/enterobactin exporter	K18895	iroC	0	0	0	0	0	0	0	0	0	0	0	0
ABC transporters [PATH:ko02010]	ATP-binding cassette, subfamily B, bacterial HlyB/CyaB	K11004	hlyB	0	0	0	0	0	0	0	0	0	0	0	0
ABC transporters [PATH:ko02010]	ATP-binding cassette, subfamily B, bacterial RaxB	K13409	raxB	0	0	0	0	0	0	0	0	0	0	0	0
ABC transporters [PATH:ko02010]	ATP-binding cassette, subfamily B, bacterial CylB	K20386	cylB	0	0	0	0	0	0	0	0	0	0	0	0
ABC transporters [PATH:ko02010]	ATP-binding cassette, subfamily B, bacterial AbcA/BmrA [EC:7.6.2.2]	K18104	abcA	rhizo	phyllo	rhizo	0	0	0	0	0	0	0	0	cacti
ABC transporters [PATH:ko02010]	ATP-binding cassette, subfamily B, multidrug efflux pump	K18891	patA	0	0	0	0	0	0	0	0	0	0	0	0
ABC transporters [PATH:ko02010]	ATP-binding cassette, subfamily B, multidrug efflux pump	K18892	patB	0	0	0	0	0	0	0	0	0	0	0	0
ABC transporters [PATH:ko02010]	ATP-binding cassette, subfamily B, tetracycline resistant protein	K18216	steA	0	0	0	0	0	0	0	0	0	0	0	0
ABC transporters [PATH:ko02010]	ATP-binding cassette, subfamily B, tetracycline resistant protein	K18217	steB	0	0	0	0	0	0	0	0	0	0	0	0
ABC transporters [PATH:ko02010]	ATP-binding cassette, subfamily B, multidrug efflux pump	K18893	vcaM	0	0	0	rhizo	0	0	0	0	cacti	0	0	0
ABC transporters [PATH:ko02010]	ATP-binding cassette, subfamily B, multidrug efflux pump	K18887	efrA	0	0	0	0	0	0	0	0	0	0	0	0
ABC transporters [PATH:ko02010]	ATP-binding cassette, subfamily B, multidrug efflux pump	K18888	efrB	0	0	0	0	0	0	0	0	0	0	0	0
ABC transporters [PATH:ko02010]	ATP-binding cassette, subfamily C (CFTR/MRP), member 1 [EC:7.6.2.3]	K05665	ABCC1	0	0	0	0	0	0	0	0	0	0	0	0
ABC transporters [PATH:ko02010]	ATP-binding cassette, subfamily C (CFTR/MRP), member 2	K05666	ABCC2	0	0	0	0	0	0	0	0	0	0	0	0
ABC transporters [PATH:ko02010]	ATP-binding cassette, subfamily C (CFTR/MRP), member 3	K05667	ABCC3	0	0	0	0	0	0	0	0	0	0	0	0
ABC transporters [PATH:ko02010]	ATP-binding cassette, subfamily C (CFTR/MRP), member 4	K05673	ABCC4	0	0	0	0	0	0	0	0	0	0	0	0
ABC transporters [PATH:ko02010]	ATP-binding cassette, subfamily C (CFTR/MRP), member 5	K05668	ABCC5	0	0	0	0	0	0	0	0	0	0	0	0
ABC transporters [PATH:ko02010]	ATP-binding cassette, subfamily C (CFTR/MRP), member 6	K05669	ABCC6	0	0	0	0	0	0	0	0	0	0	0	0
ABC transporters [PATH:ko02010]	ATP-binding cassette, subfamily C (CFTR/MRP), member 10	K05674	ABCC10	0	0	0	0	0	0	0	0	0	0	0	0
ABC transporters [PATH:ko02010]	ATP-binding cassette, subfamily C (CFTR/MRP), member 11	K05671	ABCC11	0	0	0	0	0	0	0	0	0	0	0	0
ABC transporters [PATH:ko02010]	ATP-binding cassette, subfamily C (CFTR/MRP), member 12	K05672	ABCC12	0	0	0	0	0	0	0	0	0	0	0	0
ABC transporters [PATH:ko02010]	ATP-binding cassette, subfamily C (CFTR/MRP), member 13	K05670	ABCC13	0	0	0	0	0	0	0	0	0	0	0	0
ABC transporters [PATH:ko02010]	cystic fibrosis transmembrane conductance regulator [EC:3.6.3.49]	K05031	CFTR	0	0	0	0	0	0	0	0	0	0	0	0
ABC transporters [PATH:ko02010]	ATP-binding cassette subfamily C (CFTR/MRP) member 8	K05032	ABCC8	0	0	0	0	0	0	0	0	0	0	0	0
ABC transporters [PATH:ko02010]	ATP-binding cassette subfamily C (CFTR/MRP) member 9	K05033	ABCC9	0	0	0	0	0	0	0	0	0	0	0	0
ABC transporters [PATH:ko02010]	ATP-binding cassette, subfamily C, bacterial LapB	K12541	lapB	0	phyllo	0	0	phyllo	rhizo	0	salmiana	tequilana	tequilana	0	tequilana
ABC transporters [PATH:ko02010]	ATP-binding cassette, subfamily C, bacterial exporter for protease/lipase	K12536	hasD	0	phyllo	rhizo	0	0	0	0	0	0	0	0	tequilana
ABC transporters [PATH:ko02010]	ATP-binding cassette, subfamily C, bacterial PrsD	K12539	prsD	0	0	0	0	0	0	0	0	0	0	0	0
ABC transporters [PATH:ko02010]	ATP-binding cassette, subfamily C, bacterial RsaD	K12533	rsaD	0	0	0	0	0	0	0	0	0	0	0	0
ABC transporters [PATH:ko02010]	ATP-binding cassette, subfamily C, bacterial EexD	K16299	eexD	0	0	0	0	0	0	0	0	0	0	0	0
ABC transporters [PATH:ko02010]	ATP-binding cassette, subfamily C, bacterial, competence factor transporting protein [EC:3.4.22.-]	K12292	comA	0	0	0	0	0	0	0	0	0	0	0	0
ABC transporters [PATH:ko02010]	ATP-binding cassette, subfamily C, bacteriocin exporter	K20344	blpA	0	0	0	0	0	0	0	0	0	0	0	0
ABC transporters [PATH:ko02010]	ATP-binding cassette, subfamily C, bacterial CydC	K16012	cydC	0	0	0	0	0	0	0	0	0	0	0	0
ABC transporters [PATH:ko02010]	ATP-binding cassette, subfamily C, bacterial CydD	K16013	cydD	0	0	0	0	0	0	0	0	0	0	0	0
ABC transporters [PATH:ko02010]	ATP-binding cassette, subfamily C, bacterial CydCD	K16014	cydCD	0	0	0	0	0	0	0	0	0	0	0	0
ABC transporters [PATH:ko02010]	ATP-binding cassette, subfamily D (ALD), member 1	K05675	ABCD1	0	0	0	0	0	0	0	0	0	0	0	0
ABC transporters [PATH:ko02010]	ATP-binding cassette, subfamily D (ALD), member 2	K05676	ABCD2	0	0	0	0	0	0	0	0	0	0	0	0
ABC transporters [PATH:ko02010]	ATP-binding cassette, subfamily D (ALD), member 3	K05677	ABCD3	0	0	0	0	0	0	0	0	0	0	0	0
ABC transporters [PATH:ko02010]	ATP-binding cassette, subfamily D (ALD), member 4	K05678	ABCD4	0	0	0	0	0	0	0	0	0	0	0	0
ABC transporters [PATH:ko02010]	ATP-binding cassette, subfamily D (ALD), peroxisomal long-chain fatty acid import protein	K15628	PXA	0	0	0	0	0	0	0	0	0	0	0	0
ABC transporters [PATH:ko02010]	ATP-binding cassette, subfamily G (WHITE), member 1	K05679	ABCG1	0	0	0	0	0	0	0	0	0	0	0	0
ABC transporters [PATH:ko02010]	ATP-binding cassette, subfamily G (WHITE), member 4	K05680	ABCG4	0	0	0	0	0	0	0	0	0	0	0	0
ABC transporters [PATH:ko02010]	ATP-binding cassette, subfamily G (WHITE), member 2	K05681	ABCG2	0	0	0	0	0	0	0	0	0	0	0	0
ABC transporters [PATH:ko02010]	ATP-binding cassette, subfamily G (WHITE), member 2, PDR	K08711	ABCG2.PDR	0	0	0	0	0	0	0	0	0	0	0	0
ABC transporters [PATH:ko02010]	ATP-binding cassette, subfamily G (WHITE), member 2, SNQ2	K08712	ABCG2.SNQ2	0	0	0	0	0	0	0	0	0	0	0	0
ABC transporters [PATH:ko02010]	ATP-binding cassette, subfamily G (WHITE), member 3	K05682	ABCG3	0	0	0	0	0	0	0	0	0	0	0	0
ABC transporters [PATH:ko02010]	ATP-binding cassette, subfamily G (WHITE), member 5 (sterolin 1)	K05683	ABCG5	0	0	0	0	0	0	0	0	0	0	0	0
ABC transporters [PATH:ko02010]	ATP-binding cassette, subfamily G (WHITE), member 8 (sterolin 2)	K05684	ABCG8	0	0	0	0	0	0	0	0	0	0	0	0
ABC transporters [PATH:ko02010]	macrolide transport system ATP-binding/permease protein [EC:3.6.3.-]	K05685	macB	0	0	0	0	0	rhizo	0	0	0	tequilana	0	0
ABC transporters [PATH:ko02010]	macrolide transport system ATP-binding/permease protein	K18230	tylC	0	0	0	0	0	0	0	0	cacti	0	0	0
ABC transporters [PATH:ko02010]	macrolide transport system ATP-binding/permease protein	K18231	msrA	rhizo	0	rhizo	0	0	0	0	0	0	0	cacti	cacti
ABC transporters [PATH:ko02010]	pleuromutilin/lincosamide/streptogramin A transport system ATP-binding/permease protein	K19349	vga	0	0	0	0	0	0	0	0	0	0	0	0
ABC transporters [PATH:ko02010]	lincosamide and streptogramin A transport system ATP-binding/permease protein	K19350	lsa	rhizo	0	rhizo	0	0	0	0	0	0	salmiana	cacti	cacti
ABC transporters [PATH:ko02010]	multidrug/microcin transport system ATP-binding/permease protein	K06159	yojI	0	phyllo	rhizo	0	0	0	0	0	tequilana	tequilana	0	tequilana
ABC transporters [PATH:ko02010]	putative pyoverdin transport system ATP-binding/permease protein	K06160	pvdE	0	0	0	0	0	0	salmiana	0	cacti	0	0	0
ABC transporters [PATH:ko02010]	putative syringomycin transport system ATP-binding/permease protein	K06161	syrD	0	0	0	0	0	0	0	0	0	0	0	0
ABC transporters [PATH:ko02010]	vitamin B12/bleomycin/antimicrobial peptide transport system ATP-binding/permease protein	K02471	bacA	0	0	0	0	soil	0	0	0	cacti	0	0	0
Phosphotransferase system (PTS) [PATH:ko02060]	phosphotransferase system, enzyme I, PtsI [EC:2.7.3.9]	K08483	PTS-EI.PTSI	0	0	0	0	0	0	0	0	0	0	0	0
Phosphotransferase system (PTS) [PATH:ko02060]	phosphocarrier protein HPr	K02784	PTS-HPR.PTSH	0	0	0	0	0	0	0	salmiana	tequilana	tequilana	0	tequilana
Phosphotransferase system (PTS) [PATH:ko02060]	PTS system, glucose-specific IIA component [EC:2.7.1.199]	K20116	PTS-Glc1-EIIA	0	0	0	0	0	0	0	0	0	0	0	0
Phosphotransferase system (PTS) [PATH:ko02060]	PTS system, glucose-specific IIB component [EC:2.7.1.199]	K20117	PTS-Glc1-EIIB	0	0	0	0	0	0	0	0	0	0	0	0
Phosphotransferase system (PTS) [PATH:ko02060]	PTS system, glucose-specific IIC component	K20118	PTS-Glc1-EIIC	0	0	0	0	0	0	0	0	0	0	0	0
Phosphotransferase system (PTS) [PATH:ko02060]	PTS system, sugar-specific IIA component [EC:2.7.1.-]	K02777	PTS-Glc-EIIA	0	phyllo	rhizo	0	phyllo	rhizo	0	salmiana	tequilana	tequilana	0	0
Phosphotransferase system (PTS) [PATH:ko02060]	PTS system, glucose-specific IIB component [EC:2.7.1.199]	K02778	PTS-Glc-EIIB	0	0	0	0	0	0	0	0	0	tequilana	0	tequilana
Phosphotransferase system (PTS) [PATH:ko02060]	PTS system, glucose-specific IIC component	K02779	PTS-Glc-EIIC	rhizo	0	rhizo	0	0	0	0	salmiana	tequilana	tequilana	cacti	0
Phosphotransferase system (PTS) [PATH:ko02060]	PTS system, N-acetylglucosamine-specific IIA component [EC:2.7.1.193]	K02802	PTS-Nag-EIIA	0	0	0	0	0	0	0	0	0	0	0	0
Phosphotransferase system (PTS) [PATH:ko02060]	PTS system, N-acetylglucosamine-specific IIB component [EC:2.7.1.193]	K02803	PTS-Nag-EIIB	0	0	0	0	0	0	0	0	0	0	0	0
Phosphotransferase system (PTS) [PATH:ko02060]	PTS system, N-acetylglucosamine-specific IIC component	K02804	PTS-Nag-EIIC	0	0	rhizo	0	0	0	0	0	0	0	0	0
Phosphotransferase system (PTS) [PATH:ko02060]	PTS system, maltose/glucose-specific IIB component [EC:2.7.1.199 2.7.1.208]	K02790	PTS-MalGlc-EIIB	0	0	0	0	0	0	0	0	0	0	0	0
Phosphotransferase system (PTS) [PATH:ko02060]	PTS system, maltose/glucose-specific IIC component	K02791	PTS-MalGlc-EIIC	0	phyllo	rhizo	0	0	0	0	salmiana	tequilana	tequilana	0	tequilana
Phosphotransferase system (PTS) [PATH:ko02060]	PTS system, maltose-specific IIB component [EC:2.7.1.208]	K20107	PTS-Mal-EIIB	0	0	0	0	0	0	0	0	0	0	0	0
Phosphotransferase system (PTS) [PATH:ko02060]	PTS system, maltose-specific IIC component	K20108	PTS-Mal-EIIC	0	0	0	0	0	0	0	0	0	0	0	0
Phosphotransferase system (PTS) [PATH:ko02060]	PTS system, D-glucosamine-specific IIA component [EC:2.7.1.-]	K02763	PTS-Dgl-EIIA	0	0	0	0	0	0	0	0	0	0	0	0
Phosphotransferase system (PTS) [PATH:ko02060]	PTS system, D-glucosamine-specific IIB component [EC:2.7.1.-]	K02764	PTS-Dgl-EIIB	0	0	0	0	0	0	0	0	0	0	0	0
Phosphotransferase system (PTS) [PATH:ko02060]	PTS system, D-glucosamine-specific IIC component	K02765	PTS-Dgl-EIIC	0	phyllo	rhizo	0	phyllo	rhizo	0	salmiana	tequilana	tequilana	0	0
Phosphotransferase system (PTS) [PATH:ko02060]	PTS system, sucrose-specific IIA component [EC:2.7.1.211]	K02808	PTS-Scr-EIIA	0	0	0	0	0	0	0	0	0	0	0	0
Phosphotransferase system (PTS) [PATH:ko02060]	PTS system, sucrose-specific IIB component [EC:2.7.1.211]	K02809	PTS-Scr-EIIB	0	0	0	0	0	0	0	0	0	0	0	0
Phosphotransferase system (PTS) [PATH:ko02060]	PTS system, sucrose-specific IIC component	K02810	PTS-Scr-EIIC	rhizo	phyllo	rhizo	0	phyllo	rhizo	0	salmiana	tequilana	tequilana	cacti	0
Phosphotransferase system (PTS) [PATH:ko02060]	PTS system, beta-glucoside-specific IIA component [EC:2.7.1.-]	K02755	PTS-Bgl-EIIA	0	0	0	0	0	0	0	0	0	0	0	0
Phosphotransferase system (PTS) [PATH:ko02060]	PTS system, beta-glucoside-specific IIB component [EC:2.7.1.-]	K02756	PTS-Bgl-EIIB	0	0	0	0	0	0	0	0	0	0	0	0
Phosphotransferase system (PTS) [PATH:ko02060]	PTS system, beta-glucoside-specific IIC component	K02757	PTS-Bgl-EIIC	rhizo	phyllo	rhizo	0	phyllo	rhizo	0	0	tequilana	tequilana	0	0
Phosphotransferase system (PTS) [PATH:ko02060]	PTS system, beta-glucoside (arbutin/salicin/cellobiose)-specific IIB component [EC:2.7.1.-]	K02752	PTS-Asc-EIIB	0	0	0	0	0	0	0	0	0	0	0	0
Phosphotransferase system (PTS) [PATH:ko02060]	PTS system, beta-glucoside (arbutin/salicin/cellobiose)-specific IIC component	K02753	PTS-Asc-EIIC	0	0	0	0	0	0	0	salmiana	tequilana	tequilana	0	tequilana
Phosphotransferase system (PTS) [PATH:ko02060]	PTS system, alpha-glucoside-specific IIB component [EC:2.7.1.208 2.7.1.-]	K02749	PTS-Glv-EIIB	0	0	0	0	0	0	0	0	0	0	0	0
Phosphotransferase system (PTS) [PATH:ko02060]	PTS system, alpha-glucoside-specific IIC component	K02750	PTS-Glv-EIIC	0	phyllo	rhizo	0	0	0	0	0	tequilana	tequilana	0	0
Phosphotransferase system (PTS) [PATH:ko02060]	PTS system, trehalose-specific IIA component [EC:2.7.1.201]	K02817	PTS-Tre-EIIA	0	0	0	0	0	0	0	0	0	0	0	0
Phosphotransferase system (PTS) [PATH:ko02060]	PTS system, trehalose-specific IIB component [EC:2.7.1.201]	K02818	PTS-Tre-EIIB	0	0	0	0	0	0	0	0	0	0	0	0
Phosphotransferase system (PTS) [PATH:ko02060]	PTS system, trehalose-specific IIC component	K02819	PTS-Tre-EIIC	rhizo	phyllo	rhizo	0	0	0	0	salmiana	tequilana	tequilana	0	0
Phosphotransferase system (PTS) [PATH:ko02060]	PTS system, N-acetylmuramic acid-specific IIB component [EC:2.7.1.192]	K11191	PTS-Mur-EIIB	0	0	0	0	0	0	0	0	0	0	0	0
Phosphotransferase system (PTS) [PATH:ko02060]	PTS system, N-acetylmuramic acid-specific IIC component	K11192	PTS-Mur-EIIC	0	0	0	0	0	0	0	0	0	tequilana	0	tequilana
Phosphotransferase system (PTS) [PATH:ko02060]	PTS system, mannitol-specific IIA component [EC:2.7.1.197]	K02798	PTS-Mtl-EIIA	0	0	0	0	0	0	0	0	0	salmiana	0	cacti
Phosphotransferase system (PTS) [PATH:ko02060]	PTS system, mannitol-specific IIB component [EC:2.7.1.197]	K02799	PTS-Mtl-EIIB	phyllo	0	0	0	0	0	0	0	0	salmiana	0	cacti
Phosphotransferase system (PTS) [PATH:ko02060]	PTS system, mannitol-specific IIC component	K02800	PTS-Mtl-EIIC	0	0	0	0	0	0	0	0	0	0	0	0
Phosphotransferase system (PTS) [PATH:ko02060]	PTS system, 2-O-A-mannosyl-D-glycerate-specific IIA component [EC:2.7.1.195]	K11198	PTS-Mng-EIIA	0	0	0	0	0	0	0	0	0	0	0	0
Phosphotransferase system (PTS) [PATH:ko02060]	PTS system, 2-O-A-mannosyl-D-glycerate-specific IIB component [EC:2.7.1.195]	K11199	PTS-Mng-EIIB	0	0	0	0	0	0	0	0	0	0	0	0
Phosphotransferase system (PTS) [PATH:ko02060]	PTS system, 2-O-A-mannosyl-D-glycerate-specific IIC component	K11200	PTS-Mng-EIIC	0	0	0	0	0	0	0	0	0	tequilana	0	0
Phosphotransferase system (PTS) [PATH:ko02060]	PTS system, lactose-specific IIA component [EC:2.7.1.207]	K02786	PTS-Lac-EIIA	0	0	0	0	0	0	0	0	0	0	0	0
Phosphotransferase system (PTS) [PATH:ko02060]	PTS system, lactose-specific IIB component [EC:2.7.1.207]	K02787	PTS-Lac-EIIB	0	0	0	0	0	0	0	0	0	0	0	0
Phosphotransferase system (PTS) [PATH:ko02060]	PTS system, lactose-specific IIC component	K02788	PTS-Lac-EIIC	0	0	0	0	0	0	0	0	0	0	0	0
Phosphotransferase system (PTS) [PATH:ko02060]	PTS system, cellobiose-specific IIA component [EC:2.7.1.196 2.7.1.205]	K02759	PTS-Cel-EIIA	0	phyllo	rhizo	0	phyllo	rhizo	0	salmiana	tequilana	tequilana	0	0
Phosphotransferase system (PTS) [PATH:ko02060]	PTS system, cellobiose-specific IIB component [EC:2.7.1.196 2.7.1.205]	K02760	PTS-Cel-EIIB	0	phyllo	rhizo	0	0	0	0	salmiana	tequilana	tequilana	0	0
Phosphotransferase system (PTS) [PATH:ko02060]	PTS system, cellobiose-specific IIC component	K02761	PTS-Cel-EIIC	0	phyllo	rhizo	0	0	0	0	salmiana	tequilana	tequilana	0	0
Phosphotransferase system (PTS) [PATH:ko02060]	PTS system, mannose-specific IIA component [EC:2.7.1.191]	K02793	PTS-Man-EIIA	0	0	0	0	soil	0	0	0	cacti	0	0	0
Phosphotransferase system (PTS) [PATH:ko02060]	PTS system, mannose-specific IIB component [EC:2.7.1.191]	K02794	PTS-Man-EIIB	0	0	0	0	0	0	0	0	tequilana	tequilana	0	0
Phosphotransferase system (PTS) [PATH:ko02060]	PTS system, mannose-specific IIC component	K02795	PTS-Man-EIIC	0	phyllo	rhizo	0	0	rhizo	0	salmiana	tequilana	tequilana	0	0
Phosphotransferase system (PTS) [PATH:ko02060]	PTS system, mannose-specific IID component	K02796	PTS-Man-EIID	0	0	0	0	0	0	0	salmiana	tequilana	tequilana	0	tequilana
Phosphotransferase system (PTS) [PATH:ko02060]	PTS system, fructoselysine/glucoselysine-specific IIA component [EC:2.7.1.-]	K19506	PTS-Gfr-EIIA	0	0	0	0	0	0	0	0	0	tequilana	0	0
Phosphotransferase system (PTS) [PATH:ko02060]	PTS system, fructoselysine/glucoselysine-specific IIB component [EC:2.7.1.-]	K19507	PTS-Gfr-EIIB	0	0	0	0	0	0	0	0	0	0	0	0
Phosphotransferase system (PTS) [PATH:ko02060]	PTS system, fructoselysine/glucoselysine-specific IIC component	K19508	PTS-Gfr-EIIC	0	0	0	0	0	0	0	0	0	tequilana	cacti	0
Phosphotransferase system (PTS) [PATH:ko02060]	PTS system, fructoselysine/glucoselysine-specific IID component	K19509	PTS-Gfr-EIID	0	0	0	0	0	0	0	0	0	tequilana	0	0
Phosphotransferase system (PTS) [PATH:ko02060]	PTS system, fructose-specific IIA component [EC:2.7.1.202]	K11194	PTS-Fru1-EIIA	0	0	0	0	0	0	0	0	0	salmiana	cacti	cacti
Phosphotransferase system (PTS) [PATH:ko02060]	PTS system, fructose-specific IIB component [EC:2.7.1.202]	K11195	PTS-Fru1-EIIB	0	0	0	0	0	0	0	0	0	salmiana	cacti	cacti
Phosphotransferase system (PTS) [PATH:ko02060]	PTS system, fructose-specific IIC component	K11196	PTS-Fru1-EIIC	0	0	0	0	0	0	0	0	0	salmiana	cacti	cacti
Phosphotransferase system (PTS) [PATH:ko02060]	PTS system, fructose-specific IID component	K02771	PTS-Fru1-EIID	0	0	0	0	0	0	0	0	0	salmiana	cacti	cacti
Phosphotransferase system (PTS) [PATH:ko02060]	PTS system, sorbose-specific IIA component [EC:2.7.1.206]	K02812	PTS-Sor-EIIA	0	0	0	0	0	0	0	0	0	0	0	0
Phosphotransferase system (PTS) [PATH:ko02060]	PTS system, sorbose-specific IIB component [EC:2.7.1.206]	K02813	PTS-Sor-EIIB	0	0	0	0	0	0	0	0	0	0	0	0
Phosphotransferase system (PTS) [PATH:ko02060]	PTS system, sorbose-specific IIC component	K02814	PTS-Sor-EIIC	0	0	0	0	0	0	0	0	0	0	0	0
Phosphotransferase system (PTS) [PATH:ko02060]	PTS system, sorbose-specific IID component	K02815	PTS-Sor-EIID	0	0	0	0	0	0	0	0	0	0	0	0
Phosphotransferase system (PTS) [PATH:ko02060]	PTS system, N-acetylgalactosamine-specific IIA component [EC:2.7.1.-]	K02744	PTS-Aga-EIIA	0	0	0	0	0	0	0	0	0	tequilana	0	tequilana
Phosphotransferase system (PTS) [PATH:ko02060]	PTS system, N-acetylgalactosamine-specific IIB component [EC:2.7.1.-]	K02745	PTS-Aga-EIIB	0	0	0	0	0	0	0	0	0	tequilana	0	0
Phosphotransferase system (PTS) [PATH:ko02060]	PTS system, N-acetylgalactosamine-specific IIC component	K02746	PTS-Aga-EIIC	0	0	0	0	0	0	0	0	0	tequilana	0	tequilana
Phosphotransferase system (PTS) [PATH:ko02060]	PTS system, N-acetylgalactosamine-specific IID component	K02747	PTS-Aga-EIID	0	0	0	0	0	0	0	0	0	tequilana	0	tequilana
Phosphotransferase system (PTS) [PATH:ko02060]	PTS system, galactosamine-specific IIB component [EC:2.7.1.-]	K10984	PTS-Gam-EIIB	0	0	0	0	0	0	0	0	0	0	0	0
Phosphotransferase system (PTS) [PATH:ko02060]	PTS system, galactosamine-specific IIC component	K10985	PTS-Gam-EIIC	0	0	0	0	0	0	0	0	0	0	0	0
Phosphotransferase system (PTS) [PATH:ko02060]	PTS system, galactosamine-specific IID component	K10986	PTS-Gam-EIID	0	0	0	0	0	0	0	0	0	0	0	0
Phosphotransferase system (PTS) [PATH:ko02060]	PTS system, D-glucosaminate-specific IIA component [EC:2.7.1.203]	K17464	PTS-Dga-EIIA	0	0	0	0	0	0	0	0	0	0	0	0
Phosphotransferase system (PTS) [PATH:ko02060]	PTS system, D-glucosaminate-specific IIB component [EC:2.7.1.203]	K17465	PTS-Dga-EIIB	0	0	0	0	0	0	0	0	0	0	0	0
Phosphotransferase system (PTS) [PATH:ko02060]	PTS system, D-glucosaminate-specific IIC component	K17466	PTS-Dga-EIIC	0	0	0	0	0	0	0	0	0	0	0	0
Phosphotransferase system (PTS) [PATH:ko02060]	PTS system, D-glucosaminate-specific IID component	K17467	PTS-Dga-EIID	0	0	0	0	0	0	0	0	0	0	0	0
Phosphotransferase system (PTS) [PATH:ko02060]	PTS system, glucitol/sorbitol-specific IIA component [EC:2.7.1.198]	K02781	PTS-Gut-EIIA	0	0	0	0	phyllo	rhizo	0	salmiana	tequilana	tequilana	0	0
Phosphotransferase system (PTS) [PATH:ko02060]	PTS system, glucitol/sorbitol-specific IIB component [EC:2.7.1.198]	K02782	PTS-Gut-EIIB	0	0	0	0	0	0	0	0	0	0	0	0
Phosphotransferase system (PTS) [PATH:ko02060]	PTS system, glucitol/sorbitol-specific IIC component	K02783	PTS-Gut-EIIC	0	0	0	0	phyllo	0	0	salmiana	tequilana	0	0	0
Phosphotransferase system (PTS) [PATH:ko02060]	PTS system, galactitol-specific IIA component [EC:2.7.1.200]	K02773	PTS-Gat-EIIA	0	phyllo	rhizo	0	0	0	0	salmiana	tequilana	tequilana	0	0
Phosphotransferase system (PTS) [PATH:ko02060]	PTS system, galactitol-specific IIB component [EC:2.7.1.200]	K02774	PTS-Gat-EIIB	0	phyllo	rhizo	0	0	0	0	salmiana	tequilana	tequilana	0	0
Phosphotransferase system (PTS) [PATH:ko02060]	PTS system, galactitol-specific IIC component	K02775	PTS-Gat-EIIC	0	phyllo	rhizo	0	0	0	0	salmiana	tequilana	tequilana	0	0
Phosphotransferase system (PTS) [PATH:ko02060]	PTS system, galactose-specific IIA component [EC:2.7.1.204]	K20112	PTS-Gal-EIIA	0	0	0	0	0	0	0	0	0	0	0	0
Phosphotransferase system (PTS) [PATH:ko02060]	PTS system, galactose-specific IIB component [EC:2.7.1.204]	K20113	PTS-Gal-EIIB	0	0	0	0	0	0	0	0	0	0	0	0
Phosphotransferase system (PTS) [PATH:ko02060]	PTS system, galactose-specific IIC component	K20114	PTS-Gal-EIIC	0	0	0	0	0	0	0	0	0	0	0	0
Phosphotransferase system (PTS) [PATH:ko02060]	PTS system, ascorbate-specific IIA component [EC:2.7.1.194]	K02821	PTS-Ula-EIIA	0	phyllo	rhizo	0	phyllo	rhizo	0	salmiana	tequilana	tequilana	0	tequilana
Phosphotransferase system (PTS) [PATH:ko02060]	PTS system, ascorbate-specific IIB component [EC:2.7.1.194]	K02822	PTS-Ula-EIIB	0	phyllo	rhizo	0	0	0	0	salmiana	tequilana	tequilana	0	0
Phosphotransferase system (PTS) [PATH:ko02060]	PTS system, ascorbate-specific IIC component	K03475	PTS-Ula-EIIC	0	phyllo	rhizo	0	phyllo	rhizo	0	0	tequilana	tequilana	0	0
Phosphotransferase system (PTS) [PATH:ko02060]	phosphocarrier protein FPr	K11183	PTS-HPR.FRUB	0	0	0	0	0	0	0	0	0	0	0	0
Phosphotransferase system (PTS) [PATH:ko02060]	PTS system, fructose-specific IIA component [EC:2.7.1.202]	K02768	PTS-Fru-EIIA	0	0	0	0	0	0	0	0	0	0	0	0
Phosphotransferase system (PTS) [PATH:ko02060]	PTS system, fructose-specific IIB component [EC:2.7.1.202]	K02769	PTS-Fru-EIIB	0	phyllo	rhizo	0	0	0	0	0	0	tequilana	0	0
Phosphotransferase system (PTS) [PATH:ko02060]	PTS system, fructose-specific IIC component	K02770	PTS-Fru-EIIC	0	0	0	0	0	0	0	0	0	0	0	0
Phosphotransferase system (PTS) [PATH:ko02060]	phosphotransferase system, enzyme I, PtsP [EC:2.7.3.9]	K08484	PTS-EI.PTSP	0	0	0	0	0	0	0	0	0	0	0	0
Phosphotransferase system (PTS) [PATH:ko02060]	phosphocarrier protein NPr	K08485	PTS-HPR.PTSO	0	0	0	0	phyllo	rhizo	0	salmiana	tequilana	tequilana	0	tequilana
Phosphotransferase system (PTS) [PATH:ko02060]	PTS system, nitrogen regulatory IIA component [EC:2.7.1.-]	K02806	PTS-Ntr-EIIA	0	0	0	0	0	0	0	0	0	0	0	0

## Sheet: Carbon metabolism
pathway	enzyme	ko	name	Native_phyllo_vs_rhizo	Native_phyllo_vs_soil	Native_rhizo_vs_soil	A.tequilana_phyllo_vs_rhizo	A.tequilana_phyllo_vs_soil	A.tequilana_rhizo_vs_soil	Phyllosphere_salmiana_vs_tequilana	Phyllosphere_salmiana_vs_cacti	Phyllosphere_cacti_vs_tequilana	Rhizosphere_salmiana_vs_tequilana	Rhizosphere_salmiana_vs_cacti	Rhizosphere_cacti_vs_tequilana
Glyoxylate and dicarboxylate metabolism [PATH:ko00630]	isocitrate lyase [EC:4.1.3.1]	K01637	E4.1.3.1	0	0	0	0	0	0	0	0	0	0	0	0
Glyoxylate and dicarboxylate metabolism [PATH:ko00630]	acetyl-CoA synthetase [EC:6.2.1.1]	K01895	ACSS	0	0	0	phyllo	0	0	tequilana	0	tequilana	0	0	0
Glyoxylate and dicarboxylate metabolism [PATH:ko00630]	acetate---CoA ligase [EC:6.2.1.1]	K01913	AAE7	0	0	0	0	0	0	0	0	0	0	0	0
Glyoxylate and dicarboxylate metabolism [PATH:ko00630]	malate synthase [EC:2.3.3.9]	K01638	aceB	0	0	0	0	0	0	0	0	0	0	0	0
Glyoxylate and dicarboxylate metabolism [PATH:ko00630]	malate dehydrogenase [EC:1.1.1.37]	K00025	MDH1	0	0	0	0	0	0	0	0	0	0	0	0
Glyoxylate and dicarboxylate metabolism [PATH:ko00630]	malate dehydrogenase [EC:1.1.1.37]	K00026	MDH2	0	0	0	0	0	0	0	0	0	0	0	0
Glyoxylate and dicarboxylate metabolism [PATH:ko00630]	malate dehydrogenase [EC:1.1.1.37]	K00024	mdh	0	0	0	0	0	0	0	0	0	0	0	0
Glyoxylate and dicarboxylate metabolism [PATH:ko00630]	citrate synthase [EC:2.3.3.1]	K01647	CS	0	0	0	0	0	0	0	0	0	0	0	0
Glyoxylate and dicarboxylate metabolism [PATH:ko00630]	aconitate hydratase [EC:4.2.1.3]	K01681	ACO	0	0	0	0	soil	0	0	0	cacti	0	0	0
Glyoxylate and dicarboxylate metabolism [PATH:ko00630]	aconitate hydratase 2 / 2-methylisocitrate dehydratase [EC:4.2.1.3 4.2.1.99]	K01682	acnB	0	phyllo	rhizo	0	0	0	0	0	tequilana	0	0	0
Glyoxylate and dicarboxylate metabolism [PATH:ko00630]	malate-CoA ligase subunit alpha [EC:6.2.1.9]	K08692	mtkB	phyllo	0	0	0	0	0	salmiana	0	cacti	salmiana	0	cacti
Glyoxylate and dicarboxylate metabolism [PATH:ko00630]	malate-CoA ligase subunit beta [EC:6.2.1.9]	K14067	mtkA	phyllo	phyllo	0	0	0	0	salmiana	0	cacti	salmiana	0	cacti
Glyoxylate and dicarboxylate metabolism [PATH:ko00630]	acetyl-CoA C-acetyltransferase [EC:2.3.1.9]	K00626	E2.3.1.9	0	0	0	0	0	0	0	0	0	0	0	0
Glyoxylate and dicarboxylate metabolism [PATH:ko00630]	acetoacetyl-CoA reductase [EC:1.1.1.36]	K00023	phbB	0	0	0	0	soil	0	0	0	cacti	0	0	0
Glyoxylate and dicarboxylate metabolism [PATH:ko00630]	3-hydroxybutyryl-CoA dehydratase [EC:4.2.1.55]	K17865	croR	0	0	0	0	0	0	0	0	cacti	0	0	0
Glyoxylate and dicarboxylate metabolism [PATH:ko00630]	crotonyl-CoA carboxylase/reductase [EC:1.3.1.85]	K14446	ccr	0	0	0	0	0	0	salmiana	0	cacti	salmiana	0	cacti
Glyoxylate and dicarboxylate metabolism [PATH:ko00630]	methylmalonyl-CoA/ethylmalonyl-CoA epimerase [EC:5.1.99.1]	K05606	MCEE	0	0	0	0	soil	soil	salmiana	0	cacti	0	0	cacti
Glyoxylate and dicarboxylate metabolism [PATH:ko00630]	ethylmalonyl-CoA mutase [EC:5.4.99.63]	K14447	ecm	0	0	0	0	soil	soil	salmiana	0	cacti	salmiana	0	0
Glyoxylate and dicarboxylate metabolism [PATH:ko00630]	(2S)-methylsuccinyl-CoA dehydrogenase [EC:1.3.8.12]	K14448	mcd	0	0	0	0	0	0	salmiana	0	cacti	salmiana	0	0
Glyoxylate and dicarboxylate metabolism [PATH:ko00630]	2-methylfumaryl-CoA hydratase [EC:4.2.1.148]	K14449	mch	phyllo	0	0	0	0	0	salmiana	0	cacti	salmiana	0	0
Glyoxylate and dicarboxylate metabolism [PATH:ko00630]	malyl-CoA/(S)-citramalyl-CoA lyase [EC:4.1.3.24 4.1.3.25]	K08691	mcl	0	0	0	0	soil	soil	salmiana	0	cacti	salmiana	0	cacti
Glyoxylate and dicarboxylate metabolism [PATH:ko00630]	(3S)-malyl-CoA thioesterase [EC:3.1.2.30]	K14451	mcl2	0	0	0	0	0	0	0	0	0	0	0	0
Glyoxylate and dicarboxylate metabolism [PATH:ko00630]	propionyl-CoA carboxylase alpha chain [EC:6.4.1.3]	K01965	PCCA	0	0	0	rhizo	soil	0	salmiana	0	cacti	0	0	0
Glyoxylate and dicarboxylate metabolism [PATH:ko00630]	propionyl-CoA carboxylase beta chain [EC:6.4.1.3 2.1.3.15]	K01966	PCCB	0	0	0	0	soil	soil	salmiana	0	cacti	salmiana	0	0
Glyoxylate and dicarboxylate metabolism [PATH:ko00630]	acetyl-CoA/propionyl-CoA carboxylase, biotin carboxylase, biotin carboxyl carrier protein [EC:6.4.1.2 6.4.1.3 6.3.4.14]	K11263	bccA	0	0	0	0	0	0	0	0	0	0	0	0
Glyoxylate and dicarboxylate metabolism [PATH:ko00630]	acetyl-CoA/propionyl-CoA carboxylase carboxyl transferase subunit [EC:6.4.1.2 6.4.1.3 2.1.3.15]	K18472	accD6	0	0	0	0	0	0	salmiana	0	cacti	salmiana	0	cacti
Glyoxylate and dicarboxylate metabolism [PATH:ko00630]	acetyl-CoA/propionyl-CoA carboxylase carboxyl transferase subunit [EC:6.4.1.2 6.4.1.3 2.1.3.15]	K19312	pccB	0	0	0	0	0	0	0	0	0	salmiana	0	cacti
Glyoxylate and dicarboxylate metabolism [PATH:ko00630]	acetyl-CoA/propionyl-CoA carboxylase, PccX subunit [EC:6.4.1.2 6.4.1.3]	K22568	pccX	0	0	0	0	0	0	0	0	0	0	0	0
Glyoxylate and dicarboxylate metabolism [PATH:ko00630]	acetyl-CoA/propionyl-CoA carboxylase [EC:6.4.1.2 6.4.1.3]	K01964	K01964	0	0	0	0	0	0	0	0	0	0	0	0
Glyoxylate and dicarboxylate metabolism [PATH:ko00630]	acetyl-CoA/propionyl-CoA carboxylase [EC:6.4.1.2 6.4.1.3 2.1.3.15]	K15036	K15036	0	0	0	0	0	0	0	0	0	0	0	0
Glyoxylate and dicarboxylate metabolism [PATH:ko00630]	biotin carboxyl carrier protein	K15037	K15037	0	0	0	0	0	0	0	0	0	0	0	0
Glyoxylate and dicarboxylate metabolism [PATH:ko00630]	methylmalonyl-CoA mutase [EC:5.4.99.2]	K01847	MUT	0	0	0	0	soil	0	salmiana	0	cacti	0	0	0
Glyoxylate and dicarboxylate metabolism [PATH:ko00630]	methylmalonyl-CoA mutase, C-terminal domain [EC:5.4.99.2]	K01849	E5.4.99.2B	0	0	0	0	0	0	salmiana	0	cacti	salmiana	0	0
Glyoxylate and dicarboxylate metabolism [PATH:ko00630]	methylmalonyl-CoA mutase, N-terminal domain [EC:5.4.99.2]	K01848	E5.4.99.2A	0	0	0	0	0	soil	0	0	cacti	salmiana	0	cacti
Glyoxylate and dicarboxylate metabolism [PATH:ko00630]	methylaspartate mutase epsilon subunit [EC:5.4.99.1]	K19268	glmE	0	0	0	0	0	0	0	0	0	0	0	0
Glyoxylate and dicarboxylate metabolism [PATH:ko00630]	methylaspartate mutase sigma subunit [EC:5.4.99.1]	K01846	glmS	0	0	0	0	0	0	0	0	0	0	0	0
Glyoxylate and dicarboxylate metabolism [PATH:ko00630]	methylaspartate ammonia-lyase [EC:4.3.1.2]	K04835	mal	0	0	0	0	0	0	0	0	0	0	0	0
Glyoxylate and dicarboxylate metabolism [PATH:ko00630]	succinyl-CoA:mesaconate CoA transferase [EC:2.8.3.-]	K19280	mct	0	0	0	0	0	0	0	0	0	0	0	0
Glyoxylate and dicarboxylate metabolism [PATH:ko00630]	beta-methylmalyl-CoA/(S)-malyl-CoA lyase [EC:4.1.3.24]	K19281	mcl	0	0	0	0	0	0	0	0	0	0	0	0
Glyoxylate and dicarboxylate metabolism [PATH:ko00630]	bifunctional (S)-malyl-CoA lyase/thioesterase [EC:4.1.3.24 3.1.2.30]	K19282	aceB	0	0	0	0	0	0	0	0	0	0	0	0
Glyoxylate and dicarboxylate metabolism [PATH:ko00630]	(S)-2-hydroxy-acid oxidase [EC:1.1.3.15]	K11517	HAO	0	0	0	0	0	0	0	0	0	salmiana	0	cacti
Glyoxylate and dicarboxylate metabolism [PATH:ko00630]	glycolate oxidase [EC:1.1.3.15]	K00104	glcD	0	0	0	0	0	0	0	0	0	0	0	0
Glyoxylate and dicarboxylate metabolism [PATH:ko00630]	glycolate oxidase FAD binding subunit	K11472	glcE	0	0	0	0	0	0	0	0	cacti	0	0	0
Glyoxylate and dicarboxylate metabolism [PATH:ko00630]	glycolate oxidase iron-sulfur subunit	K11473	glcF	0	0	0	0	soil	0	salmiana	0	cacti	0	0	0
Glyoxylate and dicarboxylate metabolism [PATH:ko00630]	catalase [EC:1.11.1.6]	K03781	katE	0	0	0	0	0	0	0	0	0	0	0	0
Glyoxylate and dicarboxylate metabolism [PATH:ko00630]	glyoxylate reductase [EC:1.1.1.26]	K00015	gyaR	0	0	0	0	soil	0	salmiana	0	cacti	salmiana	0	cacti
Glyoxylate and dicarboxylate metabolism [PATH:ko00630]	glyoxylate/hydroxypyruvate reductase [EC:1.1.1.79 1.1.1.81]	K00049	GRHPR	0	0	0	0	0	0	0	0	0	0	0	0
Glyoxylate and dicarboxylate metabolism [PATH:ko00630]	glyoxylate/hydroxypyruvate reductase [EC:1.1.1.79 1.1.1.81]	K15919	HPR2_3	0	0	0	0	0	0	0	0	0	0	0	0
Glyoxylate and dicarboxylate metabolism [PATH:ko00630]	glyoxylate/succinic semialdehyde reductase [EC:1.1.1.79 1.1.1.-]	K18121	GLYR	0	0	0	0	0	0	salmiana	0	cacti	salmiana	0	cacti
Glyoxylate and dicarboxylate metabolism [PATH:ko00630]	glyoxylate/hydroxypyruvate reductase [EC:1.1.1.79 1.1.1.81]	K12972	ghrA	0	0	0	0	0	rhizo	0	0	0	0	0	tequilana
Glyoxylate and dicarboxylate metabolism [PATH:ko00630]	glyoxylate/hydroxypyruvate/2-ketogluconate reductase [EC:1.1.1.79 1.1.1.81 1.1.1.215]	K00090	ghrB	0	phyllo	rhizo	0	0	rhizo	0	salmiana	tequilana	tequilana	0	0
Glyoxylate and dicarboxylate metabolism [PATH:ko00630]	glycerate dehydrogenase [EC:1.1.1.29]	K00018	hprA	0	0	0	0	0	0	0	0	0	0	0	0
Glyoxylate and dicarboxylate metabolism [PATH:ko00630]	glycerate dehydrogenase [EC:1.1.1.29]	K15893	HPR1	0	0	0	0	0	0	0	0	0	0	0	0
Glyoxylate and dicarboxylate metabolism [PATH:ko00630]	phosphoglycolate phosphatase [EC:3.1.3.18 3.1.3.48]	K19269	PGP	0	0	0	0	0	0	0	0	0	0	0	0
Glyoxylate and dicarboxylate metabolism [PATH:ko00630]	phosphoglycolate phosphatase [EC:3.1.3.18]	K01091	gph	0	0	0	0	0	0	0	0	0	0	0	0
Glyoxylate and dicarboxylate metabolism [PATH:ko00630]	phosphoglycolate phosphatase [EC:3.1.3.18]	K22223	pgp	0	0	0	0	0	0	0	0	0	0	0	0
Glyoxylate and dicarboxylate metabolism [PATH:ko00630]	ribulose-bisphosphate carboxylase large chain [EC:4.1.1.39]	K01601	rbcL	0	0	0	0	0	0	0	0	0	0	0	0
Glyoxylate and dicarboxylate metabolism [PATH:ko00630]	ribulose-bisphosphate carboxylase small chain [EC:4.1.1.39]	K01602	rbcS	0	0	0	0	0	0	0	0	0	salmiana	0	cacti
Glyoxylate and dicarboxylate metabolism [PATH:ko00630]	alanine-glyoxylate transaminase / serine-glyoxylate transaminase / serine-pyruvate transaminase [EC:2.6.1.44 2.6.1.45 2.6.1.51]	K00830	AGXT	0	0	0	0	soil	soil	salmiana	0	cacti	salmiana	0	0
Glyoxylate and dicarboxylate metabolism [PATH:ko00630]	glutamate--glyoxylate aminotransferase [EC:2.6.1.4 2.6.1.2 2.6.1.44]	K14272	GGAT	0	0	0	0	0	0	0	0	0	0	0	0
Glyoxylate and dicarboxylate metabolism [PATH:ko00630]	glutamate synthase (ferredoxin) [EC:1.4.7.1]	K00284	GLU	0	0	0	0	soil	soil	salmiana	0	cacti	salmiana	0	0
Glyoxylate and dicarboxylate metabolism [PATH:ko00630]	glutamine synthetase [EC:6.3.1.2]	K01915	glnA	0	0	0	0	0	0	0	0	0	0	0	0
Glyoxylate and dicarboxylate metabolism [PATH:ko00630]	glycine hydroxymethyltransferase [EC:2.1.2.1]	K00600	glyA	0	0	0	0	0	0	0	0	0	0	0	0
Glyoxylate and dicarboxylate metabolism [PATH:ko00630]	glycine dehydrogenase [EC:1.4.4.2]	K00281	GLDC	0	0	0	0	0	0	0	0	0	0	0	0
Glyoxylate and dicarboxylate metabolism [PATH:ko00630]	glycine dehydrogenase subunit 1 [EC:1.4.4.2]	K00282	gcvPA	0	0	0	0	soil	soil	salmiana	0	cacti	salmiana	0	cacti
Glyoxylate and dicarboxylate metabolism [PATH:ko00630]	glycine dehydrogenase subunit 2 [EC:1.4.4.2]	K00283	gcvPB	0	0	0	0	soil	soil	salmiana	0	cacti	salmiana	0	cacti
Glyoxylate and dicarboxylate metabolism [PATH:ko00630]	aminomethyltransferase [EC:2.1.2.10]	K00605	gcvT	0	0	0	0	0	0	0	0	0	0	0	0
Glyoxylate and dicarboxylate metabolism [PATH:ko00630]	dihydrolipoamide dehydrogenase [EC:1.8.1.4]	K00382	DLD	0	0	0	0	0	0	0	0	0	0	0	0
Glyoxylate and dicarboxylate metabolism [PATH:ko00630]	glycine cleavage system H protein	K02437	gcvH	0	0	0	0	0	0	0	0	0	0	0	0
Glyoxylate and dicarboxylate metabolism [PATH:ko00630]	tartronate-semialdehyde synthase [EC:4.1.1.47]	K01608	gcl	0	0	0	0	0	0	salmiana	0	cacti	0	0	0
Glyoxylate and dicarboxylate metabolism [PATH:ko00630]	hydroxypyruvate isomerase [EC:5.3.1.22]	K01816	hyi	0	0	0	0	0	0	0	0	cacti	0	0	0
Glyoxylate and dicarboxylate metabolism [PATH:ko00630]	2-hydroxy-3-oxopropionate reductase [EC:1.1.1.60]	K00042	garR	0	0	0	0	0	0	0	0	0	0	0	0
Glyoxylate and dicarboxylate metabolism [PATH:ko00630]	glycerate 2-kinase [EC:2.7.1.165]	K00865	glxK	0	0	0	0	0	0	0	0	0	0	0	0
Glyoxylate and dicarboxylate metabolism [PATH:ko00630]	glycerate 2-kinase [EC:2.7.1.165]	K11529	gck	0	0	0	0	0	0	0	0	tequilana	salmiana	0	cacti
Glyoxylate and dicarboxylate metabolism [PATH:ko00630]	D-glycerate 3-kinase [EC:2.7.1.31]	K15918	GLYK	0	phyllo	0	0	0	0	0	0	0	0	0	0
Glyoxylate and dicarboxylate metabolism [PATH:ko00630]	hydroxypyruvate reductase [EC:1.1.1.81]	K00050	ttuD	0	0	0	0	0	0	0	0	0	0	0	0
Glyoxylate and dicarboxylate metabolism [PATH:ko00630]	lactaldehyde dehydrogenase / glycolaldehyde dehydrogenase [EC:1.2.1.22 1.2.1.21]	K07248	aldA	0	0	0	rhizo	0	rhizo	0	0	0	0	0	0
Glyoxylate and dicarboxylate metabolism [PATH:ko00630]	lactaldehyde reductase [EC:1.1.1.77]	K00048	fucO	0	0	0	0	0	0	0	0	0	0	0	0
Glyoxylate and dicarboxylate metabolism [PATH:ko00630]	L(+)-tartrate dehydratase alpha subunit [EC:4.2.1.32]	K03779	ttdA	0	soil	0	0	0	0	salmiana	0	cacti	0	0	0
Glyoxylate and dicarboxylate metabolism [PATH:ko00630]	L(+)-tartrate dehydratase beta subunit [EC:4.2.1.32]	K03780	ttdB	0	soil	0	0	0	0	0	0	0	0	0	0
Glyoxylate and dicarboxylate metabolism [PATH:ko00630]	tartrate dehydrogenase/decarboxylase / D-malate dehydrogenase [EC:1.1.1.93 4.1.1.73 1.1.1.83]	K07246	ttuC	0	0	0	0	soil	0	0	0	cacti	0	0	0
Glyoxylate and dicarboxylate metabolism [PATH:ko00630]	2-dehydro-3-deoxyphosphogluconate aldolase / (4S)-4-hydroxy-2-oxoglutarate aldolase [EC:4.1.2.14 4.1.3.42]	K01625	eda	0	0	0	0	0	0	0	0	0	0	0	0
Glyoxylate and dicarboxylate metabolism [PATH:ko00630]	4-hydroxy-2-oxoglutarate aldolase [EC:4.1.3.16]	K18123	HOGA1	0	soil	0	0	0	0	0	0	0	salmiana	0	cacti
Glyoxylate and dicarboxylate metabolism [PATH:ko00630]	oxalate decarboxylase [EC:4.1.1.2]	K01569	oxdD	0	0	0	0	0	rhizo	0	0	0	tequilana	0	tequilana
Glyoxylate and dicarboxylate metabolism [PATH:ko00630]	formate dehydrogenase [EC:1.17.1.9]	K00122	FDH	0	0	0	0	soil	soil	0	0	cacti	salmiana	0	0
Glyoxylate and dicarboxylate metabolism [PATH:ko00630]	formate dehydrogenase subunit delta [EC:1.17.1.9]	K00126	fdsD	0	phyllo	0	0	0	0	salmiana	0	cacti	0	0	0
Glyoxylate and dicarboxylate metabolism [PATH:ko00630]	formate dehydrogenase major subunit [EC:1.17.1.9]	K00123	fdoG	0	0	0	0	0	0	0	0	0	0	0	0
Glyoxylate and dicarboxylate metabolism [PATH:ko00630]	formate dehydrogenase beta subunit [EC:1.17.1.9]	K22515	fdwB	0	0	0	0	0	0	0	0	0	0	0	0
Glyoxylate and dicarboxylate metabolism [PATH:ko00630]	formate dehydrogenase iron-sulfur subunit	K00124	fdoH	0	0	0	0	0	0	0	0	0	0	0	0
Glyoxylate and dicarboxylate metabolism [PATH:ko00630]	formate dehydrogenase subunit gamma	K00127	fdoI	0	0	0	0	0	0	0	0	0	0	0	0
Glyoxylate and dicarboxylate metabolism [PATH:ko00630]	arylformamidase [EC:3.5.1.9]	K01432	AFMID	0	0	0	0	soil	0	0	0	cacti	0	0	0
Glyoxylate and dicarboxylate metabolism [PATH:ko00630]	kynurenine formamidase [EC:3.5.1.9]	K14263	BNA7	0	0	0	0	0	0	0	0	0	0	0	0
Glyoxylate and dicarboxylate metabolism [PATH:ko00630]	arylformamidase [EC:3.5.1.9]	K07130	kynB	0	0	0	0	0	0	salmiana	0	cacti	0	0	cacti
Glyoxylate and dicarboxylate metabolism [PATH:ko00630]	formyltetrahydrofolate deformylase [EC:3.5.1.10]	K01433	purU	0	0	0	0	0	0	0	0	0	0	0	0
Glyoxylate and dicarboxylate metabolism [PATH:ko00630]	formylmethionine deformylase [EC:3.5.1.31]	K01450	def	0	0	0	0	0	0	0	0	0	0	0	0
Glyoxylate and dicarboxylate metabolism [PATH:ko00630]	formamidase [EC:3.5.1.49]	K01455	E3.5.1.49	0	0	0	0	0	0	salmiana	0	cacti	0	0	0
Glyoxylate and dicarboxylate metabolism [PATH:ko00630]	N,N-dimethylformamidase [EC:3.5.1.56]	K03418	E3.5.1.56	phyllo	phyllo	0	0	0	0	0	0	cacti	salmiana	0	0
Glyoxylate and dicarboxylate metabolism [PATH:ko00630]	N-formylglutamate deformylase [EC:3.5.1.68]	K01458	hutG	0	0	0	0	0	0	0	0	0	0	0	0
Glyoxylate and dicarboxylate metabolism [PATH:ko00630]	oxalate---CoA ligase [EC:6.2.1.8]	K22133	AAE3	0	0	0	0	0	0	0	0	0	0	0	0
Glyoxylate and dicarboxylate metabolism [PATH:ko00630]	oxalyl-CoA decarboxylase [EC:4.1.1.8]	K01577	oxc	0	0	0	0	0	0	salmiana	0	cacti	salmiana	0	0
Propanoate metabolism [PATH:ko00640]	acetyl-CoA synthetase [EC:6.2.1.1]	K01895	ACSS	0	0	0	phyllo	0	0	tequilana	0	tequilana	0	0	0
Propanoate metabolism [PATH:ko00640]	propionyl-CoA synthetase [EC:6.2.1.17]	K01908	prpE	0	0	0	0	soil	0	salmiana	0	cacti	0	0	0
Propanoate metabolism [PATH:ko00640]	propionate CoA-transferase [EC:2.8.3.1]	K01026	pct	0	0	0	0	0	0	0	0	cacti	0	0	0
Propanoate metabolism [PATH:ko00640]	acetate---CoA ligase (ADP-forming) subunit alpha [EC:6.2.1.13]	K01905	acdA	0	0	0	0	0	0	0	0	0	salmiana	0	0
Propanoate metabolism [PATH:ko00640]	acetate---CoA ligase (ADP-forming) subunit beta [EC:6.2.1.13]	K22224	acdB	0	0	0	0	0	0	0	0	0	0	0	0
Propanoate metabolism [PATH:ko00640]	acetate kinase [EC:2.7.2.1]	K00925	ackA	0	0	0	0	phyllo	0	tequilana	0	tequilana	0	0	0
Propanoate metabolism [PATH:ko00640]	propionate kinase [EC:2.7.2.15]	K00932	tdcD	0	0	0	0	0	0	0	0	0	tequilana	0	tequilana
Propanoate metabolism [PATH:ko00640]	propionate kinase [EC:2.7.2.15]	K19697	pduW	0	0	0	0	0	0	0	0	0	0	0	0
Propanoate metabolism [PATH:ko00640]	phosphate acetyltransferase [EC:2.3.1.8]	K00625	E2.3.1.8	rhizo	0	0	0	0	0	0	0	0	0	0	cacti
Propanoate metabolism [PATH:ko00640]	phosphate acetyltransferase [EC:2.3.1.8]	K13788	pta	0	0	0	0	phyllo	0	tequilana	0	tequilana	0	0	0
Propanoate metabolism [PATH:ko00640]	putative phosphotransacetylase [EC:2.3.1.8]	K15024	K15024	0	0	0	0	0	0	0	0	0	tequilana	cacti	0
Propanoate metabolism [PATH:ko00640]	phosphate propanoyltransferase [EC:2.3.1.222]	K13923	pduL	0	0	0	0	0	0	0	0	0	0	0	0
Propanoate metabolism [PATH:ko00640]	2-oxoisovalerate dehydrogenase E1 component alpha subunit [EC:1.2.4.4]	K00166	BCKDHA	0	0	0	0	soil	0	salmiana	0	cacti	0	0	0
Propanoate metabolism [PATH:ko00640]	2-oxoisovalerate dehydrogenase E1 component beta subunit [EC:1.2.4.4]	K00167	BCKDHB	0	0	0	0	soil	0	salmiana	0	cacti	0	0	0
Propanoate metabolism [PATH:ko00640]	2-oxoisovalerate dehydrogenase E1 component [EC:1.2.4.4]	K11381	bkdA	0	0	0	0	soil	soil	salmiana	0	cacti	salmiana	0	0
Propanoate metabolism [PATH:ko00640]	2-oxoisovalerate dehydrogenase E2 component (dihydrolipoyl transacylase) [EC:2.3.1.168]	K09699	DBT	0	0	0	0	0	0	0	0	0	0	0	0
Propanoate metabolism [PATH:ko00640]	dihydrolipoamide dehydrogenase [EC:1.8.1.4]	K00382	DLD	0	0	0	0	0	0	0	0	0	0	0	0
Propanoate metabolism [PATH:ko00640]	pyruvate ferredoxin oxidoreductase alpha subunit [EC:1.2.7.1]	K00169	porA	0	0	0	0	0	0	0	0	0	0	0	0
Propanoate metabolism [PATH:ko00640]	pyruvate ferredoxin oxidoreductase beta subunit [EC:1.2.7.1]	K00170	porB	0	0	0	0	0	0	0	0	0	0	0	0
Propanoate metabolism [PATH:ko00640]	pyruvate ferredoxin oxidoreductase gamma subunit [EC:1.2.7.1]	K00172	porG	0	0	0	0	0	0	0	0	0	0	0	0
Propanoate metabolism [PATH:ko00640]	pyruvate ferredoxin oxidoreductase delta subunit [EC:1.2.7.1]	K00171	porD	phyllo	0	soil	0	0	0	0	0	0	0	0	0
Propanoate metabolism [PATH:ko00640]	formate C-acetyltransferase [EC:2.3.1.54]	K00656	E2.3.1.54	0	0	0	0	0	0	0	0	tequilana	0	0	0
Propanoate metabolism [PATH:ko00640]	acyl-CoA dehydrogenase [EC:1.3.8.7]	K00249	ACADM	0	0	0	0	soil	0	salmiana	0	cacti	0	0	0
Propanoate metabolism [PATH:ko00640]	acrylyl-CoA reductase (NADPH) [EC:1.3.1.-]	K19745	acuI	0	0	0	0	0	0	0	0	0	0	0	tequilana
Propanoate metabolism [PATH:ko00640]	acrylyl-CoA reductase (NADH) [EC:1.3.1.95]	K20143	acrC	0	0	0	0	0	0	0	0	0	0	0	0
Propanoate metabolism [PATH:ko00640]	lactoyl-CoA dehydratase subunit alpha [EC:4.2.1.54]	K20626	lcdA	0	0	0	0	0	0	0	0	0	0	0	0
Propanoate metabolism [PATH:ko00640]	lactoyl-CoA dehydratase subunit beta [EC:4.2.1.54]	K20627	lcdB	0	0	0	0	0	0	0	0	0	0	0	0
Propanoate metabolism [PATH:ko00640]	enoyl-CoA hydratase [EC:4.2.1.17]	K01692	paaF	0	0	0	0	0	0	0	0	0	0	0	0
Propanoate metabolism [PATH:ko00640]	3-hydroxyacyl-CoA dehydrogenase / enoyl-CoA hydratase / 3-hydroxybutyryl-CoA epimerase / enoyl-CoA isomerase [EC:1.1.1.35 4.2.1.17 5.1.2.3 5.3.3.8]	K01825	fadB	0	phyllo	rhizo	0	phyllo	rhizo	0	0	tequilana	tequilana	0	0
Propanoate metabolism [PATH:ko00640]	3-hydroxyacyl-CoA dehydrogenase / enoyl-CoA hydratase / 3-hydroxybutyryl-CoA epimerase [EC:1.1.1.35 4.2.1.17 5.1.2.3]	K01782	fadJ	0	0	0	0	0	0	0	0	0	0	0	0
Propanoate metabolism [PATH:ko00640]	enoyl-CoA hydratase / long-chain 3-hydroxyacyl-CoA dehydrogenase [EC:4.2.1.17 1.1.1.211]	K07515	HADHA	0	0	0	0	0	0	0	0	0	0	0	0
Propanoate metabolism [PATH:ko00640]	enoyl-CoA hydratase / 3-hydroxyacyl-CoA dehydrogenase / 3,2-trans-enoyl-CoA isomerase [EC:4.2.1.17 1.1.1.35 5.3.3.8]	K07514	EHHADH	0	0	0	0	0	0	0	0	0	0	0	0
Propanoate metabolism [PATH:ko00640]	enoyl-CoA hydratase [EC:4.2.1.17]	K07511	ECHS1	0	0	0	0	0	0	0	0	0	0	0	0
Propanoate metabolism [PATH:ko00640]	3-hydroxyisobutyryl-CoA hydrolase [EC:3.1.2.4]	K05605	HIBCH	0	0	0	0	0	0	0	0	0	0	0	0
Propanoate metabolism [PATH:ko00640]	acetyl-CoA carboxylase / biotin carboxylase 1 [EC:6.4.1.2 6.3.4.14 2.1.3.15]	K11262	ACACA	0	0	0	0	0	0	0	0	0	0	0	0
Propanoate metabolism [PATH:ko00640]	acetyl-CoA carboxylase / biotin carboxylase 2 [EC:6.4.1.2 6.3.4.14 2.1.3.15]	K01946	ACACB	0	0	0	0	0	0	0	0	0	0	0	0
Propanoate metabolism [PATH:ko00640]	acetyl-CoA carboxylase carboxyl transferase subunit alpha [EC:6.4.1.2 2.1.3.15]	K01962	accA	0	0	0	0	0	0	0	0	0	0	0	0
Propanoate metabolism [PATH:ko00640]	acetyl-CoA carboxylase biotin carboxyl carrier protein	K02160	accB	0	0	0	0	0	0	0	0	0	0	0	0
Propanoate metabolism [PATH:ko00640]	acetyl-CoA carboxylase, biotin carboxylase subunit [EC:6.4.1.2 6.3.4.14]	K01961	accC	0	0	0	0	0	0	0	0	0	0	0	0
Propanoate metabolism [PATH:ko00640]	acetyl-CoA carboxylase carboxyl transferase subunit beta [EC:6.4.1.2 2.1.3.15]	K01963	accD	0	0	0	0	0	0	0	0	0	0	0	0
Propanoate metabolism [PATH:ko00640]	acetyl-CoA/propionyl-CoA carboxylase, biotin carboxylase, biotin carboxyl carrier protein [EC:6.4.1.2 6.4.1.3 6.3.4.14]	K11263	bccA	0	0	0	0	0	0	0	0	0	0	0	0
Propanoate metabolism [PATH:ko00640]	acetyl-CoA/propionyl-CoA carboxylase carboxyl transferase subunit [EC:6.4.1.2 6.4.1.3 2.1.3.15]	K18472	accD6	0	0	0	0	0	0	salmiana	0	cacti	salmiana	0	cacti
Propanoate metabolism [PATH:ko00640]	acetyl-CoA/propionyl-CoA carboxylase carboxyl transferase subunit [EC:6.4.1.2 6.4.1.3 2.1.3.15]	K19312	pccB	0	0	0	0	0	0	0	0	0	salmiana	0	cacti
Propanoate metabolism [PATH:ko00640]	acetyl-CoA/propionyl-CoA carboxylase, PccX subunit [EC:6.4.1.2 6.4.1.3]	K22568	pccX	0	0	0	0	0	0	0	0	0	0	0	0
Propanoate metabolism [PATH:ko00640]	acetyl-CoA/propionyl-CoA carboxylase [EC:6.4.1.2 6.4.1.3]	K01964	K01964	0	0	0	0	0	0	0	0	0	0	0	0
Propanoate metabolism [PATH:ko00640]	acetyl-CoA/propionyl-CoA carboxylase [EC:6.4.1.2 6.4.1.3 2.1.3.15]	K15036	K15036	0	0	0	0	0	0	0	0	0	0	0	0
Propanoate metabolism [PATH:ko00640]	biotin carboxyl carrier protein	K15037	K15037	0	0	0	0	0	0	0	0	0	0	0	0
Propanoate metabolism [PATH:ko00640]	malonyl-CoA decarboxylase [EC:4.1.1.9]	K01578	MLYCD	0	0	0	0	0	0	0	0	cacti	0	0	0
Propanoate metabolism [PATH:ko00640]	methylmalonyl-CoA carboxyltransferase 5S subunit [EC:2.1.3.1]	K03416	E2.1.3.1-5S	0	0	0	0	0	0	0	0	0	0	0	0
Propanoate metabolism [PATH:ko00640]	methylmalonyl-CoA carboxyltransferase 12S subunit [EC:2.1.3.1]	K17489	E2.1.3.1-12S	phyllo	0	0	0	0	0	0	0	0	salmiana	0	cacti
Propanoate metabolism [PATH:ko00640]	methylmalonyl-CoA carboxyltransferase 1.3S subunit [EC:2.1.3.1]	K17490	E2.1.3.1-1.3S	0	0	0	0	0	0	0	0	0	0	0	0
Propanoate metabolism [PATH:ko00640]	malonyl-CoA reductase / 3-hydroxypropionate dehydrogenase (NADP+) [EC:1.2.1.75 1.1.1.298]	K14468	mcr	0	0	0	0	0	0	0	0	0	0	0	0
Propanoate metabolism [PATH:ko00640]	4-aminobutyrate aminotransferase [EC:2.6.1.19]	K00823	puuE	0	0	0	0	0	0	0	0	0	0	0	0
Propanoate metabolism [PATH:ko00640]	4-aminobutyrate aminotransferase / (S)-3-amino-2-methylpropionate transaminase [EC:2.6.1.19 2.6.1.22]	K07250	gabT	0	0	0	0	0	0	0	0	0	0	0	cacti
Propanoate metabolism [PATH:ko00640]	4-aminobutyrate aminotransferase / (S)-3-amino-2-methylpropionate transaminase [EC:2.6.1.19 2.6.1.22]	K13524	ABAT	0	0	0	0	0	0	0	0	0	0	0	0
Propanoate metabolism [PATH:ko00640]	beta-alanine--pyruvate transaminase [EC:2.6.1.18]	K00822	E2.6.1.18	0	0	0	rhizo	soil	0	0	0	cacti	0	0	0
Propanoate metabolism [PATH:ko00640]	propionyl-CoA carboxylase alpha chain [EC:6.4.1.3]	K01965	PCCA	0	0	0	rhizo	soil	0	salmiana	0	cacti	0	0	0
Propanoate metabolism [PATH:ko00640]	propionyl-CoA carboxylase beta chain [EC:6.4.1.3 2.1.3.15]	K01966	PCCB	0	0	0	0	soil	soil	salmiana	0	cacti	salmiana	0	0
Propanoate metabolism [PATH:ko00640]	ethylmalonyl-CoA/methylmalonyl-CoA decarboxylase [EC:4.1.1.94 7.2.4.3]	K18426	ECHDC1	0	0	0	0	0	0	0	0	0	0	0	0
Propanoate metabolism [PATH:ko00640]	methylmalonyl-CoA decarboxylase [EC:7.2.4.3]	K11264	scpB	0	0	0	0	0	0	0	0	0	0	0	0
Propanoate metabolism [PATH:ko00640]	methylmalonyl-CoA/ethylmalonyl-CoA epimerase [EC:5.1.99.1]	K05606	MCEE	0	0	0	0	soil	soil	salmiana	0	cacti	0	0	cacti
Propanoate metabolism [PATH:ko00640]	methylmalonyl-CoA mutase [EC:5.4.99.2]	K01847	MUT	0	0	0	0	soil	0	salmiana	0	cacti	0	0	0
Propanoate metabolism [PATH:ko00640]	methylmalonyl-CoA mutase, C-terminal domain [EC:5.4.99.2]	K01849	E5.4.99.2B	0	0	0	0	0	0	salmiana	0	cacti	salmiana	0	0
Propanoate metabolism [PATH:ko00640]	methylmalonyl-CoA mutase, N-terminal domain [EC:5.4.99.2]	K01848	E5.4.99.2A	0	0	0	0	0	soil	0	0	cacti	salmiana	0	cacti
Propanoate metabolism [PATH:ko00640]	propionyl-CoA:succinyl-CoA transferase [EC:2.8.3.-]	K22214	scpC	0	0	0	0	0	0	0	0	0	0	0	0
Propanoate metabolism [PATH:ko00640]	succinyl-CoA synthetase alpha subunit [EC:6.2.1.4 6.2.1.5]	K01899	LSC1	0	0	0	0	0	0	0	0	0	0	0	0
Propanoate metabolism [PATH:ko00640]	succinyl-CoA synthetase beta subunit [EC:6.2.1.4 6.2.1.5]	K01900	LSC2	0	0	0	0	0	0	0	0	0	0	0	0
Propanoate metabolism [PATH:ko00640]	succinyl-CoA synthetase beta subunit [EC:6.2.1.5]	K01903	sucC	0	0	0	0	0	0	0	0	0	0	0	0
Propanoate metabolism [PATH:ko00640]	succinyl-CoA synthetase alpha subunit [EC:6.2.1.5]	K01902	sucD	0	0	0	0	0	0	0	0	0	0	0	0
Propanoate metabolism [PATH:ko00640]	malonate-semialdehyde dehydrogenase (acetylating) / methylmalonate-semialdehyde dehydrogenase [EC:1.2.1.18 1.2.1.27]	K00140	mmsA	0	0	0	0	0	0	0	0	0	0	0	0
Propanoate metabolism [PATH:ko00640]	2-methylcitrate synthase [EC:2.3.3.5]	K01659	prpC	0	0	0	0	0	0	0	0	0	0	0	0
Propanoate metabolism [PATH:ko00640]	2-methylcitrate dehydratase [EC:4.2.1.79]	K01720	prpD	0	0	0	0	0	0	0	0	0	0	0	0
Propanoate metabolism [PATH:ko00640]	2-methylcitrate dehydratase (2-methyl-trans-aconitate forming) [EC:4.2.1.117]	K20455	acnD	0	0	0	0	0	0	0	0	0	0	0	0
Propanoate metabolism [PATH:ko00640]	2-methylaconitate isomerase [EC:5.3.3.-]	K09788	prpF	0	0	rhizo	0	0	0	0	0	0	0	0	0
Propanoate metabolism [PATH:ko00640]	aconitate hydratase 2 / 2-methylisocitrate dehydratase [EC:4.2.1.3 4.2.1.99]	K01682	acnB	0	phyllo	rhizo	0	0	0	0	0	tequilana	0	0	0
Propanoate metabolism [PATH:ko00640]	methylisocitrate lyase [EC:4.1.3.30]	K03417	prpB	0	0	0	0	0	0	0	0	0	0	0	0
Propanoate metabolism [PATH:ko00640]	L-lactate dehydrogenase [EC:1.1.1.27]	K00016	LDH	rhizo	0	0	0	0	0	0	0	tequilana	0	0	0
Propanoate metabolism [PATH:ko00640]	acetyl-CoA C-acetyltransferase [EC:2.3.1.9]	K00626	E2.3.1.9	0	0	0	0	0	0	0	0	0	0	0	0
Propanoate metabolism [PATH:ko00640]	acetate CoA/acetoacetate CoA-transferase alpha subunit [EC:2.8.3.8 2.8.3.9]	K01034	atoD	rhizo	0	rhizo	0	0	0	0	0	0	salmiana	0	cacti
Propanoate metabolism [PATH:ko00640]	acetate CoA/acetoacetate CoA-transferase beta subunit [EC:2.8.3.8 2.8.3.9]	K01035	atoA	rhizo	0	rhizo	0	0	0	0	0	0	salmiana	0	cacti
Propanoate metabolism [PATH:ko00640]	acetate CoA-transferase [EC:2.8.3.8]	K19709	ydiF	rhizo	0	rhizo	0	0	0	0	0	0	0	0	0
Propanoate metabolism [PATH:ko00640]	acetoacetate decarboxylase [EC:4.1.1.4]	K01574	adc	0	0	0	0	0	0	0	0	0	0	0	0
Propanoate metabolism [PATH:ko00640]	propane 2-monooxygenase large subunit [EC:1.14.13.227]	K18223	prmA	0	0	0	0	0	0	salmiana	0	cacti	salmiana	0	cacti
Propanoate metabolism [PATH:ko00640]	propane 2-monooxygenase small subunit [EC:1.14.13.227]	K18224	prmC	0	0	0	0	0	0	salmiana	0	cacti	salmiana	0	cacti
Propanoate metabolism [PATH:ko00640]	propane monooxygenase coupling protein	K18226	prmD	0	0	0	0	0	0	0	0	0	salmiana	0	cacti
Propanoate metabolism [PATH:ko00640]	propane monooxygenase reductase component [EC:1.18.1.-]	K18225	prmB	0	0	0	0	0	0	salmiana	0	cacti	salmiana	0	cacti
Propanoate metabolism [PATH:ko00640]	NAD+-dependent secondary alcohol dehydrogenase Adh1 [EC:1.1.1.-]	K18382	adh1	0	0	0	0	0	0	salmiana	0	cacti	salmiana	0	cacti
Propanoate metabolism [PATH:ko00640]	alcohol dehydrogenase [EC:1.1.1.-]	K18369	adh2	0	0	0	0	soil	soil	salmiana	0	cacti	salmiana	0	cacti
Propanoate metabolism [PATH:ko00640]	alcohol dehydrogenase [EC:1.1.1.-]	K18370	adh3	0	0	0	0	0	0	0	0	0	0	0	0
Propanoate metabolism [PATH:ko00640]	acetone monooxygenase (methyl acetate-forming) [EC:1.14.13.226]	K18371	acmA	0	0	0	0	0	0	0	0	0	salmiana	0	cacti
Propanoate metabolism [PATH:ko00640]	methyl acetate hydrolase [EC:3.1.1.-]	K18372	acmB	0	0	0	0	0	0	0	0	0	0	0	0
Propanoate metabolism [PATH:ko00640]	methylglyoxal synthase [EC:4.2.3.3]	K01734	mgsA	0	0	0	0	0	rhizo	0	0	tequilana	tequilana	0	0
Propanoate metabolism [PATH:ko00640]	NADP-dependent alcohol dehydrogenase [EC:1.1.-.-]	K08325	yqhD	0	phyllo	rhizo	0	phyllo	rhizo	0	0	0	tequilana	0	tequilana
Propanoate metabolism [PATH:ko00640]	methylglyoxal reductase [EC:1.1.1.-]	K18471	ydjG	0	0	0	0	0	0	0	0	0	0	0	0
Propanoate metabolism [PATH:ko00640]	glycerol dehydrogenase [EC:1.1.1.6]	K00005	gldA	0	0	0	0	phyllo	rhizo	0	0	tequilana	0	0	0
Propanoate metabolism [PATH:ko00640]	NADPH-dependent methylglyoxal reductase [EC:1.1.1.283]	K17741	GRE2	0	0	0	0	0	0	0	0	0	0	0	0
Propanoate metabolism [PATH:ko00640]	lactaldehyde reductase [EC:1.1.1.77]	K00048	fucO	0	0	0	0	0	0	0	0	0	0	0	0
Propanoate metabolism [PATH:ko00640]	propanediol dehydratase large subunit [EC:4.2.1.28]	K01699	pduC	0	0	0	0	0	0	salmiana	0	cacti	salmiana	0	cacti
Propanoate metabolism [PATH:ko00640]	propanediol dehydratase medium subunit [EC:4.2.1.28]	K13919	pduD	0	0	0	0	0	0	0	0	0	salmiana	0	cacti
Propanoate metabolism [PATH:ko00640]	propanediol dehydratase small subunit [EC:4.2.1.28]	K13920	pduE	0	0	0	0	0	0	salmiana	0	cacti	0	0	cacti
Propanoate metabolism [PATH:ko00640]	1,3-propanediol dehydrogenase [EC:1.1.1.202]	K00086	dhaT	rhizo	0	rhizo	0	0	0	0	0	0	0	0	cacti
Propanoate metabolism [PATH:ko00640]	1-propanol dehydrogenase	K13921	pduQ	0	0	0	0	0	0	0	0	0	0	0	0
Propanoate metabolism [PATH:ko00640]	propionaldehyde dehydrogenase [EC:1.2.1.87]	K13922	pduP	0	0	0	0	0	0	0	0	0	0	0	0
Butanoate metabolism [PATH:ko00650]	acetyl-CoA C-acetyltransferase [EC:2.3.1.9]	K00626	E2.3.1.9	0	0	0	0	0	0	0	0	0	0	0	0
Butanoate metabolism [PATH:ko00650]	3-hydroxybutyryl-CoA dehydrogenase [EC:1.1.1.157]	K00074	paaH	0	0	0	0	0	0	0	0	0	0	0	0
Butanoate metabolism [PATH:ko00650]	3-hydroxyacyl-CoA dehydrogenase [EC:1.1.1.35]	K00022	HADH	0	0	0	0	0	0	0	0	0	salmiana	0	cacti
Butanoate metabolism [PATH:ko00650]	3-hydroxyacyl-CoA dehydrogenase [EC:1.1.1.35]	K07516	fadN	0	0	0	0	soil	0	0	0	0	0	0	0
Butanoate metabolism [PATH:ko00650]	3-hydroxyacyl-CoA dehydrogenase / enoyl-CoA hydratase / 3-hydroxybutyryl-CoA epimerase / enoyl-CoA isomerase [EC:1.1.1.35 4.2.1.17 5.1.2.3 5.3.3.8]	K01825	fadB	0	phyllo	rhizo	0	phyllo	rhizo	0	0	tequilana	tequilana	0	0
Butanoate metabolism [PATH:ko00650]	3-hydroxyacyl-CoA dehydrogenase / enoyl-CoA hydratase / 3-hydroxybutyryl-CoA epimerase [EC:1.1.1.35 4.2.1.17 5.1.2.3]	K01782	fadJ	0	0	0	0	0	0	0	0	0	0	0	0
Butanoate metabolism [PATH:ko00650]	enoyl-CoA hydratase [EC:4.2.1.17]	K01692	paaF	0	0	0	0	0	0	0	0	0	0	0	0
Butanoate metabolism [PATH:ko00650]	enoyl-CoA hydratase [EC:4.2.1.17]	K01715	crt	0	0	0	phyllo	0	soil	0	0	0	salmiana	0	cacti
Butanoate metabolism [PATH:ko00650]	enoyl-CoA hydratase / long-chain 3-hydroxyacyl-CoA dehydrogenase [EC:4.2.1.17 1.1.1.211]	K07515	HADHA	0	0	0	0	0	0	0	0	0	0	0	0
Butanoate metabolism [PATH:ko00650]	enoyl-CoA hydratase / 3-hydroxyacyl-CoA dehydrogenase / 3,2-trans-enoyl-CoA isomerase [EC:4.2.1.17 1.1.1.35 5.3.3.8]	K07514	EHHADH	0	0	0	0	0	0	0	0	0	0	0	0
Butanoate metabolism [PATH:ko00650]	enoyl-CoA hydratase [EC:4.2.1.17]	K07511	ECHS1	0	0	0	0	0	0	0	0	0	0	0	0
Butanoate metabolism [PATH:ko00650]	butyryl-CoA dehydrogenase [EC:1.3.8.1]	K00248	ACADS	0	0	0	0	soil	soil	salmiana	0	cacti	0	0	0
Butanoate metabolism [PATH:ko00650]	enoyl-[acyl-carrier protein] reductase / trans-2-enoyl-CoA reductase (NAD+) [EC:1.3.1.9 1.3.1.44]	K00209	fabV	rhizo	phyllo	rhizo	0	phyllo	rhizo	tequilana	0	tequilana	0	0	0
Butanoate metabolism [PATH:ko00650]	crotonyl-CoA reductase [EC:1.3.1.86]	K17829	ccrA	0	0	0	0	soil	soil	salmiana	0	cacti	salmiana	0	cacti
Butanoate metabolism [PATH:ko00650]	acetate CoA/acetoacetate CoA-transferase alpha subunit [EC:2.8.3.8 2.8.3.9]	K01034	atoD	rhizo	0	rhizo	0	0	0	0	0	0	salmiana	0	cacti
Butanoate metabolism [PATH:ko00650]	acetate CoA/acetoacetate CoA-transferase beta subunit [EC:2.8.3.8 2.8.3.9]	K01035	atoA	rhizo	0	rhizo	0	0	0	0	0	0	salmiana	0	cacti
Butanoate metabolism [PATH:ko00650]	acetate CoA-transferase [EC:2.8.3.8]	K19709	ydiF	rhizo	0	rhizo	0	0	0	0	0	0	0	0	0
Butanoate metabolism [PATH:ko00650]	medium-chain acyl-CoA synthetase [EC:6.2.1.2]	K01896	ACSM	0	0	soil	0	0	0	salmiana	0	cacti	salmiana	0	cacti
Butanoate metabolism [PATH:ko00650]	butyrate kinase [EC:2.7.2.7]	K00929	buk	0	0	0	0	0	0	0	0	0	0	0	cacti
Butanoate metabolism [PATH:ko00650]	phosphate butyryltransferase [EC:2.3.1.19]	K00634	ptb	rhizo	phyllo	rhizo	0	0	0	0	0	0	0	0	0
Butanoate metabolism [PATH:ko00650]	acetaldehyde dehydrogenase (acetylating) [EC:1.2.1.10]	K00132	E1.2.1.10	0	soil	0	0	0	0	0	0	0	salmiana	0	cacti
Butanoate metabolism [PATH:ko00650]	acetaldehyde dehydrogenase / alcohol dehydrogenase [EC:1.2.1.10 1.1.1.1]	K04072	adhE	0	0	0	0	0	0	0	0	tequilana	tequilana	0	0
Butanoate metabolism [PATH:ko00650]	acetaldehyde dehydrogenase [EC:1.2.1.10]	K04073	mhpF	rhizo	0	0	0	0	0	salmiana	0	cacti	0	0	cacti
Butanoate metabolism [PATH:ko00650]	acetaldehyde/propanal dehydrogenase [EC:1.2.1.10 1.2.1.87]	K18366	bphJ	0	0	0	0	0	0	0	0	0	0	0	0
Butanoate metabolism [PATH:ko00650]	butanol dehydrogenase [EC:1.1.1.-]	K00100	bdhAB	0	0	0	0	soil	0	salmiana	0	cacti	0	0	0
Butanoate metabolism [PATH:ko00650]	butane monooxygenase alpha subunit [EC:1.14.13.230]	K21317	bmoX	0	0	0	0	0	0	0	0	0	0	0	0
Butanoate metabolism [PATH:ko00650]	butane monooxygenase beta subunit [EC:1.14.13.230]	K21318	bmoY	0	0	0	0	0	0	0	0	0	0	0	0
Butanoate metabolism [PATH:ko00650]	butane monooxygenase gamma subunit [EC:1.14.13.230]	K21319	bmoZ	0	0	0	0	0	0	0	0	0	0	0	0
Butanoate metabolism [PATH:ko00650]	butane monooxygenase reductase	K21320	bmoC	0	0	0	0	0	0	0	0	0	0	0	0
Butanoate metabolism [PATH:ko00650]	butane monooxygenase regulatory protein	K21321	bmoB	0	0	0	0	0	0	0	0	0	0	0	0
Butanoate metabolism [PATH:ko00650]	butane monooxygenase hypothetical assembly protein	K21322	bmoD	0	0	0	0	0	0	0	0	0	0	0	0
Butanoate metabolism [PATH:ko00650]	3-hydroxybutyryl-CoA dehydratase [EC:4.2.1.55]	K17865	croR	0	0	0	0	0	0	0	0	cacti	0	0	0
Butanoate metabolism [PATH:ko00650]	polyhydroxyalkanoate synthase subunit PhaC [EC:2.3.1.-]	K03821	phbC	0	0	0	0	soil	0	salmiana	0	cacti	0	0	0
Butanoate metabolism [PATH:ko00650]	polyhydroxyalkanoate synthase subunit PhaE	K22881	phaE	0	0	0	0	0	0	0	0	0	0	0	0
Butanoate metabolism [PATH:ko00650]	poly(3-hydroxybutyrate) depolymerase [EC:3.1.1.75]	K05973	phaZ	0	0	0	0	soil	0	0	0	cacti	0	0	0
Butanoate metabolism [PATH:ko00650]	acetoacetyl-CoA reductase [EC:1.1.1.36]	K00023	phbB	0	0	0	0	soil	0	0	0	cacti	0	0	0
Butanoate metabolism [PATH:ko00650]	glutaconyl-CoA decarboxylase [EC:4.1.1.70]	K01615	gcdA	0	0	0	0	0	0	0	0	0	0	0	0
Butanoate metabolism [PATH:ko00650]	glutaconate CoA-transferase, subunit A [EC:2.8.3.12]	K01039	gctA	0	0	0	0	soil	0	salmiana	0	cacti	0	0	0
Butanoate metabolism [PATH:ko00650]	glutaconate CoA-transferase, subunit B [EC:2.8.3.12]	K01040	gctB	0	0	0	0	soil	0	0	0	cacti	0	0	0
Butanoate metabolism [PATH:ko00650]	2-hydroxyglutarate dehydrogenase [EC:1.1.99.2]	K00109	L2HGDH	0	0	0	0	0	0	salmiana	0	cacti	salmiana	0	cacti
Butanoate metabolism [PATH:ko00650]	tartrate dehydrogenase/decarboxylase / D-malate dehydrogenase [EC:1.1.1.93 4.1.1.73 1.1.1.83]	K07246	ttuC	0	0	0	0	soil	0	0	0	cacti	0	0	0
Butanoate metabolism [PATH:ko00650]	maleate isomerase [EC:5.2.1.1]	K01799	nicE	0	0	0	rhizo	soil	0	salmiana	0	cacti	0	0	0
Butanoate metabolism [PATH:ko00650]	succinate dehydrogenase / fumarate reductase, flavoprotein subunit [EC:1.3.5.1 1.3.5.4]	K00239	sdhA	0	0	0	0	0	0	0	0	cacti	0	0	0
Butanoate metabolism [PATH:ko00650]	succinate dehydrogenase / fumarate reductase, iron-sulfur subunit [EC:1.3.5.1 1.3.5.4]	K00240	sdhB	0	0	0	0	0	0	0	0	0	0	0	0
Butanoate metabolism [PATH:ko00650]	succinate dehydrogenase / fumarate reductase, cytochrome b subunit	K00241	sdhC	0	0	0	0	0	0	0	0	0	0	0	0
Butanoate metabolism [PATH:ko00650]	succinate dehydrogenase / fumarate reductase, membrane anchor subunit	K00242	sdhD	0	0	0	0	0	0	0	0	0	0	0	0
Butanoate metabolism [PATH:ko00650]	succinate dehydrogenase / fumarate reductase, subunit D	K18859	sdhD	0	0	0	0	0	0	0	0	0	0	0	0
Butanoate metabolism [PATH:ko00650]	putative succinate dehydrogenase / fumarate reductase, subunit D	K18860	sdhD	0	0	0	0	0	0	0	0	0	0	0	0
Butanoate metabolism [PATH:ko00650]	fumarate reductase flavoprotein subunit [EC:1.3.5.4]	K00244	frdA	0	0	0	0	0	0	0	0	0	0	0	0
Butanoate metabolism [PATH:ko00650]	fumarate reductase iron-sulfur subunit [EC:1.3.5.4]	K00245	frdB	0	0	0	0	0	0	0	0	tequilana	0	0	0
Butanoate metabolism [PATH:ko00650]	fumarate reductase subunit C	K00246	frdC	0	0	0	0	0	0	0	salmiana	tequilana	0	0	tequilana
Butanoate metabolism [PATH:ko00650]	fumarate reductase subunit D	K00247	frdD	0	0	0	0	0	0	0	0	tequilana	0	0	tequilana
Butanoate metabolism [PATH:ko00650]	glutamate decarboxylase [EC:4.1.1.15]	K01580	E4.1.1.15	0	0	0	0	soil	soil	salmiana	0	cacti	salmiana	0	cacti
Butanoate metabolism [PATH:ko00650]	4-aminobutyrate aminotransferase [EC:2.6.1.19]	K00823	puuE	0	0	0	0	0	0	0	0	0	0	0	0
Butanoate metabolism [PATH:ko00650]	5-aminovalerate/4-aminobutyrate aminotransferase [EC:2.6.1.48 2.6.1.19]	K14268	davT	0	0	0	0	0	0	0	0	0	tequilana	0	tequilana
Butanoate metabolism [PATH:ko00650]	4-aminobutyrate aminotransferase / (S)-3-amino-2-methylpropionate transaminase [EC:2.6.1.19 2.6.1.22]	K07250	gabT	0	0	0	0	0	0	0	0	0	0	0	cacti
Butanoate metabolism [PATH:ko00650]	4-aminobutyrate aminotransferase / (S)-3-amino-2-methylpropionate transaminase [EC:2.6.1.19 2.6.1.22]	K13524	ABAT	0	0	0	0	0	0	0	0	0	0	0	0
Butanoate metabolism [PATH:ko00650]	4-aminobutyrate---pyruvate transaminase [EC:2.6.1.96]	K16871	POP2	0	0	0	0	0	0	0	0	cacti	0	0	0
Butanoate metabolism [PATH:ko00650]	succinate-semialdehyde dehydrogenase / glutarate-semialdehyde dehydrogenase [EC:1.2.1.16 1.2.1.79 1.2.1.20]	K00135	gabD	0	0	0	0	0	0	0	0	0	0	0	0
Butanoate metabolism [PATH:ko00650]	succinate-semialdehyde dehydrogenase [EC:1.2.1.24]	K00139	ALDH5A1	0	0	0	0	0	0	0	0	0	0	0	0
Butanoate metabolism [PATH:ko00650]	succinate-semialdehyde dehydrogenase, mitochondrial [EC:1.2.1.24]	K17761	SSADH	0	0	0	0	0	0	0	0	0	0	0	0
Butanoate metabolism [PATH:ko00650]	succinate-semialdehyde dehydrogenase [EC:1.2.1.16 1.2.1.24]	K08324	sad	0	phyllo	rhizo	0	0	0	0	0	tequilana	tequilana	0	tequilana
Butanoate metabolism [PATH:ko00650]	succinyl-CoA:acetate CoA-transferase [EC:2.8.3.18]	K18118	aarC	rhizo	0	rhizo	0	0	0	0	0	0	0	0	0
Butanoate metabolism [PATH:ko00650]	succinate-semialdehyde dehydrogenase [EC:1.2.1.76]	K18119	sucD	0	0	0	0	0	0	0	0	0	0	0	0
Butanoate metabolism [PATH:ko00650]	4-hydroxybutyrate dehydrogenase [EC:1.1.1.61]	K18120	4hbD	0	0	0	0	0	0	0	0	0	0	0	0
Butanoate metabolism [PATH:ko00650]	4-hydroxybutyrate dehydrogenase [EC:1.1.1.61]	K00043	gbd	0	0	0	0	0	0	0	0	0	tequilana	0	tequilana
[truncated: 207 more rows]

## Sheet: Biofilm
pathway	enzyme	ko	name	Native_phyllo_vs_rhizo	Native_phyllo_vs_soil	Native_rhizo_vs_soil	A.tequilana_phyllo_vs_rhizo	A.tequilana_phyllo_vs_soil	A.tequilana_rhizo_vs_soil	Phyllosphere_salmiana_vs_tequilana	Phyllosphere_salmiana_vs_cacti	Phyllosphere_cacti_vs_tequilana	Rhizosphere_salmiana_vs_tequilana	Rhizosphere_salmiana_vs_cacti	Rhizosphere_cacti_vs_tequilana
[truncated: 397 more rows]

[truncated: 3 more sheets: Phototrophy, Natural products, Xenobiotic degradation]
